# Supplementary material for: Selective and comprehensive analysis of organohalogen compounds by GC × GC–HRTofMS and MS/MS
Source: Environ Sci Pollut Res Int. 2015 Jul 22;25(8):7135–46. doi: 10.1007/s11356-015-5059-5 (PMC5847631; doi:10.1007/s11356-015-5059-5)
Supplement: Supplementary file 1 — (XLSX 762 kb) [file 11356_2015_5059_MOESM1_ESM.xlsx]

## Sheet: Appendix A
Appendix A Peak information and results from NIST library search to the soil sample measured by GCxGC-HRTofMS by EI mode.
Peak ID	Compound Name	Peak I (min)	Peak II (sec)	Library CAS#	Library Formula	F	Cl	Br	Library Match Factor	Library Molecular Weight	Library NIST ID	Library Probability	Library Reverse Match Factor
619	Toluene	10.2283	4.01471	108-88-3	C7H8	0	0	0	865	92	272460	45.54	909
543	Toluene	9.96159	4.04657	108-88-3	C7H8	0	0	0	851	92	272460	37.22	906
1517	Toluene	8.16159	3.44118	108-88-3	C7H8	0	0	0	842	92	272460	31.69	930
658	Toluene	10.3616	4.01471	108-88-3	C7H8	0	0	0	842	92	272460	37.29	905
440	1,3,5-Cycloheptatriene	9.49493	4.01471	544-25-2	C7H8	0	0	0	838	92	262950	26.46	890
1523	Toluene	8.22826	2.16667	108-88-3	C7H8	0	0	0	837	92	272460	30.84	925
496	Toluene	9.76159	4.01471	108-88-3	C7H8	0	0	0	837	92	272460	30.59	899
398	Toluene	9.22826	4.04657	108-88-3	C7H8	0	0	0	835	92	272460	35.27	873
574	Toluene	10.0949	4.04657	108-88-3	C7H8	0	0	0	835	92	272460	24.4	902
905	Toluene	10.7616	4.01471	108-88-3	C7H8	0	0	0	835	92	272460	44.94	905
1521	Toluene	8.22826	2.10294	108-88-3	C7H8	0	0	0	833	92	272460	31.76	928
1470	Toluene	8.09493	2.00735	108-88-3	C7H8	0	0	0	832	92	272460	30.14	926
1556	Toluene	8.36159	2.7402	108-88-3	C7H8	0	0	0	829	92	272460	32.17	926
426	Toluene	9.36159	4.01471	108-88-3	C7H8	0	0	0	828	92	272460	28.14	874
484	Toluene	9.62826	4.01471	108-88-3	C7H8	0	0	0	824	92	272460	29.75	878
359	Toluene	8.96159	4.04657	108-88-3	C7H8	0	0	0	820	92	272460	23.1	852
351	Dibenz[a,h]anthracene	37.9616	3.85539	53-70-3	C22H14	0	0	0	820	278	-1	18.47	877
1606	Dibenzo[fg,op]naphthacene	47.2949	2.7402	192-51-8	C24H14	0	0	0	818	302	-1	84.99	929
702	Toluene	10.4949	4.01471	108-88-3	C7H8	0	0	0	817	92	272460	27.09	892
278	Toluene	8.49493	4.01471	108-88-3	C7H8	0	0	0	816	92	272460	23.03	849
289	Toluene	8.62826	4.01471	108-88-3	C7H8	0	0	0	814	92	272460	18.71	853
146	Naphtho[2,3-b]norbornadiene	15.6283	2.61275	107426-38-0	C15H12	0	0	0	814	192	252647	18.84	849
954	1,3,5-Cycloheptatriene	10.9616	4.04657	544-25-2	C7H8	0	0	0	813	92	262950	31.13	898
156	Phenanthrene	13.3616	2.1348	1985-01-08	C14H10	0	0	0	813	178	225724	19.58	872
1616	Toluene	8.56159	3.02696	108-88-3	C7H8	0	0	0	811	92	272460	46.41	901
172	Cyclopenta(cd)pyrene, 3,4-dihydro-	25.1616	3.72794	25732-74-5	C18H12	0	0	0	811	228	-1	56.24	867
141	Naphtho[2,3-b]norbornadiene	15.0283	2.35784	107426-38-0	C15H12	0	0	0	810	192	252647	15.28	852
1598	Toluene	8.49493	2.83578	108-88-3	C7H8	0	0	0	808	92	272460	51.24	906
1609	Toluene	8.56159	2.32598	108-88-3	C7H8	0	0	0	805	92	272460	48.84	901
383	1,3,5-Cycloheptatriene	9.09493	4.04657	544-25-2	C7H8	0	0	0	805	92	262950	19.12	854
170	2-Dodecen-1-yl(-)succinic anhydride	10.9616	0.477941	19780-11-1	C16H26O3	0	0	0	805	266	130962	23.39	842
105	Chrysene	26.2949	3.69608	218-01-9	C18H12	0	0	0	805	228	-1	28.1	833
230	2-Dodecen-1-yl(-)succinic anhydride	10.1616	0.382353	19780-11-1	C16H26O3	0	0	0	804	266	130962	33.96	845
205	2-Dodecen-1-yl(-)succinic anhydride	10.4949	0.446079	19780-11-1	C16H26O3	0	0	0	803	266	130962	21.39	831
259	Toluene	8.36159	4.04657	108-88-3	C7H8	0	0	0	802	92	272460	16.77	838
1043	1,3,5-Cycloheptatriene	11.2283	4.01471	544-25-2	C7H8	0	0	0	801	92	262950	26.14	894
112	Naphtho[2,3-b]norbornadiene	15.1616	2.42157	107426-38-0	C15H12	0	0	0	801	192	252647	16.65	860
240	Toluene	8.22826	4.04657	108-88-3	C7H8	0	0	0	800	92	272460	19.1	834
275	1-Heptacosanol	17.2949	0.892157	2004-39-9	C27H56O	0	0	0	800	396	257446	6.01	830
226	di-p-Tolylacetylene	17.8949	2.89951	2789-88-0	C16H14	0	0	0	800	206	-1	12.73	862
209	Tetrapentacontane, 1,54-dibromo-	34.1616	1.08333	0-00-0	C54H108Br2	0	0	2	800	914	305767	36.78	804
137	E,E,Z-1,3,12-Nonadecatriene-5,14-diol	13.2949	0.669118	0-00-0	C19H34O2	0	0	0	799	294	310573	25.75	801
196	E,E,Z-1,3,12-Nonadecatriene-5,14-diol	15.2949	0.764706	0-00-0	C19H34O2	0	0	0	799	294	310573	35.25	802
192	1-Heptacosanol	15.4949	0.796569	2004-39-9	C27H56O	0	0	0	799	396	257446	4.01	827
854	Benz(a)anthracene-7-carbonitrile	31.2949	0.191177	7476-08-06	C19H11N	0	0	0	799	253	-1	75.32	858
862	Benzyl isopentyl ether	7.22826	2.93137	122-73-6	C12H18O	0	0	0	798	178	120933	18.22	817
273	2-Dodecen-1-yl(-)succinic anhydride	9.89493	0.382353	19780-11-1	C16H26O3	0	0	0	798	266	130962	19.42	823
182	2-Dodecen-1-yl(-)succinic anhydride	10.6949	0.446079	19780-11-1	C16H26O3	0	0	0	798	266	130962	23.15	843
131	2-Dodecen-1-yl(-)succinic anhydride	11.4949	0.541667	19780-11-1	C16H26O3	0	0	0	798	266	130962	27.89	845
183	E,E,Z-1,3,12-Nonadecatriene-5,14-diol	16.2949	0.796569	0-00-0	C19H34O2	0	0	0	798	294	310573	30.29	807
305	[14]Annulene, 1,6:8,13-bis(methano)-, syn	17.7616	2.80392	85385-68-8	C16H14	0	0	0	798	206	-1	14.27	851
104	Chrysene	26.4949	3.82353	218-01-9	C18H12	0	0	0	798	228	-1	29.54	834
1573	Toluene	8.56159	1.56127	108-88-3	C7H8	0	0	0	797	92	272460	52.33	905
4	ﾏ・HIMACHALENE	10.8283	0.764706	0-00-0	C15H24	0	0	0	797	204	269826	12.75	832
324	1-Heptacosanol	18.7616	0.987745	2004-39-9	C27H56O	0	0	0	797	396	257446	5.64	823
1689	Toluene	8.89493	2.16667	108-88-3	C7H8	0	0	0	796	92	272460	45.04	895
120	2-Dodecen-1-yl(-)succinic anhydride	11.1616	0.509804	19780-11-1	C16H26O3	0	0	0	796	266	130962	26.98	838
1401	Bicyclo[3.2.0]hepta-2,6-diene	8.09493	1.05147	2422-86-8	C7H8	0	0	0	795	92	251795	24.96	891
130	E,E,Z-1,3,12-Nonadecatriene-5,14-diol	12.1616	0.57353	0-00-0	C19H34O2	0	0	0	795	294	310573	19.84	796
85	Pyrene, 4,5-dihydro-	19.5616	3.91912	6628-98-4	C16H12	0	0	0	795	204	-1	43.6	843
108	Tetrapentacontane, 1,54-dibromo-	29.9616	0.92402	0-00-0	C54H108Br2	0	0	2	795	914	305767	30.03	802
178	Toluene	7.82826	4.04657	108-88-3	C7H8	0	0	0	794	92	272460	18.64	827
1678	Toluene	8.76159	2.7402	108-88-3	C7H8	0	0	0	794	92	272460	47.92	883
1686	Toluene	8.96159	2.00735	108-88-3	C7H8	0	0	0	794	92	272460	45.05	894
186	E,E,Z-1,3,12-Nonadecatriene-5,14-diol	14.7616	0.796569	0-00-0	C19H34O2	0	0	0	794	294	310573	26.64	796
139	E,E,Z-1,3,12-Nonadecatriene-5,14-diol	15.0949	0.796569	0-00-0	C19H34O2	0	0	0	794	294	310573	30.68	796
163	1-Chloropyrene	24.0949	3.66422	34244-14-9	C16H9Cl	0	1	0	794	236	-1	96.92	873
110	Tetrapentacontane, 1,54-dibromo-	28.3616	0.92402	0-00-0	C54H108Br2	0	0	2	794	914	305767	26.34	800
928	Benzyl isopentyl ether	7.42826	2.35784	122-73-6	C12H18O	0	0	0	793	178	120933	31.28	799
1681	Toluene	8.76159	3.63235	108-88-3	C7H8	0	0	0	793	92	272460	45.49	888
1674	Toluene	8.76159	3.09069	108-88-3	C7H8	0	0	0	792	92	272460	47.9	885
1701	Toluene	8.96159	3.21814	108-88-3	C7H8	0	0	0	792	92	272460	43.5	901
118	E,E,Z-1,3,12-Nonadecatriene-5,14-diol	13.5616	0.700981	0-00-0	C19H34O2	0	0	0	792	294	310573	21.94	797
48	Pyrene, 4,5-dihydro-	18.4283	3.47304	6628-98-4	C16H12	0	0	0	792	204	-1	51.39	837
198	Silane, dimethyl-	5.69493	2.61275	1111-74-6	C2H8Si	0	0	0	791	60	316867	59.46	810
7	cubedol	11.0283	0.860294	0-00-0	C15H26O	0	0	0	791	222	75569	9.8	833
213	E,E,Z-1,3,12-Nonadecatriene-5,14-diol	15.9616	0.860294	0-00-0	C19H34O2	0	0	0	791	294	310573	26.32	796
251	Dotriacontyl heptafluorobutyrate	16.1616	0.892157	0-00-0	C36H65F7O2	7	0	0	791	662	132474	3.5	820
1665	Toluene	8.76159	2.07108	108-88-3	C7H8	0	0	0	790	92	272460	50.2	889
1667	Toluene	8.76159	3.28186	108-88-3	C7H8	0	0	0	790	92	272460	48.14	891
155	Tetrapentacontane, 1,54-dibromo-	32.8283	0.955883	0-00-0	C54H108Br2	0	0	2	790	914	305767	31.27	793
202	Toluene	8.09493	4.04657	108-88-3	C7H8	0	0	0	789	92	272460	14.85	828
1703	Toluene	8.89493	2.45343	108-88-3	C7H8	0	0	0	789	92	272460	43.45	897
125	1-Dodecanol, 2-octyl-	12.8283	0.541667	5333-42-6	C20H42O	0	0	0	789	298	130817	7.57	803
143	4,8,13-Cyclotetradecatriene-1,3-diol, 1,5,9-trimethyl-12-(1-methylethyl)-	14.1616	0.828432	7220-78-2	C20H34O2	0	0	0	789	306	7938	25.5	810
353	1-Heptacosanol	19.4949	1.01961	2004-39-9	C27H56O	0	0	0	789	396	257446	5.38	819
211	Heptadecane, 2,6,10,15-tetramethyl-	14.1616	0.637255	54833-48-6	C21H44	0	0	0	788	296	152926	7.94	815
162	1-Heptatriacotanol	14.4949	0.796569	105794-58-9	C37H76O	0	0	0	788	536	9978	19.08	795
388	1H-Cyclopropa[l]phenanthrene,1a,9b-dihydro-	15.3616	2.42157	949-41-7	C15H12	0	0	0	787	192	154555	14.07	844
1664	Toluene	8.76159	3.40931	108-88-3	C7H8	0	0	0	786	92	272460	51.55	886
300	Eicosane	17.7616	0.796569	112-95-8	C20H42	0	0	0	786	282	233924	4.52	836
425	Cyclotetradecane, 1,7,11-trimethyl-4-(1-methylethyl)-	20.4283	0.987745	1786-12-5	C20H40	0	0	0	786	280	140315	5.06	858
1745	Toluene	9.09493	3.82353	108-88-3	C7H8	0	0	0	785	92	272460	34.54	893
151	Tetrapentacontane, 1,54-dibromo-	31.4283	0.955883	0-00-0	C54H108Br2	0	0	2	785	914	305767	25.54	790
231	Silane, dimethyl-	5.69493	1.24265	1111-74-6	C2H8Si	0	0	0	784	60	316867	71.44	824
144	Toluene	7.56159	4.04657	108-88-3	C7H8	0	0	0	784	92	272460	18.02	820
1682	Toluene	8.89493	1.625	108-88-3	C7H8	0	0	0	783	92	272460	40.72	897
1710	Toluene	9.02826	2.29412	108-88-3	C7H8	0	0	0	783	92	272460	38.64	901
1085	1,3,5-Cycloheptatriene	11.3616	4.01471	544-25-2	C7H8	0	0	0	783	92	262950	24.57	884
149	Benzo[a]pyrene	31.5616	0.127451	50-32-8	C20H12	0	0	0	783	252	-1	17.79	823
1715	Toluene	9.02826	3.44118	108-88-3	C7H8	0	0	0	782	92	272460	37.11	902
101	Anthracene, 2-chloro-	16.8949	2.93137	17135-78-3	C14H9Cl	0	1	0	782	212	-1	41.38	817
1744	Toluene	9.02826	2.70833	108-88-3	C7H8	0	0	0	781	92	272460	33.43	893
136	E,E,Z-1,3,12-Nonadecatriene-5,14-diol	11.6949	0.57353	0-00-0	C19H34O2	0	0	0	781	294	310573	13.38	782
252	[14]Annulene, 1,6:8,13-bis(methano)-, syn	17.6283	2.77206	85385-68-8	C16H14	0	0	0	781	206	-1	17.61	837
1585	Toluene	8.49493	3.37745	108-88-3	C7H8	0	0	0	780	92	272460	31.24	873
123	E,E,Z-1,3,12-Nonadecatriene-5,14-diol	12.4283	0.605392	0-00-0	C19H34O2	0	0	0	780	294	310573	13.72	784
134	1-Heptatriacotanol	13.0283	0.637255	105794-58-9	C37H76O	0	0	0	780	536	9978	18.32	783
203	Silane, dimethyl-	5.69493	3.44118	1111-74-6	C2H8Si	0	0	0	779	60	316867	51.94	795
1723	Toluene	9.16159	2.86765	108-88-3	C7H8	0	0	0	779	92	272460	32.09	896
107	E,E,Z-1,3,12-Nonadecatriene-5,14-diol	11.8949	0.57353	0-00-0	C19H34O2	0	0	0	779	294	310573	12.93	780
277	E,E,Z-1,3,12-Nonadecatriene-5,14-diol	17.7616	0.92402	0-00-0	C19H34O2	0	0	0	779	294	310573	19.9	791
479	Tetratriacontyl heptafluorobutyrate	22.1616	0.987745	0-00-0	C38H69F7O2	7	0	0	779	690	259467	5.2	822
872	Benzyl isopentyl ether	7.22826	3.21814	122-73-6	C12H18O	0	0	0	778	178	120933	11.76	794
168	Toluene	7.69493	4.04657	108-88-3	C7H8	0	0	0	778	92	272460	16.2	814
333	Toluene	8.82826	4.04657	108-88-3	C7H8	0	0	0	778	92	272460	16.79	815
1742	Toluene	9.02826	3.09069	108-88-3	C7H8	0	0	0	778	92	272460	39.53	892
1739	Toluene	9.02826	3.63235	108-88-3	C7H8	0	0	0	778	92	272460	30.92	893
128	1-Heptatriacotanol	12.7616	0.669118	105794-58-9	C37H76O	0	0	0	778	536	9978	15.97	780
129	tert-Hexadecanethiol	14.2949	0.732843	25360-09-2	C16H34S	0	0	0	778	258	265447	11.03	803
380	Naphtho(2,1,8-def)quinoline	20.4949	4.26961	313-80-4	C15H9N	0	0	0	778	203	-1	28.61	904
261	Silane, dimethyl-	5.89493	0.669118	1111-74-6	C2H8Si	0	0	0	777	60	316867	66.81	803
1736	Toluene	9.29493	2.93137	108-88-3	C7H8	0	0	0	777	92	272460	49.98	905
973	Benzyl isopentyl ether	7.42826	2.9951	122-73-6	C12H18O	0	0	0	776	178	120933	25.13	782
242	4,8,13-Cyclotetradecatriene-1,3-diol, 1,5,9-trimethyl-12-(1-methylethyl)-	16.0949	0.987745	7220-78-2	C20H34O2	0	0	0	776	306	7938	12.21	798
269	4,8,13-Cyclotetradecatriene-1,3-diol, 1,5,9-trimethyl-12-(1-methylethyl)-	16.6283	1.01961	7220-78-2	C20H34O2	0	0	0	776	306	7938	10.79	798
282	Heptadecane, 9-octyl-	18.2283	0.764706	7225-64-1	C25H52	0	0	0	776	352	196351	8.31	782
306	2-Methylchrysene	28.6283	3.56863	3351-32-4	C19H14	0	0	0	776	242	-1	7.72	897
115	Dibenzofuran, octachloro-	36.5616	0.382353	39001-02-0	C12Cl8O	0	8	0	776	440	-1	96.74	838
197	Silane, ethyl-	5.76159	1.52941	2814-79-1	C2H8Si	0	0	0	775	60	230178	40.51	801
185	Silane, dimethyl-	5.82826	2.89951	1111-74-6	C2H8Si	0	0	0	775	60	316867	53.01	790
1746	Toluene	9.09493	2.51716	108-88-3	C7H8	0	0	0	775	92	272460	34.73	889
274	E,E,Z-1,3,12-Nonadecatriene-5,14-diol	18.0283	0.955883	0-00-0	C19H34O2	0	0	0	775	294	310573	14.45	792
160	Benzo[j]fluoranthene	31.5616	3.98284	205-82-3	C20H12	0	0	0	775	252	-1	23.48	833
947	Benzyl isopentyl ether	7.42826	2.48529	122-73-6	C12H18O	0	0	0	774	178	120933	25.08	780
190	4,8,13-Cyclotetradecatriene-1,3-diol, 1,5,9-trimethyl-12-(1-methylethyl)-	15.4949	0.92402	7220-78-2	C20H34O2	0	0	0	774	306	7938	18.55	802
570	Tetrapentacontane, 1,54-dibromo-	30.8283	1.08333	0-00-0	C54H108Br2	0	0	2	774	914	305767	21.45	779
195	Silane, dimethyl-	5.62826	3.63235	1111-74-6	C2H8Si	0	0	0	773	60	316867	55.75	797
193	Silane, dimethyl-	5.69493	2.00735	1111-74-6	C2H8Si	0	0	0	773	60	316867	53.58	790
188	Silane, dimethyl-	5.76159	3.66422	1111-74-6	C2H8Si	0	0	0	773	60	316867	49.87	785
978	Benzyl isopentyl ether	7.42826	3.12255	122-73-6	C12H18O	0	0	0	773	178	120933	26.8	778
1670	Toluene	8.82826	1.43382	108-88-3	C7H8	0	0	0	773	92	272460	47.79	887
177	9H-Fluorene, 9-(dichloromethylene)-	21.2283	3.37745	835-17-6	C14H8Cl2	0	2	0	773	246	-1	33.65	861
396	Sulfurous acid, butyl octadecyl ester	21.2949	0.860294	0-00-0	C22H46O3S	0	0	0	773	390	143972	4	832
2010	Dibenzo[fg,op]naphthacene	47.7616	3.47304	192-51-8	C24H14	0	0	0	773	302	-1	93.08	923
222	Silane, dimethyl-	5.69493	3.53677	1111-74-6	C2H8Si	0	0	0	772	60	316867	45.17	785
212	Silane, dimethyl-	5.82826	1.27451	1111-74-6	C2H8Si	0	0	0	772	60	316867	47.27	794
873	Toluene	7.22826	3.40931	108-88-3	C7H8	0	0	0	772	92	272460	8.27	886
865	Spiro[2,4]hepta-4,6-diene	7.22826	3.5049	765-46-8	C7H8	0	0	0	772	92	295954	9.88	840
558	p-Benzylphenol	11.4283	1.59314	101-53-1	C13H12O	0	0	0	772	184	242513	26.48	795
355	4,8,13-Cyclotetradecatriene-1,3-diol, 1,5,9-trimethyl-12-(1-methylethyl)-	18.8949	1.14706	7220-78-2	C20H34O2	0	0	0	772	306	7938	14.39	805
626	Cyclotetradecane, 1,7,11-trimethyl-4-(1-methylethyl)-	25.4283	0.92402	1786-12-5	C20H40	0	0	0	772	280	140315	5.93	845
272	11H-Benzo[a]fluoren-11-one	25.5616	3.7598	479-79-8	C17H10O	0	0	0	772	230	-1	44.3	863
642	Tricyclo[20.8.0.0(7,16)]triacontane, 1(22),7(16)-diepoxy-	25.9616	1.01961	0-00-0	C30H52O2	0	0	0	772	444	34096	30.94	788
237	Silane, dimethyl-	5.69493	2.16667	1111-74-6	C2H8Si	0	0	0	771	60	316867	45.43	786
225	Silane, dimethyl-	5.89493	2.38971	1111-74-6	C2H8Si	0	0	0	771	60	316867	59.38	782
990	Benzyl isopentyl ether	7.42826	3.37745	122-73-6	C12H18O	0	0	0	771	178	120933	27.03	778
1729	Toluene	9.16159	1.84804	108-88-3	C7H8	0	0	0	771	92	272460	34.63	892
127	1-Heptatriacotanol	11.3616	0.446079	105794-58-9	C37H76O	0	0	0	771	536	9978	18.68	773
138	2-Dodecen-1-yl(-)succinic anhydride	14.0949	0.732843	19780-11-1	C16H26O3	0	0	0	771	266	130962	10.78	836
481	Tetrapentacontane, 1,54-dibromo-	22.9616	0.955883	0-00-0	C54H108Br2	0	0	2	771	914	305767	22.24	773
564	Tetrapentacontane, 1,54-dibromo-	33.6949	0.987745	0-00-0	C54H108Br2	0	0	2	771	914	305767	11.33	779
870	1,3,5-Cycloheptatriene	7.22826	3.05882	544-25-2	C7H8	0	0	0	770	92	262950	8.95	863
1610	Toluene	8.56159	2.19853	108-88-3	C7H8	0	0	0	770	92	272460	23.73	866
1733	Toluene	9.22826	3.12255	108-88-3	C7H8	0	0	0	770	92	272460	39.27	898
345	di-p-Tolylacetylene	17.2949	2.64461	2789-88-0	C16H14	0	0	0	770	206	-1	14.16	866
461	Eicosane, 2-methyl-	18.9616	0.796569	1560-84-5	C21H44	0	0	0	770	296	142025	6.37	861
614	Tetrapentacontane, 1,54-dibromo-	32.2949	1.1152	0-00-0	C54H108Br2	0	0	2	770	914	305767	25.13	775
200	Silane, dimethyl-	5.69493	2.29412	1111-74-6	C2H8Si	0	0	0	769	60	316867	58.11	789
1549	Toluene	8.56159	1.43382	108-88-3	C7H8	0	0	0	769	92	272460	27.52	876
1720	Toluene	9.16159	3.37745	108-88-3	C7H8	0	0	0	769	92	272460	34.58	900
453	1,1,6-trimethyl-3-methylene-2-(3,6,9,13-tetramethyl-6-ethenye-10,14-dimethylene-pentadec-4-enyl)cyclohexane	17.4283	1.33824	0-00-0	C33H56	0	0	0	769	452	193052	12.44	820
250	2-Dodecen-1-yl(-)succinic anhydride	17.5616	0.92402	19780-11-1	C16H26O3	0	0	0	769	266	130962	10.3	825
246	Silane, dimethyl-	5.76159	0.541667	1111-74-6	C2H8Si	0	0	0	768	60	316867	46.18	788
249	Silane, dimethyl-	5.76159	3.02696	1111-74-6	C2H8Si	0	0	0	768	60	316867	66.36	786
257	Silane, dimethyl-	5.82826	1.8799	1111-74-6	C2H8Si	0	0	0	768	60	316867	63.91	783
1730	Toluene	9.36159	2.48529	108-88-3	C7H8	0	0	0	768	92	272460	30.52	891
1735	Toluene	9.49493	3.63235	108-88-3	C7H8	0	0	0	768	92	272460	33.23	902
194	2-Dodecen-1-yl(-)succinic anhydride	15.6949	0.828432	19780-11-1	C16H26O3	0	0	0	768	266	130962	8.94	827
304	Benz[c]acridine	25.3616	3.72794	225-51-4	C17H11N	0	0	0	768	229	-1	49.91	894
680	2,6-(Etheno[1,4]benzenoetheno)naphthalene	32.8283	0.764706	117054-70-3	C20H14	0	0	0	768	254	-1	23.51	823
1737	Toluene	9.16159	2.26226	108-88-3	C7H8	0	0	0	767	92	272460	36.71	889
284	1,1,6-trimethyl-3-methylene-2-(3,6,9,13-tetramethyl-6-ethenye-10,14-dimethylene-pentadec-4-enyl)cyclohexane	17.1616	1.01961	0-00-0	C33H56	0	0	0	767	452	193052	11.62	821
206	Cyclopenta(def)phenanthrenone	18.0283	3.56863	5737-13-3	C15H8O	0	0	0	767	204	-1	78.81	862
627	Cyclotetradecane, 1,7,11-trimethyl-4-(1-methylethyl)-	25.8283	0.955883	1786-12-5	C20H40	0	0	0	767	280	140315	6.32	844
1709	Toluene	9.36159	2.64461	108-88-3	C7H8	0	0	0	766	92	272460	31.7	891
221	1-Heptatriacotanol	18.3616	0.892157	105794-58-9	C37H76O	0	0	0	766	536	9978	23.29	780
161	Benz[e]acephenanthrylene	32.8283	0.414216	205-99-2	C20H12	0	0	0	766	252	-1	19.77	837
309	Benzo[k]fluoranthene	33.1616	0.541667	207-08-9	C20H12	0	0	0	766	252	-1	26.4	869
228	Silane, dimethyl-	5.69493	3.31373	1111-74-6	C2H8Si	0	0	0	765	60	316867	57.73	784
204	Silane, dimethyl-	5.76159	2.58088	1111-74-6	C2H8Si	0	0	0	765	60	316867	48.53	781
1722	Toluene	9.09493	1.97549	108-88-3	C7H8	0	0	0	765	92	272460	33.78	884
866	1-Chloro-6-phenylhexane	7.22826	2.58088	71434-68-9	C12H17Cl	0	1	0	764	196	38022	11.25	799
1122	1,3,5-Cycloheptatriene	11.4949	4.01471	544-25-2	C7H8	0	0	0	764	92	262950	17.53	881
33	7,8-Diphenylbicyclo[4.2.1]nona-2,4,7-triene	13.2283	2.16667	54049-09-1	C21H18	0	0	0	764	270	31829	13.29	793
512	Tetrapentacontane, 1,54-dibromo-	30.4283	0.987745	0-00-0	C54H108Br2	0	0	2	764	914	305767	18.96	767
238	Silane, dimethyl-	5.69493	2.38971	1111-74-6	C2H8Si	0	0	0	763	60	316867	55.72	783
229	Silane, dimethyl-	5.69493	2.86765	1111-74-6	C2H8Si	0	0	0	763	60	316867	46.32	784
1705	Toluene	9.36159	3.31373	108-88-3	C7H8	0	0	0	763	92	272460	41.31	888
1724	Toluene	9.42826	2.1348	108-88-3	C7H8	0	0	0	763	92	272460	34.08	897
1009	1,3,5-Cycloheptatriene	11.0949	4.01471	544-25-2	C7H8	0	0	0	763	92	262950	22.12	879
356	Benzo[g]isoquinoline	13.8949	2.51716	260-32-2	C13H9N	0	0	0	763	179	15269	18.54	913
234	Silane, dimethyl-	5.69493	3.21814	1111-74-6	C2H8Si	0	0	0	762	60	316867	47.29	783
239	Silane, dimethyl-	5.89493	3.25	1111-74-6	C2H8Si	0	0	0	762	60	316867	65.75	778
806	Benzene, (5-chloropentyl)-	7.29493	2.23039	15733-63-8	C11H15Cl	0	1	0	762	182	316757	18.94	792
1659	Toluene	8.76159	1.33824	108-88-3	C7H8	0	0	0	762	92	272460	33.29	873
342	1,1,6-trimethyl-3-methylene-2-(3,6,9,13-tetramethyl-6-ethenye-10,14-dimethylene-pentadec-4-enyl)cyclohexane	18.5616	1.17892	0-00-0	C33H56	0	0	0	762	452	193052	10.06	819
210	Tetrapentacontane, 1,54-dibromo-	35.4949	1.24265	0-00-0	C54H108Br2	0	0	2	762	914	305767	29.76	777
1220	Toluene	11.6283	4.01471	108-88-3	C7H8	0	0	0	761	92	272460	22.63	889
244	2-Dodecen-1-yl(-)succinic anhydride	16.4949	0.860294	19780-11-1	C16H26O3	0	0	0	761	266	130962	4.45	807
593	Tetrapentacontane, 1,54-dibromo-	27.5616	0.955883	0-00-0	C54H108Br2	0	0	2	761	914	305767	8.23	762
863	Benzene, (5-chloropentyl)-	7.22826	2.83578	15733-63-8	C11H15Cl	0	1	0	760	182	316757	7.37	783
617	Tetrapentacontane, 1,54-dibromo-	25.0283	0.955883	0-00-0	C54H108Br2	0	0	2	760	914	305767	17.11	764
553	2-methylhexacosane	29.1616	0.828432	0-00-0	C27H56	0	0	0	760	380	114572	7.02	822
1719	Toluene	9.36159	2.35784	108-88-3	C7H8	0	0	0	759	92	272460	32.84	894
317	1-Heptacosanol	18.6283	0.987745	2004-39-9	C27H56O	0	0	0	759	396	257446	4.02	801
536	Hexatriacontyl pentafluoropropionate	23.5616	0.92402	0-00-0	C39H73F5O2	5	0	0	759	668	151821	4.37	790
578	Tricyclo[20.8.0.0(7,16)]triacontane, 1(22),7(16)-diepoxy-	25.6949	1.01961	0-00-0	C30H52O2	0	0	0	759	444	34096	24.34	774
132	Benzo[e]pyrene	32.6283	0.414216	192-97-2	C20H12	0	0	0	759	252	-1	13.11	813
782	Benzene, (5-chloropentyl)-	7.29493	2.03922	15733-63-8	C11H15Cl	0	1	0	758	182	316757	12.41	786
313	Benzene, (1,4-cyclohexadien-1-yl)-	9.22826	0.637255	13703-52-1	C12H12	0	0	0	758	156	253152	8.83	791
452	2-Fluorenecarboxaldehyde	14.8283	2.58088	30084-90-3	C14H10O	0	0	0	758	194	11410	20.01	884
271	4,8,13-Cyclotetradecatriene-1,3-diol, 1,5,9-trimethyl-12-(1-methylethyl)-	16.8283	1.30637	7220-78-2	C20H34O2	0	0	0	758	306	7938	12.51	783
315	2-Dodecen-1-yl(-)succinic anhydride	18.9616	0.987745	19780-11-1	C16H26O3	0	0	0	758	266	130962	13.44	821
451	1,1,6-trimethyl-3-methylene-2-(3,6,9,13-tetramethyl-6-ethenye-10,14-dimethylene-pentadec-4-enyl)cyclohexane	20.7616	1.27451	0-00-0	C33H56	0	0	0	758	452	193052	14.69	819
145	4-(1-Hydroperoxy-2,2-dimethyl-6-methylene-cyclohexyl)-pent-3-en-2-one	9.42826	0.446079	125284-20-0	C14H22O3	0	0	0	757	238	9276	4.58	789
1728	Toluene	9.49493	3.05882	108-88-3	C7H8	0	0	0	757	92	272460	35.91	900
232	2-Dodecen-1-yl(-)succinic anhydride	16.9616	0.92402	19780-11-1	C16H26O3	0	0	0	757	266	130962	5.01	802
620	Tetrapentacontane, 1,54-dibromo-	34.2949	1.27451	0-00-0	C54H108Br2	0	0	2	757	914	305767	27.61	764
72	1,5-Heptadien-3-yne	6.42826	0.764706	3511-27-1	C7H8	0	0	0	756	92	295501	45.71	769
266	Chrysene, 6-methyl-	28.4283	3.53677	1705-85-7	C19H14	0	0	0	756	242	-1	7.81	866
582	Tetrapentacontane, 1,54-dibromo-	29.5616	0.987745	0-00-0	C54H108Br2	0	0	2	756	914	305767	16.82	760
165	Silane, dimethyl-	5.76159	3.98284	1111-74-6	C2H8Si	0	0	0	755	60	316867	63.31	784
102	1,6-Heptadien-3-yne, 5-methyl-	7.29493	0.477941	0-00-0	C8H10	0	0	0	755	106	311601	12.96	827
1597	Toluene	8.56159	1.78431	108-88-3	C7H8	0	0	0	755	92	272460	25.42	853
142	Bi-1,3,5-cycloheptatrien-1-yl	9.49493	0.669118	35393-05-6	C14H14	0	0	0	755	182	102585	34.87	816
93	ﾏ・HIMACHALENE	11.2283	0.892157	0-00-0	C15H24	0	0	0	755	204	269826	7.96	796
265	E,E,Z-1,3,12-Nonadecatriene-5,14-diol	16.9616	1.08333	0-00-0	C19H34O2	0	0	0	755	294	310573	12.44	767
423	1,1,6-trimethyl-3-methylene-2-(3,6,9,13-tetramethyl-6-ethenye-10,14-dimethylene-pentadec-4-enyl)cyclohexane	20.2949	1.24265	0-00-0	C33H56	0	0	0	755	452	193052	12.67	820
311	E,E,Z-1,3,12-Nonadecatriene-5,14-diol	21.1616	1.01961	0-00-0	C19H34O2	0	0	0	755	294	310573	11.69	775
581	1,1,6-trimethyl-3-methylene-2-(3,6,9,13-tetramethyl-6-ethenye-10,14-dimethylene-pentadec-4-enyl)cyclohexane	22.2949	1.24265	0-00-0	C33H56	0	0	0	755	452	193052	14.27	818
111	Hydroxylamine, O-(phenylmethyl)-	7.42826	0.541667	622-33-3	C7H9NO	0	0	0	754	123	304506	12.41	806
397	2-Dodecen-1-yl(-)succinic anhydride	9.29493	0.286765	19780-11-1	C16H26O3	0	0	0	754	266	130962	23.8	770
362	4,8,13-Cyclotetradecatriene-1,3-diol, 1,5,9-trimethyl-12-(1-methylethyl)-	15.8283	1.21078	7220-78-2	C20H34O2	0	0	0	754	306	7938	7.2	784
377	4,8,13-Cyclotetradecatriene-1,3-diol, 1,5,9-trimethyl-12-(1-methylethyl)-	19.4283	1.21078	7220-78-2	C20H34O2	0	0	0	754	306	7938	11.58	785
384	Erucic acid	20.2949	1.01961	112-86-7	C22H42O2	0	0	0	754	338	287444	5.7	768
442	8,9-Dihydro-7H-cyclopenta[a]pyrene	29.0949	3.63235	82979-72-4	C19H14	0	0	0	754	242	-1	9.43	844
207	Silane, dimethyl-	5.89493	0.414216	1111-74-6	C2H8Si	0	0	0	753	60	316867	44.17	769
837	N-(Benzyloxy)-2,2,2-trifluoroacetamide	7.29493	2.45343	174075-91-3	C9H8F3NO2	3	0	0	753	219	312686	6.94	818
303	4,8,13-Cyclotetradecatriene-1,3-diol, 1,5,9-trimethyl-12-(1-methylethyl)-	15.2949	1.14706	7220-78-2	C20H34O2	0	0	0	753	306	7938	6.86	783
441	1-Naphthalenepropanol, ﾎｱ-ethenyldecahydro-2-hydroxy-ﾎｱ,2,5,5,8a-pentamethyl-, [1R-[1ﾎｱ(R*),2ﾃ・4aﾃ・8aﾎｱ]]-	16.4283	1.30637	515-03-7	C20H36O2	0	0	0	753	308	35914	10.27	771
341	Pyrene, 4-methyl-	22.5616	3.56863	3353-12-06	C17H12	0	0	0	753	216	-1	25.34	856
715	Tetrapentacontane, 1,54-dibromo-	34.6283	1.24265	0-00-0	C54H108Br2	0	0	2	753	914	305767	18.07	759
133	Naphtho[2,3-b]norbornadiene	15.4949	2.58088	107426-38-0	C15H12	0	0	0	752	192	252647	15.9	833
390	[14]Annulene, 1,6:8,13-bis(methano)-, syn	17.0949	2.64461	85385-68-8	C16H14	0	0	0	752	206	-1	12.94	812
369	E,E,Z-1,3,12-Nonadecatriene-5,14-diol	19.8283	1.05147	0-00-0	C19H34O2	0	0	0	752	294	310573	9.8	774
779	1,1,6-trimethyl-3-methylene-2-(3,6,9,13-tetramethyl-6-ethenye-10,14-dimethylene-pentadec-4-enyl)cyclohexane	27.3616	1.27451	0-00-0	C33H56	0	0	0	752	452	193052	17.79	832
628	Tetrapentacontane, 1,54-dibromo-	31.0949	1.14706	0-00-0	C54H108Br2	0	0	2	752	914	305767	20.12	765
652	Tetrapentacontane, 1,54-dibromo-	32.1616	1.1152	0-00-0	C54H108Br2	0	0	2	752	914	305767	24.51	758
42	1,5-Heptadien-3-yne	6.16159	2.23039	3511-27-1	C7H8	0	0	0	751	92	295501	27.61	772
1713	Toluene	9.56159	3.25	108-88-3	C7H8	0	0	0	751	92	272460	29.48	898
140	Bicyclo[4.4.0]dec-5-ene, 1,5-dimethyl-3-hydroxy-8-(1-methylene-2-hydroxyethyl-1)-	10.3616	0.637255	0-00-0	C15H24O2	0	0	0	751	236	258814	6.06	762
31	Benzene, hexachloro-	11.8949	1.33824	118-74-1	C6Cl6	0	6	0	751	282	-1	38.86	806
493	4,8,13-Cyclotetradecatriene-1,3-diol, 1,5,9-trimethyl-12-(1-methylethyl)-	17.2283	1.3701	7220-78-2	C20H34O2	0	0	0	751	306	7938	9.64	780
416	2-Dodecen-1-yl(-)succinic anhydride	20.9616	0.987745	19780-11-1	C16H26O3	0	0	0	751	266	130962	20.45	818
621	1,1,6-trimethyl-3-methylene-2-(3,6,9,13-tetramethyl-6-ethenye-10,14-dimethylene-pentadec-4-enyl)cyclohexane	27.6949	1.40196	0-00-0	C33H56	0	0	0	751	452	193052	18.33	835
661	Tetrapentacontane, 1,54-dibromo-	28.8949	1.05147	0-00-0	C54H108Br2	0	0	2	751	914	305767	22.25	756
743	Benzo[c]phenanthrene, 1-methyl-	28.8949	3.56863	4076-39-5	C19H14	0	0	0	751	242	-1	8.48	844
548	Tetrapentacontane, 1,54-dibromo-	32.0283	1.05147	0-00-0	C54H108Br2	0	0	2	751	914	305767	17	757
579	2-methyloctacosane	33.6949	0.92402	0-00-0	C29H60	0	0	0	751	408	143952	8.7	832
224	Dibenzo[def,mno]chrysene	37.2949	3.12255	191-26-4	C22H12	0	0	0	751	276	-1	49.72	831
208	Silane, dimethyl-	5.69493	0.35049	1111-74-6	C2H8Si	0	0	0	750	60	316867	44.8	771
57	1,5-Heptadien-3-yne	6.29493	0.669118	3511-27-1	C7H8	0	0	0	750	92	295501	30.88	767
395	2-Dodecen-1-yl(-)succinic anhydride	20.0283	1.01961	19780-11-1	C16H26O3	0	0	0	750	266	130962	15.2	828
692	Tetrapentacontane, 1,54-dibromo-	34.7616	1.30637	0-00-0	C54H108Br2	0	0	2	750	914	305767	21.23	758
38	1,5-Heptadien-3-yne	6.22826	2.83578	3511-27-1	C7H8	0	0	0	749	92	295501	43.7	772
1712	Toluene	9.62826	2.29412	108-88-3	C7H8	0	0	0	749	92	272460	27.74	898
299	1,1,6-trimethyl-3-methylene-2-(3,6,9,13-tetramethyl-6-ethenye-10,14-dimethylene-pentadec-4-enyl)cyclohexane	17.2949	1.08333	0-00-0	C33H56	0	0	0	749	452	193052	8.66	802
113	Tetrapentacontane, 1,54-dibromo-	26.6283	0.892157	0-00-0	C54H108Br2	0	0	2	749	914	305767	22.56	773
40	1,5-Heptadien-3-yne	6.22826	1.40196	3511-27-1	C7H8	0	0	0	748	92	295501	31.48	770
1258	1,3-Spiroheptadiene, dimer	9.02826	0.987745	0-00-0	C14H16	0	0	0	748	184	151339	77.76	805
248	Benzene, 2,4-cyclohexadien-1-yl-	9.09493	0.605392	21473-05-2	C12H12	0	0	0	748	156	305181	11.76	835
1725	Toluene	9.49493	3.37745	108-88-3	C7H8	0	0	0	748	92	272460	26.87	899
245	Bi-1,3,5-cycloheptatrien-1-yl	10.4283	0.892157	35393-05-6	C14H14	0	0	0	748	182	102585	19.51	820
565	Tricyclo[20.8.0.0(7,16)]triacontane, 1(22),7(16)-diepoxy-	25.1616	0.987745	0-00-0	C30H52O2	0	0	0	748	444	34096	19.2	762
660	Cyclotetradecane, 1,7,11-trimethyl-4-(1-methylethyl)-	25.2949	0.955883	1786-12-5	C20H40	0	0	0	748	280	140315	11.62	841
121	Benzo[j]fluoranthene	31.4283	4.01471	205-82-3	C20H12	0	0	0	748	252	-1	16.7	804
547	4,8,13-Cyclotetradecatriene-1,3-diol, 1,5,9-trimethyl-12-(1-methylethyl)-	16.8283	1.43382	7220-78-2	C20H34O2	0	0	0	747	306	7938	10.76	771
334	2-Dodecen-1-yl(-)succinic anhydride	19.6283	1.01961	19780-11-1	C16H26O3	0	0	0	747	266	130962	10.77	820
254	Tetrapentacontane, 1,54-dibromo-	20.6283	0.92402	0-00-0	C54H108Br2	0	0	2	747	914	305767	11.47	755
255	Silane, ethyl-	5.69493	0.828432	2814-79-1	C2H8Si	0	0	0	746	60	230178	68.06	798
302	Androstan-17-one, 3-ethyl-3-hydroxy-, (5ﾎｱ)-	14.8283	1.17892	57344-99-7	C21H34O2	0	0	0	746	318	236497	6.2	772
319	4,8,13-Cyclotetradecatriene-1,3-diol, 1,5,9-trimethyl-12-(1-methylethyl)-	15.0283	1.14706	7220-78-2	C20H34O2	0	0	0	746	306	7938	6.08	777
624	Tetrapentacontane, 1,54-dibromo-	32.6283	1.21078	0-00-0	C54H108Br2	0	0	2	746	914	305767	19.34	749
1716	Toluene	9.49493	2.7402	108-88-3	C7H8	0	0	0	745	92	272460	33.25	901
435	Tricyclo[20.8.0.0(7,16)]triacontane, 1(22),7(16)-diepoxy-	24.4949	1.14706	0-00-0	C30H52O2	0	0	0	745	444	34096	14.36	765
135	Tetrapentacontane, 1,54-dibromo-	24.7616	0.892157	0-00-0	C54H108Br2	0	0	2	745	914	305767	18.64	753
696	1,1,6-trimethyl-3-methylene-2-(3,6,9,13-tetramethyl-6-ethenye-10,14-dimethylene-pentadec-4-enyl)cyclohexane	26.8283	1.17892	0-00-0	C33H56	0	0	0	745	452	193052	13.28	818
792	Eicosane, 2-methyl-	27.4949	0.796569	1560-84-5	C21H44	0	0	0	745	296	142025	8.78	847
630	Tetrapentacontane, 1,54-dibromo-	33.2949	1.08333	0-00-0	C54H108Br2	0	0	2	745	914	305767	16.7	747
73	1,5-Heptadien-3-yne	6.22826	3.72794	3511-27-1	C7H8	0	0	0	744	92	295501	48.32	768
64	1,5-Heptadien-3-yne	6.36159	1.56127	3511-27-1	C7H8	0	0	0	744	92	295501	47.22	768
1697	Toluene	9.36159	2.19853	108-88-3	C7H8	0	0	0	744	92	272460	31.08	896
498	4a,10a-Methanophenanthren-9ﾃ・ol, 11-syn-bromo-1,2,3,4,4a,9,10,10a-octahydro-	12.8949	1.30637	0-00-0	C15H17BrO	0	0	1	744	292	269432	61.75	753
721	4,8,13-Cyclotetradecatriene-1,3-diol, 1,5,9-trimethyl-12-(1-methylethyl)-	19.0949	1.52941	7220-78-2	C20H34O2	0	0	0	744	306	7938	12.22	785
421	2-Dodecen-1-yl(-)succinic anhydride	20.7616	1.01961	19780-11-1	C16H26O3	0	0	0	744	266	130962	9.21	797
430	Tricyclo[20.8.0.0(7,16)]triacontane, 1(22),7(16)-diepoxy-	21.4949	1.05147	0-00-0	C30H52O2	0	0	0	744	444	34096	10.43	753
635	Tricyclo[20.8.0.0(7,16)]triacontane, 1(22),7(16)-diepoxy-	25.4283	1.05147	0-00-0	C30H52O2	0	0	0	744	444	34096	12.19	757
969	1,1,6-trimethyl-3-methylene-2-(3,6,9,13-tetramethyl-6-ethenye-10,14-dimethylene-pentadec-4-enyl)cyclohexane	27.0283	1.40196	0-00-0	C33H56	0	0	0	744	452	193052	19.78	838
307	1,1,6-trimethyl-3-methylene-2-(3,6,9,13-tetramethyl-6-ethenye-10,14-dimethylene-pentadec-4-enyl)cyclohexane	17.4283	1.08333	0-00-0	C33H56	0	0	0	743	452	193052	7.98	797
419	1-Heptatriacotanol	17.6283	1.43382	105794-58-9	C37H76O	0	0	0	743	536	9978	7.02	754
662	1,1,6-trimethyl-3-methylene-2-(3,6,9,13-tetramethyl-6-ethenye-10,14-dimethylene-pentadec-4-enyl)cyclohexane	25.8283	1.21078	0-00-0	C33H56	0	0	0	743	452	193052	12.59	807
644	Tetrapentacontane, 1,54-dibromo-	27.8283	0.955883	0-00-0	C54H108Br2	0	0	2	743	914	305767	7.9	747
671	1,1,6-trimethyl-3-methylene-2-(3,6,9,13-tetramethyl-6-ethenye-10,14-dimethylene-pentadec-4-enyl)cyclohexane	29.0949	1.40196	0-00-0	C33H56	0	0	0	743	452	193052	16.31	838
387	Tetracosapentaene, 2,6,10,15,19,23-hexamethyl-	32.5616	1.52941	26266-08-0	C30H52	0	0	0	743	412	149935	19.52	780
450	17.alfa.,21ﾃ・28,30-Bisnorhopane	33.9616	1.91177	0-00-0	C28H48	0	0	0	743	384	100754	26.46	808
236	Silane, dimethyl-	5.69493	2.93137	1111-74-6	C2H8Si	0	0	0	742	60	316867	40.64	767
1797	Benzyl isopentyl ether	10.2283	3.02696	122-73-6	C12H18O	0	0	0	742	178	120933	44.41	787
400	Androstan-17-one, 3-ethyl-3-hydroxy-, (5ﾎｱ)-	16.0949	1.43382	57344-99-7	C21H34O2	0	0	0	742	318	236497	10.23	750
349	1,1':3',1''-Tercyclopentane, 2'-dodecyl-	19.2283	1.05147	55282-68-3	C27H50	0	0	0	742	374	114479	8.68	755
407	2-Dodecen-1-yl(-)succinic anhydride	21.7616	0.987745	19780-11-1	C16H26O3	0	0	0	742	266	130962	9.77	803
169	Tetrapentacontane, 1,54-dibromo-	22.7616	0.892157	0-00-0	C54H108Br2	0	0	2	742	914	305767	17.33	752
201	11H-Benzo[a]fluoren-11-one	24.3616	3.7598	479-79-8	C17H10O	0	0	0	742	230	-1	49.19	851
551	1,1,6-trimethyl-3-methylene-2-(3,6,9,13-tetramethyl-6-ethenye-10,14-dimethylene-pentadec-4-enyl)cyclohexane	29.4949	1.3701	0-00-0	C33H56	0	0	0	742	452	193052	15.56	827
199	Stigmastane	34.3616	1.78431	601-58-1	C29H52	0	0	0	742	400	-1	33.57	765
984	Benzyl isopentyl ether	7.42826	3.21814	122-73-6	C12H18O	0	0	0	741	178	120933	15.73	745
293	4a,10a-Methanophenanthren-9ﾃ・ol, 11-syn-bromo-1,2,3,4,4a,9,10,10a-octahydro-	12.6283	1.49755	0-00-0	C15H17BrO	0	0	1	741	292	269432	62.38	746
1790	Dibenzo[fg,op]naphthacene	46.4283	0.860294	192-51-8	C24H14	0	0	0	741	302	-1	95.41	894
694	1,1,6-trimethyl-3-methylene-2-(3,6,9,13-tetramethyl-6-ethenye-10,14-dimethylene-pentadec-4-enyl)cyclohexane	27.6949	1.21078	0-00-0	C33H56	0	0	0	740	452	193052	18.23	816
2	N-ﾎｱ,N-ﾎｩ-Di-cbz-L-arginine	7.42826	0.254902	53934-75-1	C22H26N4O6	0	0	0	739	442	99666	20.21	750
1791	Benzyl isopentyl ether	10.2283	2.32598	122-73-6	C12H18O	0	0	0	739	178	120933	47.61	782
378	Androstan-17-one, 3-ethyl-3-hydroxy-, (5ﾎｱ)-	16.4283	1.43382	57344-99-7	C21H34O2	0	0	0	739	318	236497	11.27	749
1385	5,6-Dihydrochrysene	23.9616	3.44118	2091-92-1	C18H14	0	0	0	739	230	-1	32.61	874
469	Benzo[b]naphtho[2,1-d]thiophene	24.9616	3.66422	239-35-0	C16H10S	0	0	0	739	234	-1	53.27	894
94	Decachlorobiphenyl	32.6283	2.80392	2051-24-3	C12Cl10	0	10	0	739	494	-1	93.28	789
268	Silane, ethyl-	5.69493	1.08333	2814-79-1	C2H8Si	0	0	0	738	60	230178	48.93	797
243	Silane, dimethyl-	5.69493	1.33824	1111-74-6	C2H8Si	0	0	0	738	60	316867	43.93	784
1721	Toluene	9.22826	1.59314	108-88-3	C7H8	0	0	0	738	92	272460	26.3	873
1714	Toluene	9.62826	2.86765	108-88-3	C7H8	0	0	0	738	92	272460	33.4	903
478	2-Dodecen-1-yl(-)succinic anhydride	22.2949	1.05147	19780-11-1	C16H26O3	0	0	0	738	266	130962	7.42	788
991	4,8,13-Cyclotetradecatriene-1,3-diol, 1,5,9-trimethyl-12-(1-methylethyl)-	22.7616	1.59314	7220-78-2	C20H34O2	0	0	0	738	306	7938	13.13	804
379	1,1,6-trimethyl-3-methylene-2-(3,6,9,13-tetramethyl-6-ethenye-10,14-dimethylene-pentadec-4-enyl)cyclohexane	23.0949	1.46569	0-00-0	C33H56	0	0	0	738	452	193052	13.58	814
522	Cyclotetradecane, 1,7,11-trimethyl-4-(1-methylethyl)-	24.5616	1.05147	1786-12-5	C20H40	0	0	0	738	280	140315	4.56	825
55	1,5-Heptadien-3-yne	6.36159	2.03922	3511-27-1	C7H8	0	0	0	737	92	295501	46.78	763
471	4a,10a-Methanophenanthren-9ﾃ・ol, 11-syn-bromo-1,2,3,4,4a,9,10,10a-octahydro-	12.3616	1.24265	0-00-0	C15H17BrO	0	0	1	737	292	269432	56.02	743
457	4,8,13-Cyclotetradecatriene-1,3-diol, 1,5,9-trimethyl-12-(1-methylethyl)-	17.3616	1.40196	7220-78-2	C20H34O2	0	0	0	737	306	7938	11	779
681	Androstan-17-one, 3-ethyl-3-hydroxy-, (5ﾎｱ)-	18.0283	1.52941	57344-99-7	C21H34O2	0	0	0	737	318	236497	6.84	751
364	2-Dodecen-1-yl(-)succinic anhydride	22.4949	0.987745	19780-11-1	C16H26O3	0	0	0	737	266	130962	15.44	810
988	1,1,6-trimethyl-3-methylene-2-(3,6,9,13-tetramethyl-6-ethenye-10,14-dimethylene-pentadec-4-enyl)cyclohexane	25.0283	1.49755	0-00-0	C33H56	0	0	0	737	452	193052	17.29	824
659	2-methyloctacosane	30.4283	0.860294	0-00-0	C29H60	0	0	0	737	408	143952	12.12	850
264	Stigmastane	34.1616	1.72059	601-58-1	C29H52	0	0	0	737	400	-1	23.59	760
45	1,5-Heptadien-3-yne	6.09493	2.38971	3511-27-1	C7H8	0	0	0	736	92	295501	27.77	752
49	1,5-Heptadien-3-yne	6.16159	2.03922	3511-27-1	C7H8	0	0	0	736	92	295501	23.3	752
1726	Toluene	9.16159	1.30637	108-88-3	C7H8	0	0	0	736	92	272460	26.41	895
523	2-Dodecen-1-yl(-)succinic anhydride	24.3616	1.01961	19780-11-1	C16H26O3	0	0	0	736	266	130962	11.42	803
363	Tetracosapentaene, 2,6,10,15,19,23-hexamethyl-	33.8949	1.59314	26266-08-0	C30H52	0	0	0	736	412	149935	19.34	782
566	17.alfa.,21ﾃ・28,30-Bisnorhopane	34.3616	2.00735	0-00-0	C28H48	0	0	0	736	384	100754	24.88	801
43	1,5-Heptadien-3-yne	6.22826	3.31373	3511-27-1	C7H8	0	0	0	735	92	295501	46.73	757
1708	Toluene	9.62826	3.53677	108-88-3	C7H8	0	0	0	735	92	272460	26.64	891
150	9,10-Anthracenedione	16.4949	3.31373	84-65-1	C14H8O2	0	0	0	735	208	164893	62.35	786
587	[14]Annulene, 1,6:8,13-bis(methano)-, syn	18.0949	2.96324	85385-68-8	C16H14	0	0	0	735	206	-1	9.91	809
646	4,8,13-Cyclotetradecatriene-1,3-diol, 1,5,9-trimethyl-12-(1-methylethyl)-	18.9616	1.49755	7220-78-2	C20H34O2	0	0	0	735	306	7938	7.23	779
439	2-Dodecen-1-yl(-)succinic anhydride	22.0283	0.987745	19780-11-1	C16H26O3	0	0	0	735	266	130962	10.66	807
555	Pyrene, 2-methyl-	22.6949	3.60049	3442-78-2	C17H12	0	0	0	735	216	-1	21.53	824
520	Tricyclo[20.8.0.0(7,16)]triacontane, 1(22),7(16)-diepoxy-	23.3616	0.955883	0-00-0	C30H52O2	0	0	0	735	444	34096	8.69	744
537	Tricyclo[20.8.0.0(7,16)]triacontane, 1(22),7(16)-diepoxy-	23.6949	1.01961	0-00-0	C30H52O2	0	0	0	735	444	34096	12.77	745
763	1,1,6-trimethyl-3-methylene-2-(3,6,9,13-tetramethyl-6-ethenye-10,14-dimethylene-pentadec-4-enyl)cyclohexane	28.4949	1.43382	0-00-0	C33H56	0	0	0	735	452	193052	16.13	830
27	1,5-Heptadien-3-yne	6.16159	0.127451	3511-27-1	C7H8	0	0	0	734	92	295501	35.49	754
41	1,5-Heptadien-3-yne	6.22826	1.14706	3511-27-1	C7H8	0	0	0	734	92	295501	29.14	750
71	1,5-Heptadien-3-yne	6.29493	1.94363	3511-27-1	C7H8	0	0	0	734	92	295501	42.05	758
1634	Toluene	9.82826	3.66422	108-88-3	C7H8	0	0	0	734	92	272460	23.69	895
554	Androstan-17-one, 3-ethyl-3-hydroxy-, (5ﾎｱ)-	16.8949	1.52941	57344-99-7	C21H34O2	0	0	0	734	318	236497	16.94	745
1222	Benzo[b]naphtho[2,1-d]thiophene	25.8949	3.66422	239-35-0	C16H10S	0	0	0	734	234	-1	64.66	841
508	17.alfa.,21ﾃ・28,30-Bisnorhopane	34.2283	2.00735	0-00-0	C28H48	0	0	0	734	384	100754	27.56	802
60	1,5-Heptadien-3-yne	6.16159	0.732843	3511-27-1	C7H8	0	0	0	733	92	295501	24.33	749
61	1,5-Heptadien-3-yne	6.36159	1.75245	3511-27-1	C7H8	0	0	0	733	92	295501	41.36	758
634	Benzene, 1,1'-[3-(3-cyclopentylpropyl)-1,5-pentanediyl]bis-	8.09493	0.541667	55191-62-3	C25H34	0	0	0	733	334	32853	15.61	733
549	Benzene, 1,1'-[3-(3-cyclopentylpropyl)-1,5-pentanediyl]bis-	8.62826	0.318628	55191-62-3	C25H34	0	0	0	733	334	32853	20.87	733
1696	Cyclobutene, 2-propenylidene-	9.36159	1.65686	52097-85-5	C7H8	0	0	0	733	92	317775	25.77	874
167	ﾃ・Vatirenene	9.76159	0.605392	0-00-0	C15H22	0	0	0	733	202	-1	23.88	802
1831	Benzene, (propoxymethyl)-	10.3616	2.77206	937-61-1	C10H14O	0	0	0	733	150	24599	29.71	846
1857	Cyclobutene, 2-propenylidene-	10.6949	3.66422	52097-85-5	C7H8	0	0	0	733	92	317775	51.96	871
1854	Cyclobutene, 2-propenylidene-	10.7616	3.88726	52097-85-5	C7H8	0	0	0	733	92	317775	49.62	874
768	Cyclopenta(cd)pyrene, 3,4-dihydro-	26.8283	3.79167	25732-74-5	C18H12	0	0	0	733	228	-1	60	905
389	1,1,6-trimethyl-3-methylene-2-(3,6,9,13-tetramethyl-6-ethenye-10,14-dimethylene-pentadec-4-enyl)cyclohexane	30.8949	1.56127	0-00-0	C33H56	0	0	0	733	452	193052	10.94	834
597	17.alfa.,21ﾃ・28,30-Bisnorhopane	33.5616	1.8799	0-00-0	C28H48	0	0	0	733	384	100754	29.38	798
391	Tetracosapentaene, 2,6,10,15,19,23-hexamethyl-	35.0283	2.16667	26266-08-0	C30H52	0	0	0	733	412	149935	16.83	763
260	Silane, ethyl-	5.69493	0.669118	2814-79-1	C2H8Si	0	0	0	732	60	230178	36.11	787
30	1,5-Heptadien-3-yne	6.16159	2.70833	3511-27-1	C7H8	0	0	0	732	92	295501	24.97	750
473	4,8,13-Cyclotetradecatriene-1,3-diol, 1,5,9-trimethyl-12-(1-methylethyl)-	19.3616	1.56127	7220-78-2	C20H34O2	0	0	0	732	306	7938	12.09	778
723	1,1,6-trimethyl-3-methylene-2-(3,6,9,13-tetramethyl-6-ethenye-10,14-dimethylene-pentadec-4-enyl)cyclohexane	20.4283	1.625	0-00-0	C33H56	0	0	0	732	452	193052	16.02	792
506	Tricyclo[20.8.0.0(7,16)]triacontane, 1(22),7(16)-diepoxy-	22.1616	1.14706	0-00-0	C30H52O2	0	0	0	732	444	34096	7.73	740
22	1,5-Heptadien-3-yne	6.09493	0.414216	3511-27-1	C7H8	0	0	0	731	92	295501	25.26	751
1540	Cyclobutene, 2-propenylidene-	9.82826	2.7402	52097-85-5	C7H8	0	0	0	731	92	317775	22.18	883
477	2-Dodecen-1-yl(-)succinic anhydride	23.0949	0.987745	19780-11-1	C16H26O3	0	0	0	731	266	130962	10.21	800
606	Tetracosapentaene, 2,6,10,15,19,23-hexamethyl-	23.8949	1.14706	26266-08-0	C30H52	0	0	0	731	412	149935	9.5	740
539	2-Dodecen-1-yl(-)succinic anhydride	24.0949	0.955883	19780-11-1	C16H26O3	0	0	0	731	266	130962	17.39	802
295	1,1,6-trimethyl-3-methylene-2-(3,6,9,13-tetramethyl-6-ethenye-10,14-dimethylene-pentadec-4-enyl)cyclohexane	32.9616	1.65686	0-00-0	C33H56	0	0	0	731	452	193052	11.09	838
495	17.alfa.,21ﾃ・28,30-Bisnorhopane	34.7616	2.03922	0-00-0	C28H48	0	0	0	731	384	100754	20.86	802
58	1,5-Heptadien-3-yne	6.29493	2.35784	3511-27-1	C7H8	0	0	0	730	92	295501	44.87	757
1613	Cyclobutene, 2-propenylidene-	9.82826	3.47304	52097-85-5	C7H8	0	0	0	730	92	317775	20.58	890
509	Tetrapentacontane, 1,54-dibromo-	26.2949	0.987745	0-00-0	C54H108Br2	0	0	2	730	914	305767	9.54	740
445	1,1,6-trimethyl-3-methylene-2-(3,6,9,13-tetramethyl-6-ethenye-10,14-dimethylene-pentadec-4-enyl)cyclohexane	30.1616	1.49755	0-00-0	C33H56	0	0	0	730	452	193052	13.16	828
332	1H-Indene, 3-chloro-1-(1'-indenylidene,-	30.1616	3.66422	0-00-0	C18H11Cl	0	1	0	730	262	-1	92.98	822
1552	Cyclobutene, 2-propenylidene-	9.82826	2.93137	52097-85-5	C7H8	0	0	0	729	92	317775	20.33	895
1592	Cyclobutene, 2-propenylidene-	9.82826	3.31373	52097-85-5	C7H8	0	0	0	729	92	317775	21.82	885
1631	Cyclobutene, 2-propenylidene-	9.82826	3.79167	52097-85-5	C7H8	0	0	0	729	92	317775	26	889
1829	Cyclobutene, 2-propenylidene-	10.7616	3.44118	52097-85-5	C7H8	0	0	0	729	92	317775	50.91	871
798	4,8,13-Cyclotetradecatriene-1,3-diol, 1,5,9-trimethyl-12-(1-methylethyl)-	21.8949	1.46569	7220-78-2	C20H34O2	0	0	0	729	306	7938	10.12	792
602	Tricyclo[20.8.0.0(7,16)]triacontane, 1(22),7(16)-diepoxy-	27.8283	1.3701	0-00-0	C30H52O2	0	0	0	729	444	34096	9.18	762
352	Tetracosapentaene, 2,6,10,15,19,23-hexamethyl-	31.0283	1.52941	26266-08-0	C30H52	0	0	0	729	412	149935	10.3	769
227	Tetracosapentaene, 2,6,10,15,19,23-hexamethyl-	32.7616	1.49755	26266-08-0	C30H52	0	0	0	729	412	149935	14.55	786
1695	Toluene	9.36159	1.97549	108-88-3	C7H8	0	0	0	728	92	272460	32.57	871
431	1,8,15,22-Tricosatetrayne	11.6949	0.987745	4641-78-5	C23H32	0	0	0	728	308	71532	22.26	750
903	4,8,13-Cyclotetradecatriene-1,3-diol, 1,5,9-trimethyl-12-(1-methylethyl)-	21.0949	1.52941	7220-78-2	C20H34O2	0	0	0	728	306	7938	10.91	787
321	Cholesta-5,7,9(11)-trien-3-ol acetate	31.1616	1.91177	1255-91-0	C29H44O2	0	0	0	728	424	105534	51.44	817
28	1,5-Heptadien-3-yne	6.16159	1.49755	3511-27-1	C7H8	0	0	0	727	92	295501	28.1	747
1837	Cyclobutene, 2-propenylidene-	10.6283	2.89951	52097-85-5	C7H8	0	0	0	727	92	317775	34.47	872
1818	Cyclobutene, 2-propenylidene-	10.8283	3.56863	52097-85-5	C7H8	0	0	0	727	92	317775	46.97	871
415	2H-Phenanthro[9,10-b]pyran	22.1616	3.15441	217-67-4	C17H12O	0	0	0	727	232	-1	46.43	937
668	2,6,9,12,16-Pentamethylheptadeca-2,6,11,15-tetraene-9-carboxylic acid	28.5616	1.17892	0-00-0	C23H38O2	0	0	0	727	346	61031	10.65	758
91	1,5-Heptadien-3-yne	6.56159	0.159314	3511-27-1	C7H8	0	0	0	726	92	295501	42.68	745
1506	Cyclobutene, 2-propenylidene-	9.82826	2.54902	52097-85-5	C7H8	0	0	0	726	92	317775	27.25	881
929	Indeno(1,2,3-ij)isoquinoline	18.7616	3.72794	206-56-4	C15H9N	0	0	0	726	203	-1	20.16	871
693	1,1,6-trimethyl-3-methylene-2-(3,6,9,13-tetramethyl-6-ethenye-10,14-dimethylene-pentadec-4-enyl)cyclohexane	26.4949	1.27451	0-00-0	C33H56	0	0	0	726	452	193052	10.96	810
288	1,1,6-trimethyl-3-methylene-2-(3,6,9,13-tetramethyl-6-ethenye-10,14-dimethylene-pentadec-4-enyl)cyclohexane	29.3616	1.43382	0-00-0	C33H56	0	0	0	726	452	193052	10.89	837
1119	Dibenzo[fg,op]naphthacene	44.2949	2.00735	192-51-8	C24H14	0	0	0	726	302	-1	36.95	928
253	Silane, dimethyl-	5.69493	1.17892	1111-74-6	C2H8Si	0	0	0	725	60	316867	45.22	786
32	1,5-Heptadien-3-yne	6.02826	2.10294	3511-27-1	C7H8	0	0	0	725	92	295501	25.96	749
25	1,5-Heptadien-3-yne	6.02826	3.5049	3511-27-1	C7H8	0	0	0	725	92	295501	26.77	745
95	1,5-Heptadien-3-yne	6.69493	0.732843	3511-27-1	C7H8	0	0	0	725	92	295501	36.62	738
18	1,5-Heptadien-3-yne	7.02826	0.382353	3511-27-1	C7H8	0	0	0	725	92	295501	37.24	760
586	2,6,9,12,16-Pentamethylheptadeca-2,6,11,15-tetraene-9-carboxylic acid	27.4283	1.14706	0-00-0	C23H38O2	0	0	0	725	346	61031	10.06	749
571	1,1,6-trimethyl-3-methylene-2-(3,6,9,13-tetramethyl-6-ethenye-10,14-dimethylene-pentadec-4-enyl)cyclohexane	30.4283	1.33824	0-00-0	C33H56	0	0	0	725	452	193052	10.67	814
682	Tetrapentacontane, 1,54-dibromo-	33.4283	1.14706	0-00-0	C54H108Br2	0	0	2	725	914	305767	10.49	737
159	17.alfa.,21ﾃ・28,30-Bisnorhopane	35.1616	2.38971	0-00-0	C28H48	0	0	0	725	384	100754	22.63	788
79	1,5-Heptadien-3-yne	6.49493	4.01471	3511-27-1	C7H8	0	0	0	724	92	295501	45.63	749
82	1,5-Heptadien-3-yne	6.56159	1.75245	3511-27-1	C7H8	0	0	0	724	92	295501	47.46	745
74	1,5-Heptadien-3-yne	6.62826	0.382353	3511-27-1	C7H8	0	0	0	724	92	295501	42.33	750
87	1,5-Heptadien-3-yne	6.62826	0.764706	3511-27-1	C7H8	0	0	0	724	92	295501	28.97	742
66	1,5-Heptadien-3-yne	6.82826	0.637255	3511-27-1	C7H8	0	0	0	724	92	295501	36.29	747
13	1,5-Heptadien-3-yne	7.02826	2.7402	3511-27-1	C7H8	0	0	0	724	92	295501	28.31	764
176	Tricyclo[8.2.2.2(4,7)]hexadeca-2,4,6,8,10,12,13,15-octaene	16.4283	2.70833	6572-60-7	C16H12	0	0	0	724	204	-1	15.69	827
366	1,1,6-trimethyl-3-methylene-2-(3,6,9,13-tetramethyl-6-ethenye-10,14-dimethylene-pentadec-4-enyl)cyclohexane	31.4283	1.59314	0-00-0	C33H56	0	0	0	724	452	193052	11	826
179	Stigmastane	33.7616	1.65686	601-58-1	C29H52	0	0	0	724	400	-1	17.72	745
214	Stigmastane	34.8949	1.91177	601-58-1	C29H52	0	0	0	724	400	-1	22.39	752
643	Tetrapentacontane, 1,54-dibromo-	35.0949	1.3701	0-00-0	C54H108Br2	0	0	2	724	914	305767	27.19	748
50	1,5-Heptadien-3-yne	6.22826	3.21814	3511-27-1	C7H8	0	0	0	723	92	295501	29.2	739
54	1,5-Heptadien-3-yne	6.36159	2.61275	3511-27-1	C7H8	0	0	0	723	92	295501	48.03	748
1581	Cyclobutene, 2-propenylidene-	9.82826	3.09069	52097-85-5	C7H8	0	0	0	723	92	317775	21.2	877
37	Naphthalene, 1,6-dimethyl-4-(1-methylethyl)-	11.3616	1.08333	483-78-3	C15H18	0	0	0	723	198	210689	23.35	776
382	5,8,11-Heptadecatriynoic acid, methyl ester	11.8283	1.1152	56554-57-5	C18H24O2	0	0	0	723	272	28627	31.68	723
724	4,8,13-Cyclotetradecatriene-1,3-diol, 1,5,9-trimethyl-12-(1-methylethyl)-	20.8283	1.625	7220-78-2	C20H34O2	0	0	0	723	306	7938	19.53	773
414	Retene	21.3616	2.77206	483-65-8	C18H18	0	0	0	723	234	-1	27.62	790
600	2,6,9,12,16-Pentamethylheptadeca-2,6,11,15-tetraene-9-carboxylic acid	30.9616	1.24265	0-00-0	C23H38O2	0	0	0	723	346	61031	21.24	763
154	Stigmastane	32.2949	1.59314	601-58-1	C29H52	0	0	0	723	400	-1	10.89	741
157	Stigmastane	33.2283	1.65686	601-58-1	C29H52	0	0	0	723	400	-1	16.16	740
385	Tetracosapentaene, 2,6,10,15,19,23-hexamethyl-	34.6949	1.78431	26266-08-0	C30H52	0	0	0	723	412	149935	12.36	771
69	1,5-Heptadien-3-yne	6.29493	2.7402	3511-27-1	C7H8	0	0	0	722	92	295501	46.69	747
63	1,5-Heptadien-3-yne	6.36159	2.26226	3511-27-1	C7H8	0	0	0	722	92	295501	40.44	744
1	1-Cyclohexene, 1-ethynyl-	7.22826	4.20588	0-00-0	C8H10	0	0	0	722	106	267454	22.84	798
532	Retinal	8.76159	0.286765	116-31-4	C20H28O	0	0	0	722	284	254384	6.32	763
1817	Bicyclo[3.2.0]hepta-2,6-diene	10.4283	3.47304	2422-86-8	C7H8	0	0	0	722	92	251795	23.92	871
166	1-Chloropyrene	22.8283	3.47304	34244-14-9	C16H9Cl	0	1	0	722	236	-1	91.22	874
531	Cyclotetradecane, 1,7,11-trimethyl-4-(1-methylethyl)-	23.8283	0.955883	1786-12-5	C20H40	0	0	0	722	280	140315	2.67	814
1038	4,8,13-Cyclotetradecatriene-1,3-diol, 1,5,9-trimethyl-12-(1-methylethyl)-	23.9616	1.52941	7220-78-2	C20H34O2	0	0	0	722	306	7938	11.04	789
655	2,6,9,12,16-Pentamethylheptadeca-2,6,11,15-tetraene-9-carboxylic acid	30.2283	1.17892	0-00-0	C23H38O2	0	0	0	722	346	61031	12.35	749
535	i-Propyl 5,9,19-octacosatrienoate	31.7616	1.24265	0-00-0	C31H56O2	0	0	0	722	460	239772	18.23	745
56	1,5-Heptadien-3-yne	6.16159	1.08333	3511-27-1	C7H8	0	0	0	721	92	295501	23.51	735
78	1,5-Heptadien-3-yne	6.49493	2.93137	3511-27-1	C7H8	0	0	0	721	92	295501	43.19	746
29	1,5-Heptadien-3-yne	6.96159	3.09069	3511-27-1	C7H8	0	0	0	721	92	295501	33.07	765
148	Murolan-3,9(11)-diene-10-peroxy	9.96159	0.637255	0-00-0	C15H24O2	0	0	0	721	236	9120	14.16	789
409	Naphthalene, 1,4,6,7-tetrachloro-	17.6949	3.09069	55720-43-9	C10H4Cl4	0	4	0	721	264	-1	37.22	809
577	2-Dodecen-1-yl(-)succinic anhydride	27.0283	0.955883	19780-11-1	C16H26O3	0	0	0	721	266	130962	11.7	806
216	1,1,6-trimethyl-3-methylene-2-(3,6,9,13-tetramethyl-6-ethenye-10,14-dimethylene-pentadec-4-enyl)cyclohexane	31.9616	1.59314	0-00-0	C33H56	0	0	0	721	452	193052	11.66	822
189	Stigmastane	33.3616	1.68873	601-58-1	C29H52	0	0	0	721	400	-1	12.65	745
26	1,5-Heptadien-3-yne	6.09493	3.60049	3511-27-1	C7H8	0	0	0	720	92	295501	30.21	739
21	1,5-Heptadien-3-yne	6.16159	3.02696	3511-27-1	C7H8	0	0	0	720	92	295501	27.08	740
80	1,5-Heptadien-3-yne	6.49493	3.21814	3511-27-1	C7H8	0	0	0	720	92	295501	44.58	745
76	1,5-Heptadien-3-yne	6.56159	1.97549	3511-27-1	C7H8	0	0	0	720	92	295501	44.83	744
70	1,5-Heptadien-3-yne	6.96159	1.78431	3511-27-1	C7H8	0	0	0	720	92	295501	39.05	768
24	1,5-Heptadien-3-yne	7.02826	0.637255	3511-27-1	C7H8	0	0	0	720	92	295501	25.62	759
5	1,5-Heptadien-3-yne	7.02826	1.08333	3511-27-1	C7H8	0	0	0	720	92	295501	29.3	764
173	2-Heptanone, 6-(3-acetyl-2-methyl-1-cyclopropen-1-yl)-6-methyl-	9.16159	0.382353	65868-86-2	C14H22O2	0	0	0	720	222	130272	8.87	743
1430	1,3,5-Cycloheptatriene	9.82826	2.19853	544-25-2	C7H8	0	0	0	720	92	262950	29.46	861
381	5,8,11-Eicosatriynoic acid, methyl ester	10.1616	0.700981	0-00-0	C21H30O2	0	0	0	720	314	264416	31.26	721
544	6H-Benz[de]anthracen-6-one	27.1616	0.191177	80252-14-8	C17H10O	0	0	0	720	230	-1	40.96	840
805	4,8,13-Cyclotetradecatriene-1,3-diol, 1,5,9-trimethyl-12-(1-methylethyl)-	28.0283	1.40196	7220-78-2	C20H34O2	0	0	0	720	306	7938	9.65	793
447	1H-Indene, 3-chloro-1-(1'-indenylidene,-	29.9616	3.66422	0-00-0	C18H11Cl	0	1	0	720	262	-1	90.65	835
291	1,1,6-trimethyl-3-methylene-2-(3,6,9,13-tetramethyl-6-ethenye-10,14-dimethylene-pentadec-4-enyl)cyclohexane	31.2283	1.52941	0-00-0	C33H56	0	0	0	720	452	193052	9.85	836
821	Tetracosapentaene, 2,6,10,15,19,23-hexamethyl-	35.6949	2.32598	26266-08-0	C30H52	0	0	0	720	412	149935	16.96	753
51	1,5-Heptadien-3-yne	6.09493	0.892157	3511-27-1	C7H8	0	0	0	719	92	295501	22.39	733
1767	Toluene	10.2283	3.34559	108-88-3	C7H8	0	0	0	719	92	272460	23.23	889
500	5,8,11-Eicosatriynoic acid, methyl ester	13.2949	1.33824	0-00-0	C21H30O2	0	0	0	719	314	264416	25.14	735
181	Cholestane, (5ﾎｱ,14ﾃ・-	31.8283	1.59314	40071-70-3	C27H48	0	0	0	719	372	-1	10.47	855
270	17.alfa.,21ﾃ・28,30-Bisnorhopane	33.4283	2.16667	0-00-0	C28H48	0	0	0	719	384	100754	27.97	780
86	1,5-Heptadien-3-yne	6.96159	1.33824	3511-27-1	C7H8	0	0	0	718	92	295501	31.43	777
65	1,5-Heptadien-3-yne	6.96159	2.29412	3511-27-1	C7H8	0	0	0	718	92	295501	39.69	763
1757	Benzyl isopentyl ether	10.2949	1.59314	122-73-6	C12H18O	0	0	0	718	178	120933	26.32	770
1815	Cyclobutene, 2-propenylidene-	10.8283	3.09069	52097-85-5	C7H8	0	0	0	718	92	317775	50.48	866
533	1,8,15,22-Tricosatetrayne	13.2283	1.24265	4641-78-5	C23H32	0	0	0	718	308	71532	22.5	739
656	Cyclodecacyclotetradecene, 14,15-didehydro-1,4,5,8,9,10,11,12,13,16,17,18,19,20-tetradecahydro-	13.8949	1.27451	14113-61-2	C22H32	0	0	0	718	296	221978	26.69	744
422	2-[4-methyl-6-(2,6,6-trimethylcyclohex-1-enyl)hexa-1,3,5-trienyl]cyclohex-1-en-1-carboxaldehyde	19.8283	1.65686	0-00-0	C23H32O	0	0	0	718	324	143488	9.46	724
654	2-Methylchrysene	28.2949	3.34559	3351-32-4	C19H14	0	0	0	718	242	-1	9.33	877
371	1,1,6-trimethyl-3-methylene-2-(3,6,9,13-tetramethyl-6-ethenye-10,14-dimethylene-pentadec-4-enyl)cyclohexane	29.8283	1.46569	0-00-0	C33H56	0	0	0	718	452	193052	9.85	839
645	1,1,6-trimethyl-3-methylene-2-(3,6,9,13-tetramethyl-6-ethenye-10,14-dimethylene-pentadec-4-enyl)cyclohexane	35.4283	2.35784	0-00-0	C33H56	0	0	0	718	452	193052	12.67	822
15	1,5-Heptadien-3-yne	6.09493	1.65686	3511-27-1	C7H8	0	0	0	717	92	295501	24.91	736
36	1,5-Heptadien-3-yne	6.29493	3.05882	3511-27-1	C7H8	0	0	0	717	92	295501	40.94	741
994	4,8,13-Cyclotetradecatriene-1,3-diol, 1,5,9-trimethyl-12-(1-methylethyl)-	24.4949	1.56127	7220-78-2	C20H34O2	0	0	0	717	306	7938	12.2	786
637	2-Dodecen-1-yl(-)succinic anhydride	28.0949	1.01961	19780-11-1	C16H26O3	0	0	0	717	266	130962	8.96	775
639	Tricyclo[20.8.0.0(7,16)]triacontane, 1(22),7(16)-diepoxy-	28.3616	1.33824	0-00-0	C30H52O2	0	0	0	717	444	34096	8.94	764
256	Stigmastane	33.0949	1.625	601-58-1	C29H52	0	0	0	717	400	-1	11.58	744
84	1,5-Heptadien-3-yne	6.42826	2.16667	3511-27-1	C7H8	0	0	0	716	92	295501	44.45	741
67	1,5-Heptadien-3-yne	6.49493	0.955883	3511-27-1	C7H8	0	0	0	716	92	295501	35.17	736
39	1,5-Heptadien-3-yne	6.96159	2.48529	3511-27-1	C7H8	0	0	0	716	92	295501	30.29	759
19	1,5-Heptadien-3-yne	6.96159	3.25	3511-27-1	C7H8	0	0	0	716	92	295501	28.88	765
6	1,5-Heptadien-3-yne	7.02826	1.49755	3511-27-1	C7H8	0	0	0	716	92	295501	28.73	760
1627	1-Chloro-6-phenylhexane	10.2949	1.40196	71434-68-9	C12H17Cl	0	1	0	716	196	38022	37.98	764
1780	Toluene	10.2949	2.07108	108-88-3	C7H8	0	0	0	716	92	272460	28.45	875
1768	Benzyl isopentyl ether	10.2949	2.26226	122-73-6	C12H18O	0	0	0	716	178	120933	31.47	755
1832	Benzene, (propoxymethyl)-	10.6283	2.9951	937-61-1	C10H14O	0	0	0	716	150	24599	24.29	849
411	Pyrene, 2-methyl-	22.0949	3.5049	3442-78-2	C17H12	0	0	0	716	216	-1	22.51	816
545	2-Dodecen-1-yl(-)succinic anhydride	23.9616	1.01961	19780-11-1	C16H26O3	0	0	0	716	266	130962	5.71	760
12	1,5-Heptadien-3-yne	7.02826	0.892157	3511-27-1	C7H8	0	0	0	715	92	295501	28.78	752
1699	Toluene	9.62826	1.65686	108-88-3	C7H8	0	0	0	715	92	272460	22.44	897
1263	Cyclobutene, 2-propenylidene-	11.7616	4.01471	52097-85-5	C7H8	0	0	0	715	92	317775	14.06	867
328	1,1'-Biphenyl, 3,4-diethyl-	14.0949	1.72059	61141-66-0	C16H18	0	0	0	715	210	-1	23.47	767
515	2,2,4-Trimethyl-3-(3,8,12,16-tetramethyl-heptadeca-3,7,11,15-tetraenyl)-cyclohexanol	24.0949	1.40196	0-00-0	C30H52O	0	0	0	715	428	108208	8.97	729
977	4,8,13-Cyclotetradecatriene-1,3-diol, 1,5,9-trimethyl-12-(1-methylethyl)-	24.2283	1.49755	7220-78-2	C20H34O2	0	0	0	715	306	7938	10.54	785
287	Tricyclo[20.8.0.0(7,16)]triacontane, 1(22),7(16)-diepoxy-	30.7616	1.52941	0-00-0	C30H52O2	0	0	0	715	444	34096	8.4	778
438	1,1,6-trimethyl-3-methylene-2-(3,6,9,13-tetramethyl-6-ethenye-10,14-dimethylene-pentadec-4-enyl)cyclohexane	31.6283	1.33824	0-00-0	C33H56	0	0	0	715	452	193052	12.86	817
46	1,5-Heptadien-3-yne	6.09493	3.85539	3511-27-1	C7H8	0	0	0	714	92	295501	22.76	728
89	1,5-Heptadien-3-yne	6.56159	1.1152	3511-27-1	C7H8	0	0	0	714	92	295501	42.43	738
59	1,5-Heptadien-3-yne	6.56159	1.27451	3511-27-1	C7H8	0	0	0	714	92	295501	40.8	738
460	4a,10a-Methanophenanthren-9ﾃ・ol, 11-syn-bromo-1,2,3,4,4a,9,10,10a-octahydro-	12.0949	1.17892	0-00-0	C15H17BrO	0	0	1	714	292	269432	42.23	727
712	Androst-5,7-dien-3-ol-17-one	18.5616	1.625	0-00-0	C19H26O2	0	0	0	714	286	234291	12.03	746
675	1,1,6-trimethyl-3-methylene-2-(3,6,9,13-tetramethyl-6-ethenye-10,14-dimethylene-pentadec-4-enyl)cyclohexane	28.7616	1.43382	0-00-0	C33H56	0	0	0	714	452	193052	9.34	832
623	i-Propyl 5,9,19-octacosatrienoate	31.9616	1.24265	0-00-0	C31H56O2	0	0	0	714	460	239772	13.13	733
943	3ﾎｱ,5ﾎｱ-Cyclo-ergosta-7,9(11),22t-triene-6ﾃ・ol	32.0283	1.91177	118978-72-6	C28H42O	0	0	0	714	394	6125	28.7	757
878	Tetracosapentaene, 2,6,10,15,19,23-hexamethyl-	35.9616	2.51716	26266-08-0	C30H52	0	0	0	714	412	149935	24.37	763
184	Tetracosapentaene, 2,6,10,15,19,23-hexamethyl-	36.1616	2.61275	26266-08-0	C30H52	0	0	0	714	412	149935	28.69	745
8	1,5-Heptadien-3-yne	7.02826	0.223039	3511-27-1	C7H8	0	0	0	713	92	295501	27.89	757
1475	1,3,5-Cycloheptatriene	12.2283	4.01471	544-25-2	C7H8	0	0	0	713	92	262950	22.01	863
335	5H-Dibenzo[a,d]cycloheptene, 5-methylene-	14.2283	2.29412	2975-79-3	C16H12	0	0	0	713	204	-1	9.87	887
808	4,8,13-Cyclotetradecatriene-1,3-diol, 1,5,9-trimethyl-12-(1-methylethyl)-	21.1616	1.65686	7220-78-2	C20H34O2	0	0	0	713	306	7938	12.61	769
348	6H-Benz[de]anthracen-6-one	24.9616	3.82353	80252-14-8	C17H10O	0	0	0	713	230	-1	35.18	855
677	1,1,6-trimethyl-3-methylene-2-(3,6,9,13-tetramethyl-6-ethenye-10,14-dimethylene-pentadec-4-enyl)cyclohexane	29.3616	1.21078	0-00-0	C33H56	0	0	0	713	452	193052	9.19	786
404	1,1,6-trimethyl-3-methylene-2-(3,6,9,13-tetramethyl-6-ethenye-10,14-dimethylene-pentadec-4-enyl)cyclohexane	30.2949	1.46569	0-00-0	C33H56	0	0	0	713	452	193052	7.97	837
631	2,6,9,12,16-Pentamethylheptadeca-2,6,11,15-tetraene-9-carboxylic acid	30.5616	1.1152	0-00-0	C23H38O2	0	0	0	713	346	61031	11.05	741
83	1,5-Heptadien-3-yne	6.42826	1.49755	3511-27-1	C7H8	0	0	0	712	92	295501	38.67	736
1816	Benzyl isopentyl ether	10.4283	3.25	122-73-6	C12H18O	0	0	0	712	178	120933	40.49	759
358	4,8,13-Cyclotetradecatriene-1,3-diol, 1,5,9-trimethyl-12-(1-methylethyl)-	17.1616	1.56127	7220-78-2	C20H34O2	0	0	0	712	306	7938	14.69	744
955	4,8,13-Cyclotetradecatriene-1,3-diol, 1,5,9-trimethyl-12-(1-methylethyl)-	21.2283	1.52941	7220-78-2	C20H34O2	0	0	0	712	306	7938	12.3	778
879	9,19-Cyclolanost-24-en-3-ol, acetate, (3ﾃ・-	26.7616	1.46569	1259-10-5	C32H52O2	0	0	0	712	468	54302	11.77	723
650	2,6,9,12,16-Pentamethylheptadeca-2,6,11,15-tetraene-9-carboxylic acid	32.4283	1.30637	0-00-0	C23H38O2	0	0	0	712	346	61031	10.39	752
563	2-Dodecen-1-yl(-)succinic anhydride	32.9616	1.14706	19780-11-1	C16H26O3	0	0	0	712	266	130962	13.16	782
651	2,6,9,12,16-Pentamethylheptadeca-2,6,11,15-tetraene-9-carboxylic acid	33.8283	1.33824	0-00-0	C23H38O2	0	0	0	712	346	61031	10.9	754
376	1,1,6-trimethyl-3-methylene-2-(3,6,9,13-tetramethyl-6-ethenye-10,14-dimethylene-pentadec-4-enyl)cyclohexane	35.3616	1.97549	0-00-0	C33H56	0	0	0	712	452	193052	13.28	818
1748	Toluene	10.1616	1.81618	108-88-3	C7H8	0	0	0	711	92	272460	19.43	888
1825	Cyclobutene, 2-propenylidene-	10.5616	3.12255	52097-85-5	C7H8	0	0	0	711	92	317775	23.38	870
1820	Cyclobutene, 2-propenylidene-	10.6283	2.03922	52097-85-5	C7H8	0	0	0	711	92	317775	23.49	875
716	5,8,11-Eicosatriynoic acid, methyl ester	14.3616	1.46569	0-00-0	C21H30O2	0	0	0	711	314	264416	29.79	739
329	4,8,13-Cyclotetradecatriene-1,3-diol, 1,5,9-trimethyl-12-(1-methylethyl)-	21.4949	1.68873	7220-78-2	C20H34O2	0	0	0	711	306	7938	11.7	760
513	4,8,13-Cyclotetradecatriene-1,3-diol, 1,5,9-trimethyl-12-(1-methylethyl)-	26.2283	1.40196	7220-78-2	C20H34O2	0	0	0	711	306	7938	8.9	774
368	4,5-Dihydrobenzo[e]pyrene	31.4949	0.286765	95676-42-9	C20H14	0	0	0	711	254	-1	13.75	821
638	i-Propyl 5,9,19-octacosatrienoate	33.1616	1.27451	0-00-0	C31H56O2	0	0	0	711	460	239772	11.48	739
1044	Dibenz[a,h]anthracene, 5,6,12,13-tetrahydro-	33.6949	3.88726	153-31-1	C22H18	0	0	0	711	282	-1	74.88	830
705	Dibenz[a,j]anthracene	37.8283	3.56863	224-41-9	C22H14	0	0	0	711	278	-1	23.8	894
14	1,5-Heptadien-3-yne	6.96159	3.53677	3511-27-1	C7H8	0	0	0	710	92	295501	28.86	758
11	1,5-Heptadien-3-yne	6.96159	3.98284	3511-27-1	C7H8	0	0	0	710	92	295501	27.84	757
629	2-Dodecen-1-yl(-)succinic anhydride	26.8949	1.01961	19780-11-1	C16H26O3	0	0	0	710	266	130962	6.42	759
611	2-Dodecen-1-yl(-)succinic anhydride	29.2283	1.05147	19780-11-1	C16H26O3	0	0	0	710	266	130962	7.64	769
666	2,6,9,12,16-Pentamethylheptadeca-2,6,11,15-tetraene-9-carboxylic acid	33.4283	1.27451	0-00-0	C23H38O2	0	0	0	710	346	61031	10.04	749
75	1,5-Heptadien-3-yne	6.82826	1.94363	3511-27-1	C7H8	0	0	0	709	92	295501	31.68	760
20	1,5-Heptadien-3-yne	6.96159	3.31373	3511-27-1	C7H8	0	0	0	709	92	295501	31.62	756
258	9,12-Octadecadiynoic acid, methyl ester	8.02826	0.318628	0-00-0	C19H30O2	0	0	0	709	290	214741	12.32	713
1666	Toluene	9.62826	1.40196	108-88-3	C7H8	0	0	0	709	92	272460	17.9	880
1806	Cyclobutene, 2-propenylidene-	10.6283	2.54902	52097-85-5	C7H8	0	0	0	709	92	317775	33.06	845
710	Pregnan-3-one, (5ﾎｱ)-	22.8949	1.625	14778-11-1	C21H34O	0	0	0	709	302	190358	20.15	787
595	1,1,6-trimethyl-3-methylene-2-(3,6,9,13-tetramethyl-6-ethenye-10,14-dimethylene-pentadec-4-enyl)cyclohexane	29.5616	1.52941	0-00-0	C33H56	0	0	0	709	452	193052	9.79	832
625	2-Dodecen-1-yl(-)succinic anhydride	29.7616	1.05147	19780-11-1	C16H26O3	0	0	0	709	266	130962	11.34	774
77	1,5-Heptadien-3-yne	6.62826	0.541667	3511-27-1	C7H8	0	0	0	708	92	295501	40.41	728
88	1,5-Heptadien-3-yne	6.69493	0.414216	3511-27-1	C7H8	0	0	0	708	92	295501	38.73	732
331	Acenaphthene	9.62826	0.860294	83-32-9	C12H10	0	0	0	708	154	283548	29.47	877
491	4a,10a-Methanophenanthren-9ﾃ・ol, 11-syn-bromo-1,2,3,4,4a,9,10,10a-octahydro-	13.2283	1.43382	0-00-0	C15H17BrO	0	0	1	708	292	269432	45.02	720
470	4,8,13-Cyclotetradecatriene-1,3-diol, 1,5,9-trimethyl-12-(1-methylethyl)-	23.6949	1.65686	7220-78-2	C20H34O2	0	0	0	708	306	7938	12.85	779
601	1,1,6-trimethyl-3-methylene-2-(3,6,9,13-tetramethyl-6-ethenye-10,14-dimethylene-pentadec-4-enyl)cyclohexane	35.7616	2.16667	0-00-0	C33H56	0	0	0	708	452	193052	13.86	804
53	1,5-Heptadien-3-yne	6.09493	0.541667	3511-27-1	C7H8	0	0	0	707	92	295501	20.18	720
34	1,5-Heptadien-3-yne	6.09493	2.58088	3511-27-1	C7H8	0	0	0	707	92	295501	26.51	725
126	Naphthalene, 2,7-dichloro-	10.2949	1.01961	2198-77-8	C10H6Cl2	0	2	0	707	196	305332	36.19	856
1834	Benzyl isopentyl ether	10.4949	2.42157	122-73-6	C12H18O	0	0	0	707	178	120933	17.4	751
492	2,7-Dimethyldibenzothiophene	16.4949	2.54902	31317-19-8	C14H12S	0	0	0	707	212	-1	23.65	870
276	Benzo(b)naphtho(1,2-d)furan	19.5616	3.40931	205-39-0	C16H10O	0	0	0	707	218	-1	30.77	794
959	4,8,13-Cyclotetradecatriene-1,3-diol, 1,5,9-trimethyl-12-(1-methylethyl)-	20.0283	1.65686	7220-78-2	C20H34O2	0	0	0	707	306	7938	7.11	764
1190	Chrysene	26.2949	4.04657	218-01-9	C18H12	0	0	0	707	228	-1	49.52	871
657	i-Propyl 5,9,17-hexacosatrienoate	27.8283	1.08333	0-00-0	C29H52O2	0	0	0	707	432	239505	7.96	725
220	Stigmastane	32.4283	1.59314	601-58-1	C29H52	0	0	0	707	400	-1	11.97	738
467	17.alfa.,21ﾃ・28,30-Bisnorhopane	35.8949	2.64461	0-00-0	C28H48	0	0	0	707	384	100754	16.97	758
44	1,5-Heptadien-3-yne	6.09493	3.12255	3511-27-1	C7H8	0	0	0	706	92	295501	25.62	722
1812	Cyclobutene, 2-propenylidene-	10.8283	2.89951	52097-85-5	C7H8	0	0	0	706	92	317775	33.69	862
562	4,8,13-Cyclotetradecatriene-1,3-diol, 1,5,9-trimethyl-12-(1-methylethyl)-	20.2949	1.68873	7220-78-2	C20H34O2	0	0	0	706	306	7938	14.59	756
580	2-Dodecen-1-yl(-)succinic anhydride	28.7616	0.955883	19780-11-1	C16H26O3	0	0	0	706	266	130962	6.11	767
343	1,1,6-trimethyl-3-methylene-2-(3,6,9,13-tetramethyl-6-ethenye-10,14-dimethylene-pentadec-4-enyl)cyclohexane	30.0283	1.56127	0-00-0	C33H56	0	0	0	706	452	193052	9.77	834
618	2-Dodecen-1-yl(-)succinic anhydride	31.2949	1.08333	19780-11-1	C16H26O3	0	0	0	706	266	130962	9.11	781
474	17.alfa.,21ﾃ・28,30-Bisnorhopane	32.8949	1.91177	0-00-0	C28H48	0	0	0	706	384	100754	14.11	775
499	11H-Indeno[2,1-a]phenanthrene	33.2949	3.85539	220-97-3	C21H14	0	0	0	706	266	-1	21.16	861
516	17.alfa.,21ﾃ・28,30-Bisnorhopane	34.5616	2.23039	0-00-0	C28H48	0	0	0	706	384	100754	22.98	774
501	Benzyl isopentyl ether	7.89493	0.509804	122-73-6	C12H18O	0	0	0	705	178	120933	7.68	781
446	Bibenzyl	9.82826	1.1152	103-29-7	C14H14	0	0	0	705	182	1966	17.01	770
1433	Pyrene, 1,3-dimethyl-	25.5616	3.37745	64401-21-4	C18H14	0	0	0	705	230	-1	47.09	868
1747	Cyclobutene, 2-propenylidene-	10.0949	3.12255	52097-85-5	C7H8	0	0	0	704	92	317775	18.5	839
505	2-Dodecen-1-yl(-)succinic anhydride	26.4949	1.05147	19780-11-1	C16H26O3	0	0	0	704	266	130962	6.12	775
567	2-Dodecen-1-yl(-)succinic anhydride	33.6949	1.17892	19780-11-1	C16H26O3	0	0	0	704	266	130962	8.88	776
417	Tetrapentacontane, 1,54-dibromo-	38.5616	1.81618	0-00-0	C54H108Br2	0	0	2	704	914	305767	19.24	717
62	1,5-Heptadien-3-yne	6.96159	2.07108	3511-27-1	C7H8	0	0	0	703	92	295501	32.49	754
68	1,5-Heptadien-3-yne	6.96159	2.70833	3511-27-1	C7H8	0	0	0	703	92	295501	28.75	751
892	Androst-5,7-dien-3-ol-17-one	17.8283	1.68873	0-00-0	C19H26O2	0	0	0	703	286	234291	6.64	733
124	Tetracosapentaene, 2,6,10,15,19,23-hexamethyl-	36.3616	2.70833	26266-08-0	C30H52	0	0	0	703	412	149935	27.23	742
890	Androst-5,7-dien-3-ol-17-one	18.2283	1.91177	0-00-0	C19H26O2	0	0	0	702	286	234291	23.57	736
616	1,3-Pentadiene, 1,1-diphenyl-, (Z)-	19.8949	2.93137	15295-31-5	C17H16	0	0	0	702	220	-1	34.97	817
1197	4H-Benz[de]anthracene, 5,6-dihydro-	22.2283	3.53677	4389-09-07	C17H14	0	0	0	702	218	-1	17.6	809
81	1,5-Heptadien-3-yne	6.69493	1.3701	3511-27-1	C7H8	0	0	0	701	92	295501	29.9	731
1846	Cyclobutene, 2-propenylidene-	10.6283	2.23039	52097-85-5	C7H8	0	0	0	701	92	317775	19.14	858
1881	Cyclobutene, 2-propenylidene-	11.9616	3.7598	52097-85-5	C7H8	0	0	0	701	92	317775	41.38	874
1051	Vitamin A palmitate	18.1616	1.78431	79-81-2	C36H60O2	0	0	0	701	524	273104	10.39	701
788	4,8,13-Cyclotetradecatriene-1,3-diol, 1,5,9-trimethyl-12-(1-methylethyl)-	23.4283	1.52941	7220-78-2	C20H34O2	0	0	0	701	306	7938	8.85	770
16	1,5-Heptadien-3-yne	6.96159	3.66422	3511-27-1	C7H8	0	0	0	700	92	295501	33.96	761
1584	Benzyl isopentyl ether	9.82826	3.15441	122-73-6	C12H18O	0	0	0	700	178	120933	22.31	763
432	Anthracene, 2-chloro-	17.0283	2.96324	17135-78-3	C14H9Cl	0	1	0	700	212	-1	27.46	743
1760	Benzo[b]naphtho[2,1-d]thiophene	25.8949	3.85539	239-35-0	C16H10S	0	0	0	700	234	-1	57.16	822
444	17.alfa.,21ﾃ・28,30-Bisnorhopane	35.0283	2.29412	0-00-0	C28H48	0	0	0	700	384	100754	18.79	766
267	Dibenzo[def,mno]chrysene	38.4949	0.541667	191-26-4	C22H12	0	0	0	700	276	-1	40.24	830
1454	Dibenzo[fg,op]naphthacene	45.0283	3.21814	192-51-8	C24H14	0	0	0	700	302	-1	87.47	931
52	1,5-Heptadien-3-yne	6.02826	2.70833	3511-27-1	C7H8	0	0	0	699	92	295501	27.5	715
90	1,5-Heptadien-3-yne	6.76159	1.84804	3511-27-1	C7H8	0	0	0	699	92	295501	36.22	728
3	8-Methylenebicyclo[4.2.0]oct-4-en-3-one	7.16159	0.0955883	0-00-0	C9H10O	0	0	0	699	134	297310	17.75	705
1814	Cyclobutene, 2-propenylidene-	10.6949	3.15441	52097-85-5	C7H8	0	0	0	699	92	317775	25.97	868
152	Benzene, pentachloro(trichloroethenyl)-	17.4283	2.1348	29082-74-4	C8Cl8	0	8	0	699	376	-1	77.19	862
844	4,8,13-Cyclotetradecatriene-1,3-diol, 1,5,9-trimethyl-12-(1-methylethyl)-	22.3616	1.56127	7220-78-2	C20H34O2	0	0	0	699	306	7938	9.17	766
948	9,19-Cycloergost-24(28)-en-3-ol, 4,14-dimethyl-, acetate, (3ﾃ・4ﾎｱ,5ﾎｱ)-	22.5616	1.59314	10376-42-8	C32H52O2	0	0	0	699	468	5338	9.24	716
297	1,1,6-trimethyl-3-methylene-2-(3,6,9,13-tetramethyl-6-ethenye-10,14-dimethylene-pentadec-4-enyl)cyclohexane	31.5616	1.56127	0-00-0	C33H56	0	0	0	699	452	193052	6.94	841
47	1,5-Heptadien-3-yne	6.02826	3.69608	3511-27-1	C7H8	0	0	0	698	92	295501	32.61	714
215	Butanoic acid, 3-[(1-phenylethyl-2-propynyl)oxy]	8.42826	0.446079	0-00-0	C15H18O3	0	0	0	698	246	303453	48.59	721
1341	1,3-Spiroheptadiene, dimer	10.1616	1.17892	0-00-0	C14H16	0	0	0	698	184	151339	30.58	820
262	Bi-1,3,5-cycloheptatrien-1-yl	10.8949	1.17892	35393-05-6	C14H14	0	0	0	698	182	102585	10.89	772
218	1,1,6-trimethyl-3-methylene-2-(3,6,9,13-tetramethyl-6-ethenye-10,14-dimethylene-pentadec-4-enyl)cyclohexane	31.6949	1.59314	0-00-0	C33H56	0	0	0	698	452	193052	7.85	827
98	1,5-Heptadien-3-yne	6.69493	0.127451	3511-27-1	C7H8	0	0	0	697	92	295501	39.91	729
1783	Cyclobutene, 2-propenylidene-	10.6283	1.72059	52097-85-5	C7H8	0	0	0	697	92	317775	22.27	858
709	2,6,9,12,16-Pentamethylheptadeca-2,6,11,15-tetraene-9-carboxylic acid	34.5616	1.43382	0-00-0	C23H38O2	0	0	0	697	346	61031	9.5	729
92	1,5-Heptadien-3-yne	6.69493	2.16667	3511-27-1	C7H8	0	0	0	696	92	295501	36.77	731
1781	Cyclobutene, 2-propenylidene-	10.8283	2.51716	52097-85-5	C7H8	0	0	0	696	92	317775	29.29	853
489	9,10-Anthracenedione, 2-methyl-	19.2283	3.56863	84-54-8	C15H10O2	0	0	0	696	222	-1	53.34	794
410	Pyrene, 2-methyl-	22.0283	3.56863	3442-78-2	C17H12	0	0	0	696	216	-1	21.56	791
607	Phenanthrene, 2-phenyl-	29.5616	3.60049	4325-77-3	C20H14	0	0	0	696	254	-1	43.96	814
552	D:A-Friedoolean-6-ene	33.1616	1.94363	56588-25-1	C30H50	0	0	0	696	410	-1	12.23	814
17	1,5-Heptadien-3-yne	6.09493	0.286765	3511-27-1	C7H8	0	0	0	695	92	295501	17.36	705
119	Benzene, 1,1'-[(1-methyl-1,3-propanediyl)bis(oxymethylene)]bis-	7.69493	0.254902	54889-80-4	C18H22O2	0	0	0	695	270	65438	12.23	704
1792	Benzyl isopentyl ether	11.0283	2.45343	122-73-6	C12H18O	0	0	0	695	178	120933	33.47	747
1407	1,3,5-Cycloheptatriene	12.0949	4.01471	544-25-2	C7H8	0	0	0	695	92	262950	15.44	842
907	Benzo(c)carbazole	27.7616	0.477941	34777-33-8	C16H11N	0	0	0	695	217	-1	34.01	895
1512	Dibenzo[fg,op]naphthacene	44.8949	3.47304	192-51-8	C24H14	0	0	0	695	302	-1	61.45	860
746	Urs-12-en-28-al	45.6283	1.81618	13250-38-9	C30H48O	0	0	0	695	424	-1	37.26	732
96	1,5-Heptadien-3-yne	6.69493	1.59314	3511-27-1	C7H8	0	0	0	694	92	295501	36.57	722
372	Benzene, (4,5,5-trimethyl-1,3-cyclopentadien-1-yl)-	10.7616	0.955883	33930-85-7	C14H16	0	0	0	694	184	303628	18.42	793
828	Silicic acid, diethyl bis(trimethylsilyl) ester	48.4283	0.0955883	3555-45-1	C10H28O4Si3	0	0	0	694	296	-1	41.35	789
10	8-Methylenebicyclo[4.2.0]oct-4-en-3-one	7.16159	0.509804	0-00-0	C9H10O	0	0	0	693	134	297310	9.49	707
1706	Spiro[2,4]hepta-4,6-diene	10.8283	0.223039	765-46-8	C7H8	0	0	0	693	92	295954	12.82	834
1862	Cyclobutene, 2-propenylidene-	11.0283	3.7598	52097-85-5	C7H8	0	0	0	693	92	317775	27.62	870
1194	9(11)-Dehydroergosterol tosylate	34.1616	2.38971	116282-48-5	C35H48O3S	0	0	0	693	548	112512	28.77	749
598	Friedelan-3-one	35.6283	1.97549	559-74-0	C30H50O	0	0	0	693	426	74830	12.65	706
1103	Coronene, 1,2-dihydro-	47.0949	2.42157	107716-56-3	C24H14	0	0	0	693	302	-1	53.1	771
35	1,5-Heptadien-3-yne	6.09493	2.86765	3511-27-1	C7H8	0	0	0	692	92	295501	27.59	714
97	1,5-Heptadien-3-yne	6.76159	3.37745	3511-27-1	C7H8	0	0	0	692	92	295501	27.09	727
296	Benzo[h]quinoline	13.4949	2.35784	230-27-3	C13H9N	0	0	0	692	179	317539	11.06	862
1355	5,7,9(11)-Androstatriene, 3-hydroxy-17-oxo-	22.6949	2.1348	0-00-0	C19H24O2	0	0	0	692	284	239204	34.69	746
596	Benzo[1,2-b:3,4-b']bisbenzofuran	26.6949	3.28186	198-88-9	C18H10O2	0	0	0	692	258	-1	17.4	940
340	Tetrapentacontane, 1,54-dibromo-	36.9616	1.52941	0-00-0	C54H108Br2	0	0	2	692	914	305767	15.57	712
487	Dibenz[a,h]anthracene	37.4283	3.02696	53-70-3	C22H14	0	0	0	692	278	-1	19.08	854
23	1,5-Heptadien-3-yne	5.96159	4.01471	3511-27-1	C7H8	0	0	0	691	92	295501	27.41	712
480	1-Heptatriacotanol	21.5616	2.07108	105794-58-9	C37H76O	0	0	0	691	536	9978	22.44	717
987	(1,3,5-Cycloheptatrien-7-yl)propanedinitrile	8.02826	0.828432	1875-61-2	C10H8N2	0	0	0	690	156	309215	8.05	732
838	2(3H)-Naphthalenone, 4,4a,5,6,7,8-hexahydro-4a-phenyl-, (R)-	14.8283	1.59314	56053-04-4	C16H18O	0	0	0	690	226	14440	15.15	757
507	Methane, methoxybis(2-vinylphenyl)-	18.6283	2.96324	0-00-0	C18H18O	0	0	0	690	250	-1	14.71	712
175	9-Octadecenamide	24.0283	2.07108	3322-62-1	C18H35NO	0	0	0	690	281	156110	5.97	758
1007	9,19-Cyclolanost-24-en-3-ol, acetate, (3ﾃ・-	26.0949	1.625	1259-10-5	C32H52O2	0	0	0	690	468	54302	9.62	702
1057	1,3-Spiroheptadiene, dimer	8.82826	0.987745	0-00-0	C14H16	0	0	0	689	184	151339	54.6	804
704	5,8,11-Eicosatriynoic acid, methyl ester	15.0949	1.59314	0-00-0	C21H30O2	0	0	0	689	314	264416	19.51	726
465	4,8,13-Cyclotetradecatriene-1,3-diol, 1,5,9-trimethyl-12-(1-methylethyl)-	25.3616	1.59314	7220-78-2	C20H34O2	0	0	0	689	306	7938	8.55	769
1077	9,19-Cyclolanost-24-en-3-ol, acetate, (3ﾃ・-	27.5616	1.59314	1259-10-5	C32H52O2	0	0	0	689	468	54302	12.2	701
1325	17-(1,5-Dimethyl-hex-2-enyl)-10,13-dimethyl-2,3,4,9,10,11,12,13,14,15,16,17-dodecahydro-1H-cyclopenta[a]phenanthren-3-ol	30.1616	1.91177	0-00-0	C27H42O	0	0	0	689	382	239919	25.01	713
868	3ﾎｱ,5ﾎｱ-Cyclo-ergosta-7,9(11),22t-triene-6ﾃ・ol	32.2949	1.94363	118978-72-6	C28H42O	0	0	0	689	394	6125	11.63	748
690	(1S,2E,4S,5R,7E,11E)-Cembra-2,7,11-trien-4,5-diol	34.7616	1.46569	0-00-0	C20H34O2	0	0	0	689	306	46845	9.36	790
114	1,5-Heptadien-3-yne	7.42826	4.04657	3511-27-1	C7H8	0	0	0	688	92	295501	14.17	790
1809	Cyclobutene, 2-propenylidene-	10.9616	2.80392	52097-85-5	C7H8	0	0	0	688	92	317775	24.95	864
1492	Benzyl isopentyl ether	12.3616	4.01471	122-73-6	C12H18O	0	0	0	688	178	120933	13.67	745
1265	Acetic acid, 1-(10,13-dimethyl-3-oxo-2,3,8,10,12,13,14,15,16,17-decahydro-1H-cyclopenta[a]phenanthren-17-yl)ethyl ester	21.0283	2.03922	0-00-0	C23H30O3	0	0	0	688	354	13233	57.97	697
906	Azulene, 4,8-dimethyl-6-phenyl-	22.9616	3.12255	42758-88-3	C18H16	0	0	0	688	232	-1	23.39	765
561	9,19-Cyclolanost-24-en-3-ol, acetate, (3ﾃ・-	34.0949	1.97549	1259-10-5	C32H52O2	0	0	0	688	468	54302	9.28	724
856	Silicic acid, diethyl bis(trimethylsilyl) ester	49.7616	0.127451	3555-45-1	C10H28O4Si3	0	0	0	688	296	-1	44.12	801
1603	Cyclobutene, 2-propenylidene-	9.36159	1.21078	52097-85-5	C7H8	0	0	0	687	92	317775	24.75	849
217	Bi-1,3,5-cycloheptatrien-1-yl	10.5616	0.955883	35393-05-6	C14H14	0	0	0	687	182	102585	10.94	774
401	4a,10a-Methanophenanthren-9ﾃ・ol, 11-syn-bromo-1,2,3,4,4a,9,10,10a-octahydro-	11.5616	1.17892	0-00-0	C15H17BrO	0	0	1	687	292	269432	26.65	705
615	2(3H)-Naphthalenone, 4,4a,5,6,7,8-hexahydro-4a-phenyl-, (R)-	13.6283	1.40196	56053-04-4	C16H18O	0	0	0	687	226	14440	14.39	732
1154	Iminostilbene	15.9616	2.86765	256-96-2	C14H11N	0	0	0	687	193	18081	18.07	772
848	5,8,11-Heptadecatriynoic acid, methyl ester	16.3616	1.65686	56554-57-5	C18H24O2	0	0	0	687	272	28627	35.06	721
896	Silicic acid, diethyl bis(trimethylsilyl) ester	49.4283	0.0955883	3555-45-1	C10H28O4Si3	0	0	0	687	296	-1	39.44	792
1805	Cyclobutene, 2-propenylidene-	10.8283	2.70833	52097-85-5	C7H8	0	0	0	686	92	317775	31.8	838
497	5,8,11,14-Eicosatetraynoic acid	15.1616	1.97549	1191-85-1	C20H24O2	0	0	0	686	296	130281	19.73	687
283	Naphthalene, 1,4,6,7-tetrachloro-	15.4283	2.03922	55720-43-9	C10H4Cl4	0	4	0	686	264	-1	33.58	805
1231	9-Cyanophenanthrene	19.3616	3.91912	2510-55-6	C15H9N	0	0	0	686	203	-1	23.94	885
100	1,5-Heptadien-3-yne	6.76159	2.61275	3511-27-1	C7H8	0	0	0	685	92	295501	29.14	715
187	1,3,5-Cycloheptatriene	7.96159	4.04657	544-25-2	C7H8	0	0	0	685	92	262950	12.07	819
448	Pyrene, 1,2,3,3a,4,5-hexahydro-	17.1616	2.83578	5385-37-5	C16H16	0	0	0	685	208	-1	17.35	779
819	Fluoranthene	18.8949	3.53677	206-44-0	C16H10	0	0	0	685	202	-1	35.29	877
1766	Benzyl isopentyl ether	11.0283	2.1348	122-73-6	C12H18O	0	0	0	684	178	120933	31.22	739
361	5H-Indeno[1,2-b]pyridine	14.0283	2.7402	244-99-5	C12H9N	0	0	0	684	167	126487	18.25	768
412	5,6,7,8-Tetrahydro-1-phenylnaphthalene	15.8949	2.48529	67064-63-5	C16H16	0	0	0	684	208	-1	15.97	786
778	9,19-Cyclolanost-24-en-3-ol, acetate, (3ﾃ・-	23.0283	1.625	1259-10-5	C32H52O2	0	0	0	684	468	54302	8.17	692
908	1,1,3,6-tetramethyl-2-(3,6,10,13,14-pentamethyl-3-ethyl-pentadecyl)cyclohexane	36.1616	1.56127	0-00-0	C32H64	0	0	0	684	448	260662	12.19	771
247	Indole, 3-[(benzylselenyl)methyl]-	8.09493	0.414216	21903-67-3	C16H15NSe	0	0	0	683	301	188933	21.41	742
1826	Cyclobutene, 2-propenylidene-	11.2283	3.56863	52097-85-5	C7H8	0	0	0	683	92	317775	25.37	868
916	9(11)-Dehydroergosterol tosylate	33.9616	2.26226	116282-48-5	C35H48O3S	0	0	0	683	548	112512	16.2	735
697	2,6,9,12,16-Pentamethylheptadeca-2,6,11,15-tetraene-9-carboxylic acid	34.8949	1.43382	0-00-0	C23H38O2	0	0	0	683	346	61031	7.72	718
1810	Benzene, (propoxymethyl)-	11.6949	3.47304	937-61-1	C10H14O	0	0	0	682	150	24599	30.14	853
336	1,1'-Biphenyl, 3,4-diethyl-	13.4949	1.56127	61141-66-0	C16H18	0	0	0	682	210	-1	28.94	740
392	1,3-Pentadiene, 1,1-diphenyl-, (Z)-	20.0949	2.9951	15295-31-5	C17H16	0	0	0	682	220	-1	28.63	794
956	Benzo[b]naphtho[2,3-d]furan	20.8283	3.53677	243-42-5	C16H10O	0	0	0	682	218	-1	40.34	811
820	9,19-Cycloergost-24(28)-en-3-ol, 4,14-dimethyl-, acetate, (3ﾃ・4ﾎｱ,5ﾎｱ)-	22.0949	1.59314	10376-42-8	C32H52O2	0	0	0	682	468	5338	7.79	703
285	cis-11-Eicosenamide	24.1616	1.97549	10436-08-5	C20H39NO	0	0	0	682	309	159226	5.01	690
884	Cyclotrisiloxane, hexamethyl-	47.9616	0.0955883	541-05-9	C6H18O3Si3	0	0	0	682	222	-1	39.8	853
976	9,19-Cyclolanost-24-en-3-ol, acetate, (3ﾃ・-	24.8283	1.52941	1259-10-5	C32H52O2	0	0	0	681	468	54302	7.1	696
961	9,19-Cyclolanost-24-en-3-ol, acetate, (3ﾃ・-	27.4283	1.56127	1259-10-5	C32H52O2	0	0	0	681	468	54302	8.88	697
829	Silicic acid, diethyl bis(trimethylsilyl) ester	47.0949	0.0955883	3555-45-1	C10H28O4Si3	0	0	0	681	296	-1	41.32	792
1847	Cyclobutene, 2-propenylidene-	11.3616	3.63235	52097-85-5	C7H8	0	0	0	680	92	317775	35.95	867
1833	Cyclobutene, 2-propenylidene-	11.6949	3.37745	52097-85-5	C7H8	0	0	0	680	92	317775	30.29	858
393	Pimaric acid	18.9616	2.10294	127-27-5	C20H30O2	0	0	0	680	302	-1	24.87	684
1213	17-(1,5-Dimethyl-hex-2-enyl)-10,13-dimethyl-2,3,4,9,10,11,12,13,14,15,16,17-dodecahydro-1H-cyclopenta[a]phenanthren-3-ol	20.8283	1.8799	0-00-0	C27H42O	0	0	0	680	382	239919	16.01	687
962	2,3-Dimethoxy-5-methyl-6-dekaisoprenyl-chinon	25.1616	1.65686	60684-33-5	C59H90O4	0	0	0	680	862	5466	8.66	717
983	2,3-Dimethoxy-5-methyl-6-dekaisoprenyl-chinon	25.8283	1.625	60684-33-5	C59H90O4	0	0	0	680	862	5466	13.01	717
1001	5,8,11-Heptadecatriynoic acid, methyl ester	16.6949	1.75245	56554-57-5	C18H24O2	0	0	0	679	272	28627	27.28	716
751	Silicic acid, diethyl bis(trimethylsilyl) ester	38.4283	0.0637255	3555-45-1	C10H28O4Si3	0	0	0	679	296	-1	46.98	809
804	Silicic acid, diethyl bis(trimethylsilyl) ester	46.9616	0.0955883	3555-45-1	C10H28O4Si3	0	0	0	679	296	-1	38.45	791
1590	1,3-Spiroheptadiene, dimer	9.56159	1.24265	0-00-0	C14H16	0	0	0	678	184	151339	33.25	771
995	1-Isobenzofuranol, 1,3-dihydro-3,3-dimethyl-1-phenyl-	19.5616	3.09069	1023-91-2	C16H16O2	0	0	0	678	240	-1	47.02	814
1224	17-(1,5-Dimethyl-hex-2-enyl)-10,13-dimethyl-2,3,4,9,10,11,12,13,14,15,16,17-dodecahydro-1H-cyclopenta[a]phenanthren-3-ol	29.0949	1.78431	0-00-0	C27H42O	0	0	0	678	382	239919	12.16	698
765	Silicic acid, diethyl bis(trimethylsilyl) ester	42.4283	0.0955883	3555-45-1	C10H28O4Si3	0	0	0	678	296	-1	43.52	825
815	Silicic acid, diethyl bis(trimethylsilyl) ester	47.4949	4.11029	3555-45-1	C10H28O4Si3	0	0	0	678	296	-1	41.97	785
1819	Cyclobutene, 2-propenylidene-	10.6949	3.31373	52097-85-5	C7H8	0	0	0	677	92	317775	18.17	844
1869	Cyclobutene, 2-propenylidene-	11.2283	3.88726	52097-85-5	C7H8	0	0	0	677	92	317775	25.34	862
1811	Benzene, (propoxymethyl)-	11.6949	2.77206	937-61-1	C10H14O	0	0	0	677	150	24599	35.43	839
1266	Acetic acid, 1-(10,13-dimethyl-3-oxo-2,3,8,10,12,13,14,15,16,17-decahydro-1H-cyclopenta[a]phenanthren-17-yl)ethyl ester	22.2283	2.07108	0-00-0	C23H30O3	0	0	0	677	354	13233	24.06	687
707	Cyclohexane, 1,1'-dodecylidenebis[4-methyl-	35.2283	1.40196	55334-09-3	C26H50	0	0	0	677	362	267195	5.93	683
853	Silicic acid, diethyl bis(trimethylsilyl) ester	49.0283	0.127451	3555-45-1	C10H28O4Si3	0	0	0	677	296	-1	38.91	795
1800	Benzene, (propoxymethyl)-	11.9616	2.58088	937-61-1	C10H14O	0	0	0	676	150	24599	29.02	834
897	17.alfa.,21ﾃ・28,30-Bisnorhopane	33.4283	2.00735	0-00-0	C28H48	0	0	0	676	384	100754	11.01	752
1110	Tetrapentacontane, 1,54-dibromo-	38.1616	1.97549	0-00-0	C54H108Br2	0	0	2	676	914	305767	16.39	701
1789	Cyclobutene, 2-propenylidene-	10.8283	2.23039	52097-85-5	C7H8	0	0	0	675	92	317775	23.58	846
968	5,8,11-Heptadecatriynoic acid, methyl ester	16.4949	1.68873	56554-57-5	C18H24O2	0	0	0	675	272	28627	19.45	710
889	7-Methyl-7-(1-methylethenyl)-2-phenylbicyclo[4.2.0]oct-1-ene	16.8283	1.97549	0-00-0	C18H22	0	0	0	675	238	-1	38.53	740
900	1,4,9(11)-Pregnatriene-3,20-dione, 21-acetoxy-17-hydroxy-	17.1616	2.00735	4380-55-6	C23H28O5	0	0	0	675	384	267970	25.62	682
663	3-Methyl-1-phenyl-1H-indene	18.7616	3.15441	22360-63-0	C16H14	0	0	0	675	206	-1	9.1	836
757	Silicic acid, diethyl bis(trimethylsilyl) ester	42.0949	0.0955883	3555-45-1	C10H28O4Si3	0	0	0	675	296	-1	53.93	806
103	Benzo[c]cinnoline	12.4949	2.00735	230-17-1	C12H8N2	0	0	0	674	180	138050	21.64	763
1164	5,8,11-Heptadecatriynoic acid, methyl ester	19.2949	1.84804	56554-57-5	C18H24O2	0	0	0	674	272	28627	13.23	729
1173	Pregnenolone-7,9(11)-dien	19.2949	2.03922	0-00-0	C21H28O2	0	0	0	674	312	229975	37.4	688
1328	Acetic acid, 1-(10,13-dimethyl-3-oxo-2,3,8,10,12,13,14,15,16,17-decahydro-1H-cyclopenta[a]phenanthren-17-yl)ethyl ester	21.8283	2.03922	0-00-0	C23H30O3	0	0	0	674	354	13233	20.69	685
374	9,10-Secocholesta-5,7,10(19)-triene-3,24,25-triol, (3ﾃ・5Z,7E)-	24.5616	1.81618	40013-87-4	C27H44O3	0	0	0	674	416	49211	10.42	714
1765	Benzo[b]naphtho[2,1-d]thiophene	25.7616	3.85539	239-35-0	C16H10S	0	0	0	674	234	-1	56.77	775
459	1,2,3,7,8-Pentachlorodibenzofuran	26.8283	2.70833	57117-41-6	C12H3Cl5O	0	5	0	674	338	-1	73.56	831
1526	2,6,10,14,18,22-Tetracosahexaene, 2,6,10,15,19,23-hexamethyl-, (all-E)-, didehydro deriv.	30.5616	2.51716	11051-27-7	C30H48	0	0	0	674	408	-1	59.59	702
1342	2,6,10,14,18,22-Tetracosahexaene, 2,6,10,15,19,23-hexamethyl-, (all-E)-, didehydro deriv.	31.0949	2.54902	11051-27-7	C30H48	0	0	0	674	408	-1	49.37	716
902	3ﾎｱ,5ﾎｱ-Cyclo-ergosta-7,9(11),22t-triene-6ﾃ・ol	33.7616	2.00735	118978-72-6	C28H42O	0	0	0	674	394	6125	10.39	727
904	17.alfa.,21ﾃ・28,30-Bisnorhopane	35.5616	2.48529	0-00-0	C28H48	0	0	0	674	384	100754	13.34	734
1004	17.alfa.,21ﾃ・28,30-Bisnorhopane	35.7616	2.61275	0-00-0	C28H48	0	0	0	674	384	100754	10.17	732
406	1,1,6-trimethyl-3-methylene-2-(3,6,9,13-tetramethyl-6-ethenye-10,14-dimethylene-pentadec-4-enyl)cyclohexane	35.9616	2.1348	0-00-0	C33H56	0	0	0	674	452	193052	11.31	810
1828	Benzyl isopentyl ether	10.9616	3.56863	122-73-6	C12H18O	0	0	0	673	178	120933	16.41	722
727	Bicyclo[3.1.0]hexan-2-one, 6,6-dicyano-5-(1-cycloocten-1-yl)-	14.1616	1.43382	0-00-0	C16H18N2O	0	0	0	673	254	63747	13.63	724
687	17-Noranthiaergostan-5,7,9-trien-3-ol, 17-acetyl	15.0949	1.78431	0-00-0	C21H28O2	0	0	0	673	312	251937	20.59	687
720	17-Noranthiaergostan-5,7,9-trien-3-ol, 17-acetyl	15.6949	1.91177	0-00-0	C21H28O2	0	0	0	673	312	251937	29.27	674
541	Eicosane, 2-methyl-	26.4949	0.796569	1560-84-5	C21H44	0	0	0	673	296	142025	4.3	850
1305	9(11)-Dehydroergosterol tosylate	34.7616	2.64461	116282-48-5	C35H48O3S	0	0	0	673	548	112512	41.55	728
882	Tetrapentacontane, 1,54-dibromo-	36.4283	1.68873	0-00-0	C54H108Br2	0	0	2	673	914	305767	15.18	691
99	1,5-Heptadien-3-yne	6.09493	1.33824	3511-27-1	C7H8	0	0	0	672	92	295501	19.28	683
109	1-Hexen-3-ol, 5-nitro-1-phenyl-, (R*,R*)-	8.56159	0.509804	103077-72-1	C12H15NO3	0	0	0	672	221	293598	4.44	686
338	7,8-Diphenylbicyclo[4.2.1]nona-2,4,7-triene	13.2949	2.29412	54049-09-1	C21H18	0	0	0	672	270	31829	9.59	758
367	Benzophenone p-tosylhydrazone	13.7616	2.1348	4545-20-4	C20H18N2O2S	0	0	0	672	350	269291	14.39	686
609	5,8,11-Heptadecatriynoic acid, methyl ester	14.4949	1.52941	56554-57-5	C18H24O2	0	0	0	672	272	28627	22.13	693
841	7-Methyl-7-(1-methylethenyl)-2-phenylbicyclo[4.2.0]oct-1-ene	16.0283	1.81618	0-00-0	C18H22	0	0	0	672	238	-1	28.9	740
733	4-Chlordehydromethyltestosterone	16.1616	1.56127	2446-23-3	C20H27ClO2	0	1	0	672	334	214604	15.19	694
888	Retinol, acetate	17.6283	1.91177	127-47-9	C22H32O2	0	0	0	672	328	-1	40.26	675
1539	2,6,10,14,18,22-Tetracosahexaene, 2,6,10,15,19,23-hexamethyl-, (all-E)-, didehydro deriv.	30.8949	2.58088	11051-27-7	C30H48	0	0	0	672	408	-1	57.35	699
699	Benzo(a)pyrene, 4,5-dihydro-4,5-dihydroxy-	32.2949	3.88726	28622-84-6	C20H14O2	0	0	0	672	286	-1	24.11	749
1052	2,6,10,14,18,22-Tetracosahexaene, 2,6,10,15,19,23-hexamethyl-, (all-E)-, didehydro deriv.	33.2949	2.54902	11051-27-7	C30H48	0	0	0	672	408	-1	56.64	692
1762	Cyclobutene, 2-propenylidene-	10.8283	2.03922	52097-85-5	C7H8	0	0	0	671	92	317775	28.22	841
1848	Cyclobutene, 2-propenylidene-	11.6283	3.02696	52097-85-5	C7H8	0	0	0	671	92	317775	31.58	862
784	Bicyclo[3.1.0]hexan-2-one, 6,6-dicyano-5-(1-cycloocten-1-yl)-	14.9616	1.56127	0-00-0	C16H18N2O	0	0	0	671	254	63747	18.41	745
986	5,8,11-Heptadecatriynoic acid, methyl ester	16.9616	1.75245	56554-57-5	C18H24O2	0	0	0	671	272	28627	31.61	707
1151	17-(1,5-Dimethyl-hex-2-enyl)-10,13-dimethyl-2,3,4,9,10,11,12,13,14,15,16,17-dodecahydro-1H-cyclopenta[a]phenanthren-3-ol	19.4283	1.97549	0-00-0	C27H42O	0	0	0	671	382	239919	18.03	677
463	9-(Chloromethyl)anthracene	20.0949	3.40931	24463-19-2	C15H11Cl	0	1	0	671	226	262980	56.36	818
1066	2,3-Dimethoxy-5-methyl-6-dekaisoprenyl-chinon	23.3616	1.65686	60684-33-5	C59H90O4	0	0	0	671	862	5466	5.87	712
1045	Dibenz[a,j]anthracene	37.6283	2.9951	224-41-9	C22H14	0	0	0	671	278	-1	49.4	919
1859	Cyclobutene, 2-propenylidene-	11.7616	3.66422	52097-85-5	C7H8	0	0	0	670	92	317775	18.52	856
921	1,3-Pentadiene, 1,1-diphenyl-, (Z)-	21.8949	3.09069	15295-31-5	C17H16	0	0	0	670	220	-1	20.79	803
1069	E,E,Z-1,3,12-Nonadecatriene-5,14-diol	37.6949	2.10294	0-00-0	C19H34O2	0	0	0	670	294	310573	14.74	698
1839	Cyclobutene, 2-propenylidene-	11.8949	0.286765	52097-85-5	C7H8	0	0	0	669	92	317775	23.88	849
386	Benzo[kl]xanthene	19.9616	3.53677	200-23-7	C16H10O	0	0	0	669	218	-1	24.6	769
394	Benzo(b)naphtho(1,2-d)furan	20.3616	3.47304	205-39-0	C16H10O	0	0	0	669	218	-1	25.14	792
1307	Acetic acid, 1-(10,13-dimethyl-3-oxo-2,3,8,10,12,13,14,15,16,17-decahydro-1H-cyclopenta[a]phenanthren-17-yl)ethyl ester	22.4283	2.00735	0-00-0	C23H30O3	0	0	0	669	354	13233	23.12	683
1252	Tetrahydroaraucarolone	27.0949	2.64461	0-00-0	C20H34O4	0	0	0	669	338	266579	40.27	680
1167	4,5,7,8,9,10-Hexahydrobenzo[a]pyrene	29.4283	3.40931	73712-75-1	C20H18	0	0	0	669	258	-1	46.23	830
1272	4,6,8(14)-Cholestatriene	29.7616	1.84804	51028-26-3	C27H42	0	0	0	669	366	235938	26.74	686
1459	2,6,10,14,18,22-Tetracosahexaene, 2,6,10,15,19,23-hexamethyl-, (all-E)-, didehydro deriv.	31.3616	2.70833	11051-27-7	C30H48	0	0	0	669	408	-1	58.47	682
418	17.alfa.,21ﾃ・28,30-Bisnorhopane	32.8283	2.03922	0-00-0	C28H48	0	0	0	669	384	100754	7.38	750
744	(1S,2E,4S,5R,7E,11E)-Cembra-2,7,11-trien-4,5-diol	35.2283	1.625	0-00-0	C20H34O2	0	0	0	669	306	46845	10.9	804
1431	9(11)-Dehydroergosterol tosylate	35.4949	2.93137	116282-48-5	C35H48O3S	0	0	0	669	548	112512	48.5	705
1134	2-Dodecen-1-yl(-)succinic anhydride	38.3616	2.23039	19780-11-1	C16H26O3	0	0	0	669	266	130962	9.58	743
1376	1,1,6-trimethyl-3-methylene-2-(3,6,9,13-tetramethyl-6-ethenye-10,14-dimethylene-pentadec-4-enyl)cyclohexane	39.5616	2.96324	0-00-0	C33H56	0	0	0	669	452	193052	21.35	750
871	Silicic acid, diethyl bis(trimethylsilyl) ester	46.6949	0.0955883	3555-45-1	C10H28O4Si3	0	0	0	669	296	-1	39.36	796
875	Silicic acid, diethyl bis(trimethylsilyl) ester	48.8949	0.127451	3555-45-1	C10H28O4Si3	0	0	0	669	296	-1	37.77	792
1668	Benzyl isopentyl ether	10.8949	1.72059	122-73-6	C12H18O	0	0	0	668	178	120933	22.54	724
1764	Toluene	11.3616	0.254902	108-88-3	C7H8	0	0	0	668	92	272460	20.07	882
294	Benzenemethanol, 4-(phenylmethyl)-	12.8283	1.91177	35714-20-6	C14H14O	0	0	0	668	198	275151	20.51	737
298	1(2H)-Acenaphthylenone, 5,6-dichloro-	15.2949	2.19853	111260-47-0	C12H6Cl2O	0	2	0	668	236	-1	52.63	779
817	1,4,9(11)-Pregnatriene-3,20-dione, 21-acetoxy-17-hydroxy-	16.6283	1.91177	4380-55-6	C23H28O5	0	0	0	668	384	267970	21.33	675
981	Cholest-22-ene-21-ol, 3,5-dehydro-6-methoxy-, pivalate	22.6949	1.68873	0-00-0	C33H54O3	0	0	0	668	498	226766	7.31	709
769	Silicic acid, diethyl bis(trimethylsilyl) ester	39.8949	0.0637255	3555-45-1	C10H28O4Si3	0	0	0	668	296	-1	45.28	804
1889	Cyclobutene, 2-propenylidene-	12.2283	3.82353	52097-85-5	C7H8	0	0	0	667	92	317775	21.63	871
1485	1,3,5-Cycloheptatriene	12.4949	4.01471	544-25-2	C7H8	0	0	0	667	92	262950	16.21	850
685	Benzene, (2-methylene-1-phenylcyclopropyl)-	16.7616	2.54902	25152-47-0	C16H14	0	0	0	667	206	-1	10.09	778
572	1-benzyl-3-methylnaphthalene	22.4949	3.18628	0-00-0	C18H16	0	0	0	667	232	-1	18.22	774
1364	15,17,19,21-Hexatriacontatetrayne	22.6949	1.8799	131755-24-3	C36H58	0	0	0	667	490	309264	15.65	671
752	Silicic acid, diethyl bis(trimethylsilyl) ester	39.7616	0.0637255	3555-45-1	C10H28O4Si3	0	0	0	667	296	-1	40.03	811
1444	Hexasiloxane, 1,1,3,3,5,5,7,7,9,9,11,11-dodecamethyl-	48.7616	0.541667	995-82-4	C12H38O5Si6	0	0	0	667	430	243298	39.5	746
9	Bi-1,3,5-cycloheptatrien-1-yl	9.82826	0.828432	35393-05-6	C14H14	0	0	0	666	182	102585	24.54	747
1793	Benzyl isopentyl ether	11.0283	2.61275	122-73-6	C12H18O	0	0	0	666	178	120933	19	717
794	7-Methyl-7-(1-methylethenyl)-2-phenylbicyclo[4.2.0]oct-1-ene	16.0949	1.97549	0-00-0	C18H22	0	0	0	666	238	-1	27.88	711
909	7-Methyl-7-(1-methylethenyl)-2-phenylbicyclo[4.2.0]oct-1-ene	16.2949	1.81618	0-00-0	C18H22	0	0	0	666	238	-1	43.99	731
877	1,3-Pentadiene, 1,1-diphenyl-, (Z)-	21.0949	3.05882	15295-31-5	C17H16	0	0	0	666	220	-1	30.69	801
1386	17-(1,5-Dimethyl-hex-2-enyl)-10,13-dimethyl-2,3,4,9,10,11,12,13,14,15,16,17-dodecahydro-1H-cyclopenta[a]phenanthren-3-ol	22.2283	1.8799	0-00-0	C27H42O	0	0	0	666	382	239919	21.34	671
883	2,6-(Etheno[1,4]benzenoetheno)naphthalene	26.7616	3.60049	117054-70-3	C20H14	0	0	0	666	254	-1	18.44	755
1221	1,1,6-trimethyl-3-methylene-2-(3,6,9,13-tetramethyl-6-ethenye-10,14-dimethylene-pentadec-4-enyl)cyclohexane	39.0283	2.80392	0-00-0	C33H56	0	0	0	666	452	193052	25.69	769
122	(-)-Myrtenol	7.69493	0.159314	19894-97-4	C10H16O	0	0	0	665	152	144755	7.35	731
1858	Cyclobutene, 2-propenylidene-	11.8283	3.12255	52097-85-5	C7H8	0	0	0	665	92	317775	29.05	874
945	2,3-Dimethoxy-5-methyl-6-dekaisoprenyl-chinon	27.8283	1.84804	60684-33-5	C59H90O4	0	0	0	665	862	5466	10.3	705
521	1,1'-Biphenyl, 2,2',3,3',4,4',5,5',6-nonachloro-	31.5616	2.70833	40186-72-9	C12HCl9	0	9	0	665	460	-1	43.43	765
1013	(1S,2E,4S,5R,7E,11E)-Cembra-2,7,11-trien-4,5-diol	43.8949	3.79167	0-00-0	C20H34O2	0	0	0	665	306	46845	10.69	757
845	Silicic acid, diethyl bis(trimethylsilyl) ester	49.8949	0.127451	3555-45-1	C10H28O4Si3	0	0	0	665	296	-1	39.22	803
1824	Cyclobutene, 2-propenylidene-	11.6949	3.25	52097-85-5	C7H8	0	0	0	664	92	317775	27.7	867
1673	Toluene	11.7616	2.54902	108-88-3	C7H8	0	0	0	664	92	272460	22.48	865
1784	Benzene, (propoxymethyl)-	11.8949	2.32598	937-61-1	C10H14O	0	0	0	664	150	24599	20.45	841
1867	Cyclobutene, 2-propenylidene-	12.1616	2.67647	52097-85-5	C7H8	0	0	0	664	92	317775	35.42	865
974	Pregnenolone-7,9(11)-dien	17.8283	2.19853	0-00-0	C21H28O2	0	0	0	664	312	229975	20.82	684
920	Pregnenolone-7,9(11)-dien	19.4949	2.32598	0-00-0	C21H28O2	0	0	0	664	312	229975	21.78	689
1118	11H-Benzo[b]fluorene	21.8949	3.44118	243-17-4	C17H12	0	0	0	664	216	-1	24.27	853
1457	2,6,10,14,18,22-Tetracosahexaene, 2,6,10,15,19,23-hexamethyl-, (all-E)-, didehydro deriv.	31.8283	2.58088	11051-27-7	C30H48	0	0	0	664	408	-1	70.47	692
901	1,1,6-trimethyl-3-methylene-2-(3,6,9,13-tetramethyl-6-ethenye-10,14-dimethylene-pentadec-4-enyl)cyclohexane	37.6283	2.32598	0-00-0	C33H56	0	0	0	664	452	193052	16.25	802
1235	1,1,6-trimethyl-3-methylene-2-(3,6,9,13-tetramethyl-6-ethenye-10,14-dimethylene-pentadec-4-enyl)cyclohexane	38.8949	2.77206	0-00-0	C33H56	0	0	0	664	452	193052	16.85	764
116	5,8,11-Eicosatriynoic acid, methyl ester	11.1616	0.987745	0-00-0	C21H30O2	0	0	0	663	314	264416	20.41	663
1836	Cyclobutene, 2-propenylidene-	11.4283	3.91912	52097-85-5	C7H8	0	0	0	663	92	317775	21.95	839
1398	9(11)-Dehydroergosterol tosylate	35.8283	2.93137	116282-48-5	C35H48O3S	0	0	0	663	548	112512	34.07	692
783	Silicic acid, diethyl bis(trimethylsilyl) ester	44.6283	0.0955883	3555-45-1	C10H28O4Si3	0	0	0	663	296	-1	44.08	805
827	Silicic acid, diethyl bis(trimethylsilyl) ester	47.6949	0.0955883	3555-45-1	C10H28O4Si3	0	0	0	663	296	-1	29.54	795
898	Silicic acid, diethyl bis(trimethylsilyl) ester	48.6283	4.11029	3555-45-1	C10H28O4Si3	0	0	0	663	296	-1	39.23	797
1807	Benzyl isopentyl ether	11.0283	3.28186	122-73-6	C12H18O	0	0	0	662	178	120933	16.42	715
1601	Benzyl isopentyl ether	12.9616	4.01471	122-73-6	C12H18O	0	0	0	662	178	120933	9.05	728
1193	Pregnenolone-7,9(11)-dien	19.8283	2.26226	0-00-0	C21H28O2	0	0	0	662	312	229975	42.45	688
347	Cholesta-5,7,9(11)-trien-3-ol acetate	20.1616	2.10294	1255-91-0	C29H44O2	0	0	0	662	424	105534	34.85	706
1021	1-Heptatriacotanol	27.0949	1.72059	105794-58-9	C37H76O	0	0	0	662	536	9978	6.69	714
800	Silicic acid, diethyl bis(trimethylsilyl) ester	37.0949	0.0637255	3555-45-1	C10H28O4Si3	0	0	0	662	296	-1	39.12	822
745	Silicic acid, diethyl bis(trimethylsilyl) ester	41.8283	0.0955883	3555-45-1	C10H28O4Si3	0	0	0	662	296	-1	37.65	802
737	Silicic acid, diethyl bis(trimethylsilyl) ester	44.7616	0.0955883	3555-45-1	C10H28O4Si3	0	0	0	662	296	-1	41.34	807
1786	Cyclohexane, undecafluoro(nonafluorobutyl)-	5.16159	0.828432	374-60-7	C10F20	20	0	0	661	500	161314	54.28	868
569	Butanoic acid, 3-[(1-phenylethyl-2-propynyl)oxy]	8.29493	0.796569	0-00-0	C15H18O3	0	0	0	661	246	303453	54.73	681
775	17-Noranthiaergostan-5,7,9-trien-3-ol, 17-acetyl	15.8283	1.91177	0-00-0	C21H28O2	0	0	0	661	312	251937	18.8	666
1184	Benzene, 1,1',1'',1'''-(1,2,3,4-butanetetrayl)tetrakis-	16.0283	3.02696	806-69-9	C28H26	0	0	0	661	362	266982	50.76	746
1011	5,8,11,14-Eicosatetraynoic acid	16.4949	2.32598	1191-85-1	C20H24O2	0	0	0	661	296	130281	27.69	667
279	Naphthalene, 1,2,3,4-tetrachloro-	16.9616	2.67647	20020-02-4	C10H4Cl4	0	4	0	661	264	-1	31.98	757
1172	2,3-Dimethoxy-5-methyl-6-dekaisoprenyl-chinon	25.6283	1.68873	60684-33-5	C59H90O4	0	0	0	661	862	5466	13.35	703
1014	1,1,6-trimethyl-3-methylene-2-(3,6,9,13-tetramethyl-6-ethenye-10,14-dimethylene-pentadec-4-enyl)cyclohexane	38.5616	2.54902	0-00-0	C33H56	0	0	0	661	452	193052	11.23	763
738	Silicic acid, diethyl bis(trimethylsilyl) ester	42.6949	0.0955883	3555-45-1	C10H28O4Si3	0	0	0	661	296	-1	39.61	805
219	Thiophene, 2-[2-(4-methylphenylsulfonyl)ethylthio]-	8.36159	0.382353	0-00-0	C13H14O2S3	0	0	0	660	298	112605	25.66	678
1856	Cyclobutene, 2-propenylidene-	11.9616	3.5049	52097-85-5	C7H8	0	0	0	660	92	317775	18.07	858
575	4a,10a-Methanophenanthren-9ﾃ・ol, 11-syn-bromo-1,2,3,4,4a,9,10,10a-octahydro-	14.6283	1.78431	0-00-0	C15H17BrO	0	0	1	660	292	269432	32.81	683
1370	17-(1,5-Dimethyl-hex-2-enyl)-10,13-dimethyl-2,3,4,9,10,11,12,13,14,15,16,17-dodecahydro-1H-cyclopenta[a]phenanthren-3-ol	22.8949	1.84804	0-00-0	C27H42O	0	0	0	660	382	239919	19.44	663
1120	17-(1,5-Dimethyl-hex-2-enyl)-10,13-dimethyl-2,3,4,9,10,11,12,13,14,15,16,17-dodecahydro-1H-cyclopenta[a]phenanthren-3-ol	26.6949	1.65686	0-00-0	C27H42O	0	0	0	660	382	239919	8.18	681
1264	9(11)-Dehydroergosterol tosylate	34.6283	2.48529	116282-48-5	C35H48O3S	0	0	0	660	548	112512	17.49	722
1620	Dibenzo[fg,op]naphthacene	44.9616	3.72794	192-51-8	C24H14	0	0	0	660	302	-1	58.42	842
754	Silicic acid, diethyl bis(trimethylsilyl) ester	45.3616	0.0955883	3555-45-1	C10H28O4Si3	0	0	0	660	296	-1	42.42	809
1059	2,6,10,14,18,22-Tetracosahexaene, 2,6,10,15,19,23-hexamethyl-, (all-E)-, didehydro deriv.	21.9616	2.45343	11051-27-7	C30H48	0	0	0	659	408	-1	62.98	678
1347	Cholesta-5,7,9(11)-trien-3-ol acetate	29.9616	2.16667	1255-91-0	C29H44O2	0	0	0	659	424	105534	41.07	704
1210	3ﾎｱ,5ﾎｱ-Cyclo-ergosta-7,9(11),22t-triene-6ﾃ・ol	33.6949	2.32598	118978-72-6	C28H42O	0	0	0	659	394	6125	12.29	724
1441	9(11)-Dehydroergosterol tosylate	35.6949	3.02696	116282-48-5	C35H48O3S	0	0	0	659	548	112512	50.96	695
1853	Cyclohexane, undecafluoro(nonafluorobutyl)-	5.16159	1.21078	374-60-7	C10F20	20	0	0	658	500	161314	48.81	862
832	4-Chlordehydromethyltestosterone	15.4283	1.65686	2446-23-3	C20H27ClO2	0	1	0	658	334	214604	15.28	671
1296	Iminostilbene	15.8283	2.77206	256-96-2	C14H11N	0	0	0	658	193	18081	28.34	770
739	Acenaphtho(1,2-b)pyridine	19.1616	3.95098	206-49-5	C15H9N	0	0	0	658	203	-1	24.47	885
893	1,3-Pentadiene, 1,1-diphenyl-, (Z)-	21.2949	3.09069	15295-31-5	C17H16	0	0	0	658	220	-1	20.9	788
559	3ﾎｱ,5ﾎｱ-Cyclo-ergosta-7,9(11),22t-triene-6ﾃ・ol	33.2949	2.29412	118978-72-6	C28H42O	0	0	0	658	394	6125	11.69	708
803	Silicic acid, diethyl bis(trimethylsilyl) ester	36.6949	0.0637255	3555-45-1	C10H28O4Si3	0	0	0	658	296	-1	38.8	820
427	1,2-Dihydroindeno[1,2,3-cd]pyrene	36.8949	2.64461	120362-68-7	C22H14	0	0	0	658	278	-1	36.71	860
1367	1,1,6-trimethyl-3-methylene-2-(3,6,9,13-tetramethyl-6-ethenye-10,14-dimethylene-pentadec-4-enyl)cyclohexane	39.3616	2.83578	0-00-0	C33H56	0	0	0	658	452	193052	15.04	732
223	1-Isopropenylnaphthalene	8.76159	0.541667	1855-47-6	C13H12	0	0	0	657	168	66328	35.34	687
1303	Pregnenolone-7,9(11)-dien	20.4949	2.26226	0-00-0	C21H28O2	0	0	0	657	312	229975	54.72	689
1543	Anthracene	29.9616	0.446079	120-12-7	C14H10	0	0	0	657	178	75661	16.73	812
1566	2,6,10,14,18,22-Tetracosahexaene, 2,6,10,15,19,23-hexamethyl-, (all-E)-, didehydro deriv.	30.2949	2.51716	11051-27-7	C30H48	0	0	0	657	408	-1	37.99	672
835	Silicic acid, diethyl bis(trimethylsilyl) ester	49.1616	0.127451	3555-45-1	C10H28O4Si3	0	0	0	657	296	-1	21.77	789
1835	Cyclobutene, 2-propenylidene-	11.3616	3.25	52097-85-5	C7H8	0	0	0	656	92	317775	26.19	837
1813	Cyclobutene, 2-propenylidene-	11.4283	3.05882	52097-85-5	C7H8	0	0	0	656	92	317775	20.16	849
1863	Toluene	12.2283	3.31373	108-88-3	C7H8	0	0	0	656	92	272460	18.3	886
476	4a,10a-Methanophenanthren-9ﾃ・ol, 11-syn-bromo-1,2,3,4,4a,9,10,10a-octahydro-	14.2283	1.65686	0-00-0	C15H17BrO	0	0	1	656	292	269432	23.88	689
669	17-Noranthiaergostan-5,7,9-trien-3-ol, 17-acetyl	15.3616	1.81618	0-00-0	C21H28O2	0	0	0	656	312	251937	16.67	659
1050	5,8,11,14-Eicosatetraynoic acid, methyl ester	16.6949	2.29412	0-00-0	C21H26O2	0	0	0	656	310	263424	37.78	674
1232	Pregnenolone-7,9(11)-dien	21.2283	2.26226	0-00-0	C21H28O2	0	0	0	656	312	229975	46.95	685
1223	2,6,10,14,18,22-Tetracosahexaene, 2,6,10,15,19,23-hexamethyl-, (all-E)-, didehydro deriv.	21.4949	2.32598	11051-27-7	C30H48	0	0	0	656	408	-1	44.9	666
1053	Perylene, 3-methyl-	34.7616	0.828432	24471-47-4	C21H14	0	0	0	656	266	-1	31.87	852
1333	D:A-Friedooleanan-28-al, 3-oxo-	40.6949	3.18628	14440-40-5	C30H48O2	0	0	0	656	440	285844	11.9	764
814	Silicic acid, diethyl bis(trimethylsilyl) ester	45.2283	0.0955883	3555-45-1	C10H28O4Si3	0	0	0	656	296	-1	42.95	803
1821	Cyclobutene, 2-propenylidene-	11.2283	3.25	52097-85-5	C7H8	0	0	0	655	92	317775	18.68	850
647	17-Noranthiaergostan-5,7,9-trien-3-ol, 17-acetyl	14.4949	1.68873	0-00-0	C21H28O2	0	0	0	655	312	251937	15.68	657
1309	Benzene, 1,1',1'',1'''-(1,2,3,4-butanetetrayl)tetrakis-	15.8949	3.05882	806-69-9	C28H26	0	0	0	655	362	266982	38.61	746
886	Silicic acid, diethyl bis(trimethylsilyl) ester	49.5616	4.14216	3555-45-1	C10H28O4Si3	0	0	0	655	296	-1	41.25	799
592	3-(5-Benzyloxy-3-methylpent-3-enyl)-2,2-dimethyloxirane	8.76159	0.700981	0-00-0	C17H24O2	0	0	0	654	260	294636	10.04	657
1680	Cyclobutene, 2-propenylidene-	11.6283	2.38971	52097-85-5	C7H8	0	0	0	654	92	317775	18.52	832
1844	Cyclobutene, 2-propenylidene-	12.0949	2.45343	52097-85-5	C7H8	0	0	0	654	92	317775	15.2	837
1159	2,6,10,14,18,22-Tetracosahexaene, 2,6,10,15,19,23-hexamethyl-, (all-E)-, didehydro deriv.	25.2283	2.51716	11051-27-7	C30H48	0	0	0	654	408	-1	47.37	689
836	Silicic acid, diethyl bis(trimethylsilyl) ester	36.5616	0.0637255	3555-45-1	C10H28O4Si3	0	0	0	654	296	-1	39.48	825
957	17-Pentatriacontene	37.1616	1.94363	6971-40-0	C35H70	0	0	0	654	490	311434	15.5	660
636	Silicic acid, diethyl bis(trimethylsilyl) ester	41.0283	4.11029	3555-45-1	C10H28O4Si3	0	0	0	654	296	-1	26.22	801
867	Silicic acid, diethyl bis(trimethylsilyl) ester	49.2283	4.11029	3555-45-1	C10H28O4Si3	0	0	0	654	296	-1	44.22	793
1845	Cyclobutene, 2-propenylidene-	11.2949	3.18628	52097-85-5	C7H8	0	0	0	653	92	317775	22.37	846
1877	Cyclobutene, 2-propenylidene-	12.0283	3.88726	52097-85-5	C7H8	0	0	0	653	92	317775	19.97	854
1560	Toluene	12.7616	4.01471	108-88-3	C7H8	0	0	0	653	92	272460	11.54	845
1458	15,17,19,21-Hexatriacontatetrayne	25.4949	1.8799	131755-24-3	C36H58	0	0	0	653	490	309264	17.04	655
456	2,3,4,6,7,8-Hexachlorodibenzofuran	30.0283	2.7402	60851-34-5	C12H2Cl6O	0	6	0	653	372	-1	76.6	741
1042	4H-Dibenz[a,kl]anthracene, 5,6-dihydro-	31.2949	3.5049	7198-87-0	C21H16	0	0	0	653	268	-1	33.53	818
1158	3ﾎｱ,5ﾎｱ-Cyclo-ergosta-7,9(11),22t-triene-6ﾃ・ol	32.5616	2.1348	118978-72-6	C28H42O	0	0	0	653	394	6125	10.39	704
1179	11,13-Dimethyl-12-tetradecen-1-ol acetate	39.0283	2.42157	0-00-0	C18H34O2	0	0	0	653	282	242289	8.02	689
1872	Tricyclo[3.3.1.1(3,7)]decane, 1,2,2,3,4,4,6,6,8,8,9,9,10,10-tetradecafluoro-5,7-bis(trifluoromethyl)-	5.16159	1.49755	36481-20-6	C12F20	20	0	0	652	524	64448	45.42	840
966	4-Chlordehydromethyltestosterone	17.1616	1.8799	2446-23-3	C20H27ClO2	0	1	0	652	334	214604	16.93	669
931	Pregnenolone-7,9(11)-dien	20.8283	2.1348	0-00-0	C21H28O2	0	0	0	652	312	229975	29.65	687
599	Benz(a)anthracene-7-carbonitrile	30.8283	4.04657	7476-08-06	C19H11N	0	0	0	652	253	-1	43.69	829
1279	2,6,10,14,18,22-Tetracosahexaene, 2,6,10,15,19,23-hexamethyl-, (all-E)-, didehydro deriv.	34.9616	2.80392	11051-27-7	C30H48	0	0	0	652	408	-1	37.06	690
1383	2-Dodecen-1-yl(-)succinic anhydride	39.3616	2.48529	19780-11-1	C16H26O3	0	0	0	652	266	130962	9.64	705
1612	Dibenzo[fg,op]naphthacene	44.9616	3.82353	192-51-8	C24H14	0	0	0	652	302	-1	66.74	845
825	Silicic acid, diethyl bis(trimethylsilyl) ester	46.4949	0.0955883	3555-45-1	C10H28O4Si3	0	0	0	652	296	-1	34.02	797
1871	Tricyclo[3.3.1.1(3,7)]decane, 1,2,2,3,4,4,6,6,8,8,9,9,10,10-tetradecafluoro-5,7-bis(trifluoromethyl)-	5.16159	1.30637	36481-20-6	C12F20	20	0	0	651	524	64448	45.52	840
171	Pyrene, 1-(methoxymethyl)-	20.8949	3.34559	91385-15-8	C18H14O	0	0	0	651	246	-1	34.3	697
1587	Anthracene	29.5616	0.446079	120-12-7	C14H10	0	0	0	651	178	75661	19.62	822
1048	2-Dodecen-1-yl(-)succinic anhydride	38.5616	2.26226	19780-11-1	C16H26O3	0	0	0	651	266	130962	6.32	719
1350	2,6,10,14-Tetramethyl-7-(3-methylpent-4-enylidene) pentadecane	39.1616	2.19853	0-00-0	C25H48	0	0	0	651	348	4272	7.93	757
718	Silicic acid, diethyl bis(trimethylsilyl) ester	43.8949	0.0955883	3555-45-1	C10H28O4Si3	0	0	0	651	296	-1	33.16	803
801	4-Chlordehydromethyltestosterone	15.7616	1.75245	2446-23-3	C20H27ClO2	0	1	0	650	334	214604	19.96	666
786	7-Methyl-7-(1-methylethenyl)-2-phenylbicyclo[4.2.0]oct-1-ene	15.9616	1.94363	0-00-0	C18H22	0	0	0	650	238	-1	17.01	714
1366	Benzene, hexa(1-propenyl)-	27.6949	2.58088	0-00-0	C24H30	0	0	0	650	318	-1	39.48	709
1476	2,6,10,14,18,22-Tetracosahexaene, 2,6,10,15,19,23-hexamethyl-, (all-E)-, didehydro deriv.	28.3616	2.42157	11051-27-7	C30H48	0	0	0	650	408	-1	41.26	669
1132	8,9-Seco-3,19-epoxyandrostane-8,9-dione, 17-acetoxy-3-methoxy-4,4-dimethyl-	33.5616	2.35784	73480-50-9	C24H36O6	0	0	0	650	420	281936	10.78	651
1894	Tricyclo[3.3.1.1(3,7)]decane, 1,2,2,3,4,4,6,6,8,8,9,9,10,10-tetradecafluoro-5,7-bis(trifluoromethyl)-	5.16159	1.84804	36481-20-6	C12F20	20	0	0	649	524	64448	49.99	833
106	3-Butynylbenzene	7.89493	0.286765	16520-62-0	C10H10	0	0	0	649	130	309683	8	728
233	Tricyclo[5.2.1.0(2,6)]decane, 3-methylene-4-phenyl-	8.96159	0.509804	0-00-0	C17H20	0	0	0	649	224	238174	22.75	650
1718	Benzyl isopentyl ether	11.1616	2.32598	122-73-6	C12H18O	0	0	0	649	178	120933	16.99	709
1880	Cyclobutene, 2-propenylidene-	12.2949	3.56863	52097-85-5	C7H8	0	0	0	649	92	317775	17.68	879
781	17-Noranthiaergostan-5,7,9-trien-3-ol, 17-acetyl	16.4283	2.07108	0-00-0	C21H28O2	0	0	0	649	312	251937	17.2	659
1055	Spiro[cyclopropane-1,2'-(1',3',4'H)-naphthalen-3'-one, 4'-cyclopropylmethyl-4'-phenyl-	20.9616	2.9951	0-00-0	C22H22O	0	0	0	649	302	266606	31.66	718
1393	Acetic acid, 1-(10,13-dimethyl-3-oxo-2,3,8,10,12,13,14,15,16,17-decahydro-1H-cyclopenta[a]phenanthren-17-yl)ethyl ester	23.4283	1.94363	0-00-0	C23H30O3	0	0	0	649	354	13233	18.88	667
1497	2,6,10,14,18,22-Tetracosahexaene, 2,6,10,15,19,23-hexamethyl-, (all-E)-, didehydro deriv.	28.7616	2.58088	11051-27-7	C30H48	0	0	0	649	408	-1	67.26	670
1071	.psi.,.psi.-Carotene, 1,1',2,2'-tetrahydro-1,1'-dimethoxy-	32.4949	2.29412	13833-01-7	C42H64O2	0	0	0	649	600	186442	27.79	650
1180	9(11)-Dehydroergosterol tosylate	32.6949	2.23039	116282-48-5	C35H48O3S	0	0	0	649	548	112512	24.9	715
703	Benz[j]aceanthrylene, 3-methyl-	33.7616	4.04657	3343-10-0	C21H14	0	0	0	649	266	-1	19.5	729
1743	Benzene, 1,1'-[3-(3-cyclopentylpropyl)-1,5-pentanediyl]bis-	11.0283	1.97549	55191-62-3	C25H34	0	0	0	648	334	32853	15.04	659
286	Anthrone	14.3616	2.32598	90-44-8	C14H10O	0	0	0	648	194	306683	8.7	790
280	Lupan-3-one	37.8949	3.18628	3186-72-9	C30H50O	0	0	0	648	426	-1	9.28	769
1511	1,1,6-trimethyl-3-methylene-2-(3,6,9,13-tetramethyl-6-ethenye-10,14-dimethylene-pentadec-4-enyl)cyclohexane	39.2283	3.28186	0-00-0	C33H56	0	0	0	648	452	193052	23.16	761
1529	D:A-Friedooleanan-28-al, 3-oxo-	39.4283	3.44118	14440-40-5	C30H48O2	0	0	0	648	440	285844	17.57	816
1397	D:A-Friedooleanan-28-al, 3-oxo-	39.6949	3.02696	14440-40-5	C30H48O2	0	0	0	648	440	285844	14.69	799
840	Silicic acid, diethyl bis(trimethylsilyl) ester	48.5616	0.0955883	3555-45-1	C10H28O4Si3	0	0	0	648	296	-1	32.87	791
518	Cyclopropane, 1,1,2,2-tetramethyl-3-(2-phenylethenylideno)-	11.3616	1.30637	0-00-0	C15H18	0	0	0	647	198	215616	18.44	691
1039	9H-Fluorene, 9-(dichloromethylene)-	20.6949	3.37745	835-17-6	C14H8Cl2	0	2	0	647	246	-1	29.4	834
1205	Retinal	26.2283	1.68873	116-31-4	C20H28O	0	0	0	647	284	254384	11.37	815
1559	2,6,10,14,18,22-Tetracosahexaene, 2,6,10,15,19,23-hexamethyl-, (all-E)-, didehydro deriv.	30.9616	2.7402	11051-27-7	C30H48	0	0	0	647	408	-1	67.73	681
1168	9(11)-Dehydroergosterol tosylate	32.9616	2.29412	116282-48-5	C35H48O3S	0	0	0	647	548	112512	12.58	708
876	3-Ethoxy-1,1,1,5,5,5-hexamethyl-3-(trimethylsiloxy)trisiloxane	35.4949	0.0637255	18030-67-6	C11H32O4Si4	0	0	0	647	340	-1	22.15	753
772	Silicic acid, diethyl bis(trimethylsilyl) ester	46.1616	4.11029	3555-45-1	C10H28O4Si3	0	0	0	647	296	-1	23.86	793
191	Bi-2,4,6-cycloheptatrien-1-yl	11.0949	1.21078	831-18-5	C14H14	0	0	0	646	182	255885	9.05	708
486	5,8,11,14-Eicosatetraynoic acid, methyl ester	13.9616	1.84804	0-00-0	C21H26O2	0	0	0	646	310	263424	43.48	647
511	Benzene, 1-chloro-3-(phenylethynyl)-	17.2283	2.96324	51624-34-1	C14H9Cl	0	1	0	646	212	-1	28.46	843
912	Retinoic acid, methyl ester	17.8949	1.91177	339-16-2	C21H30O2	0	0	0	646	314	-1	16.43	689
1031	Pregnenolone-7,9(11)-dien	18.2283	2.07108	0-00-0	C21H28O2	0	0	0	646	312	229975	32.79	677
1353	Androst-4,9(11),16-trien-3-one, 16-[2-(methylcarbonyloxy)-1-oxoethyl]-	23.6283	1.8799	0-00-0	C23H28O4	0	0	0	646	368	162017	31.69	667
589	Dibenz[a,h]anthracene, 5,6,12,13-tetrahydro-	34.1616	0.318628	153-31-1	C22H18	0	0	0	646	282	-1	32.04	770
1405	9(11)-Dehydroergosterol tosylate	36.0283	3.18628	116282-48-5	C35H48O3S	0	0	0	646	548	112512	66.27	680
1136	E-10,13,13-Trimethyl-11-tetradecen-1-ol acetate	38.1616	2.16667	0-00-0	C19H36O2	0	0	0	646	296	252114	7.22	702
869	3-Butoxy-1,1,1,5,5,5-hexamethyl-3-(trimethylsiloxy)trisiloxane	48.2949	0.127451	87867-97-8	C13H36O4Si4	0	0	0	646	368	216344	15.23	744
322	1,3-Spiroheptadiene, dimer	7.82826	0.700981	0-00-0	C14H16	0	0	0	645	184	151339	8.05	733
503	1,1'-Biphenyl, 2,2'-dimethyl-6,6'-dinitro-	13.7616	1.65686	55153-02-1	C14H12N2O4	0	0	0	645	272	-1	18.47	667
938	2,6,10,14,18,22-Tetracosahexaene, 2,6,10,15,19,23-hexamethyl-, (all-E)-, didehydro deriv.	26.0949	2.58088	11051-27-7	C30H48	0	0	0	645	408	-1	53.58	679
1332	2,6,10,14,18,22-Tetracosahexaene, 2,6,10,15,19,23-hexamethyl-, (all-E)-, didehydro deriv.	26.3616	2.45343	11051-27-7	C30H48	0	0	0	645	408	-1	32.57	660
1005	Naphtho[2,1,8,7-klmn]xanthene	27.3616	3.69608	191-37-7	C18H10O	0	0	0	645	242	-1	25.33	804
1428	17-(1,5-Dimethyl-hex-2-enyl)-10,13-dimethyl-2,3,4,9,10,11,12,13,14,15,16,17-dodecahydro-1H-cyclopenta[a]phenanthren-3-ol	28.6283	1.91177	0-00-0	C27H42O	0	0	0	645	382	239919	11.44	662
1550	2,6,10,14,18,22-Tetracosahexaene, 2,6,10,15,19,23-hexamethyl-, (all-E)-, didehydro deriv.	29.9616	2.54902	11051-27-7	C30H48	0	0	0	645	408	-1	58	664
1424	1,1,6-trimethyl-3-methylene-2-(3,6,9,13-tetramethyl-6-ethenye-10,14-dimethylene-pentadec-4-enyl)cyclohexane	39.8949	2.9951	0-00-0	C33H56	0	0	0	645	452	193052	12.62	731
839	Silicic acid, diethyl bis(trimethylsilyl) ester	47.2283	0.0955883	3555-45-1	C10H28O4Si3	0	0	0	645	296	-1	35.23	794
1795	Cyclobutene, 2-propenylidene-	11.3616	2.77206	52097-85-5	C7H8	0	0	0	644	92	317775	15.55	848
1037	7-Methyl-7-(1-methylethenyl)-2-phenylbicyclo[4.2.0]oct-1-ene	18.5616	2.19853	0-00-0	C18H22	0	0	0	644	238	-1	16.65	738
357	2,3,7,8-Tetrachlorodibenzofuran	23.7616	2.77206	51207-31-9	C12H4Cl4O	0	4	0	644	304	-1	58.66	798
1289	.psi.,.psi.-Carotene, 1,1',2,2'-tetrahydro-1,1'-dimethoxy-	32.0283	2.1348	13833-01-7	C42H64O2	0	0	0	644	600	186442	10.56	644
734	Silicic acid, diethyl bis(trimethylsilyl) ester	37.5616	0.0637255	3555-45-1	C10H28O4Si3	0	0	0	644	296	-1	23.08	803
1885	Tricyclo[3.3.1.1(3,7)]decane, 1,2,2,3,4,4,6,6,8,8,9,9,10,10-tetradecafluoro-5,7-bis(trifluoromethyl)-	5.16159	1.65686	36481-20-6	C12F20	20	0	0	643	524	64448	44.84	835
346	Dibenzo[a,c]cyclooctene, 5,6,7,8-tetrahydro-	16.0949	2.51716	1082-12-8	C16H16	0	0	0	643	208	-1	16.77	836
678	9-Ethyl-7H-benzo[de]anthracene	26.4949	3.5049	0-00-0	C19H16	0	0	0	643	244	-1	36.78	717
1403	2-[4-methyl-6-(2,6,6-trimethylcyclohex-1-enyl)hexa-1,3,5-trienyl]cyclohex-1-en-1-carboxaldehyde	27.4949	1.94363	0-00-0	C23H32O	0	0	0	643	324	143488	12.38	654
963	E,E,Z-1,3,12-Nonadecatriene-5,14-diol	36.6949	1.91177	0-00-0	C19H34O2	0	0	0	643	294	310573	8.82	696
1421	D:A-Friedooleanan-28-al, 3-oxo-	40.3616	3.21814	14440-40-5	C30H48O2	0	0	0	643	440	285844	16.11	794
1445	Heptasiloxane, 1,1,3,3,5,5,7,7,9,9,11,11,13,13-tetradecamethyl-	49.1616	0.541667	19095-23-9	C14H44O6Si7	0	0	0	643	504	42995	38.23	732
1153	Benzene, 1,1'-[3-(3-cyclopentylpropyl)-1,5-pentanediyl]bis-	11.0283	1.46569	55191-62-3	C25H34	0	0	0	642	334	32853	35.82	647
323	o-Cresol, 3,4,6-trichloro-	11.6283	1.33824	643-14-1	C7H5Cl3O	0	3	0	642	210	311854	42.35	701
1608	Toluene	13.3616	4.01471	108-88-3	C7H8	0	0	0	642	92	272460	16.67	883
557	Methane, methoxybis(2-vinylphenyl)-	18.8283	2.93137	0-00-0	C18H18O	0	0	0	642	250	-1	27.88	671
1282	Androst-5,7,9(11)-triene, 3-acetoxy-17-oxo-	20.2949	2.29412	0-00-0	C21H26O3	0	0	0	642	326	31927	69.95	702
1195	2,6,10,14,18,22-Tetracosahexaene, 2,6,10,15,19,23-hexamethyl-, (all-E)-, didehydro deriv.	24.8283	2.61275	11051-27-7	C30H48	0	0	0	642	408	-1	55.96	650
1934	Stephaboline	29.3616	0.191177	36871-86-0	C18H23NO5	0	0	0	642	333	-1	81.55	772
1114	1H-Cyclopropa[3,4]benz[1,2-e]azulene-5,7b,9,9a-tetrol, 1a,1b,4,4a,5,7a,8,9-octahydro-3-(hydroxymethyl)-1,1,6,8-tetramethyl-, 9,9a-diacetate, [1aR-(1aﾎｱ,1bﾃ・4aﾃ・5ﾃ・7aﾎｱ,7bﾎｱ,8ﾎｱ,9ﾃ・9aﾎｱ)]-	33.8283	2.42157	77508-65-7	C24H34O7	0	0	0	642	434	50206	21.55	647
992	4,5-Dihydro-3H-dinaphtho[2,1-c:1,2-E]azepine	34.2949	0.414216	0-00-0	C22H17N	0	0	0	642	295	-1	29.34	726
1287	Cyclohexane, 1,1'-(2-tridecyl-1,3-propanediyl)bis-	40.0283	2.64461	55255-74-8	C28H54	0	0	0	642	390	111101	7.49	661
1314	1,1,6-trimethyl-3-methylene-2-(3,6,9,13-tetramethyl-6-ethenye-10,14-dimethylene-pentadec-4-enyl)cyclohexane	40.2283	3.05882	0-00-0	C33H56	0	0	0	642	452	193052	10.44	725
1450	Heptasiloxane, 1,1,3,3,5,5,7,7,9,9,11,11,13,13-tetradecamethyl-	48.5616	0.509804	19095-23-9	C14H44O6Si7	0	0	0	642	504	42995	36.91	725
698	2-(12-Hydroxymethyltricyclo[8.2.2.24,7]hexadeca-1(13),4(16),5,7(15),10(14),11-hexaen-5-yl)phenol	12.1616	1.78431	0-00-0	C23H22O2	0	0	0	641	330	78388	13.89	672
1874	Benzene, (propoxymethyl)-	12.6949	3.53677	937-61-1	C10H14O	0	0	0	641	150	24599	22.97	839
308	Azuleno(2,1-b)thiophene	12.7616	1.97549	248-13-5	C12H8S	0	0	0	641	184	276743	17.54	715
584	Naphtho[2,3-b]thiophene, 4,9-dimethyl-	16.3616	2.45343	16587-34-1	C14H12S	0	0	0	641	212	-1	23.29	694
1056	Androst-5,7,9(11)-triene, 3-acetoxy-17-oxo-	18.8949	2.29412	0-00-0	C21H26O3	0	0	0	641	326	31927	11.95	700
833	Octasiloxane, 1,1,3,3,5,5,7,7,9,9,11,11,13,13,15,15-hexadecamethyl-	36.0949	0.0637255	19095-24-0	C16H50O7Si8	0	0	0	641	578	142642	20.6	685
932	E,E,Z-1,3,12-Nonadecatriene-5,14-diol	36.5616	1.81618	0-00-0	C19H34O2	0	0	0	641	294	310573	8.72	677
922	Tetracosa-2,6,14,18,22-pentaene-10,11-diol, 2,6,10,15,19,23-hexamethyl-	37.2949	2.26226	153650-82-9	C30H52O2	0	0	0	641	444	275851	7.75	702
791	Silicic acid, diethyl bis(trimethylsilyl) ester	46.0949	0.0955883	3555-45-1	C10H28O4Si3	0	0	0	641	296	-1	36.59	802
568	1,1'-Biphenyl, 2,2'-dimethyl-6,6'-dinitro-	13.2283	1.65686	55153-02-1	C14H12N2O4	0	0	0	640	272	-1	22.9	648
1036	4-Hexyl-1-(7-methoxycarbonylheptyl)bicyclo[4.4.0]deca-2,5,7-triene	18.5616	2.07108	0-00-0	C25H40O2	0	0	0	640	372	293944	25.18	669
1162	Androst-5,7-dien-3-ol-17-one	19.1616	2.26226	0-00-0	C19H26O2	0	0	0	640	286	234291	16.35	684
1239	5,8,11,14-Eicosatetraynoic acid	19.7616	2.42157	1191-85-1	C20H24O2	0	0	0	640	296	130281	16.79	658
1227	Androst-5,7,9(11)-triene, 3-acetoxy-17-oxo-	20.4949	2.10294	0-00-0	C21H26O3	0	0	0	640	326	31927	27.34	688
1181	2,6,10,14,18,22-Tetracosahexaene, 2,6,10,15,19,23-hexamethyl-, (all-E)-, didehydro deriv.	26.3616	2.67647	11051-27-7	C30H48	0	0	0	640	408	-1	56.67	669
1076	9(11)-Dehydroergosterol tosylate	35.3616	2.67647	116282-48-5	C35H48O3S	0	0	0	640	548	112512	18.76	675
1020	E,E,Z-1,3,12-Nonadecatriene-5,14-diol	37.2949	2.00735	0-00-0	C19H34O2	0	0	0	640	294	310573	11.24	692
729	Cyclotetrasiloxane, octamethyl-	39.6283	0.0955883	556-67-2	C8H24O4Si4	0	0	0	640	296	-1	19.21	735
755	Silicic acid, diethyl bis(trimethylsilyl) ester	41.3616	0.0955883	3555-45-1	C10H28O4Si3	0	0	0	640	296	-1	25.37	800
1802	Cyclobutene, 2-propenylidene-	11.0283	3.44118	52097-85-5	C7H8	0	0	0	639	92	317775	12.82	842
1801	Cyclobutene, 2-propenylidene-	11.2283	2.96324	52097-85-5	C7H8	0	0	0	639	92	317775	16.4	839
1822	Toluene	11.5616	3.25	108-88-3	C7H8	0	0	0	639	92	272460	18.88	874
1843	Benzene, (propoxymethyl)-	11.7616	3.02696	937-61-1	C10H14O	0	0	0	639	150	24599	19.79	789
826	7,12-Dihydro-2-methylbenz[a]anthracene	27.3616	3.5049	35187-44-1	C19H16	0	0	0	639	244	-1	8.75	725
1495	2,6,10,14,18,22-Tetracosahexaene, 2,6,10,15,19,23-hexamethyl-, (all-E)-, didehydro deriv.	28.6283	2.64461	11051-27-7	C30H48	0	0	0	639	408	-1	36.67	656
831	Silicic acid, diethyl bis(trimethylsilyl) ester	36.2283	0.0637255	3555-45-1	C10H28O4Si3	0	0	0	639	296	-1	18.36	804
1460	1,1,6-trimethyl-3-methylene-2-(3,6,9,13-tetramethyl-6-ethenye-10,14-dimethylene-pentadec-4-enyl)cyclohexane	38.6949	3.18628	0-00-0	C33H56	0	0	0	639	452	193052	13.27	759
1292	Tetrapentacontane, 1,54-dibromo-	39.0283	1.8799	0-00-0	C54H108Br2	0	0	2	639	914	305767	8.02	674
1513	Cyclohexane, 1,1'-(2-tridecyl-1,3-propanediyl)bis-	40.5616	2.48529	55255-74-8	C28H54	0	0	0	639	390	111101	17.09	660
824	Silicic acid, diethyl bis(trimethylsilyl) ester	46.8283	0.0955883	3555-45-1	C10H28O4Si3	0	0	0	639	296	-1	36.37	799
1324	2,6,10,14,18,22-Tetracosahexaene, 2,6,10,15,19,23-hexamethyl-, (all-E)-, didehydro deriv.	22.2949	2.29412	11051-27-7	C30H48	0	0	0	638	408	-1	31.72	648
960	2,3-Dimethoxy-5-methyl-6-dekaisoprenyl-chinon	23.0283	2.07108	60684-33-5	C59H90O4	0	0	0	638	862	5466	12.47	674
488	Cholesta-5,7,9(11)-trien-3-ol acetate	27.2283	1.75245	1255-91-0	C29H44O2	0	0	0	638	424	105534	12.86	679
816	Silicic acid, diethyl bis(trimethylsilyl) ester	47.8283	0.0955883	3555-45-1	C10H28O4Si3	0	0	0	638	296	-1	24.98	795
1796	Benzyl isopentyl ether	11.6283	0.254902	122-73-6	C12H18O	0	0	0	637	178	120933	15.76	688
1852	Cyclobutene, 2-propenylidene-	11.8949	2.9951	52097-85-5	C7H8	0	0	0	637	92	317775	14.98	860
732	1,1'-Biphenyl, 3,4-diethyl-	14.4283	1.84804	61141-66-0	C16H18	0	0	0	637	210	-1	43.42	727
701	17-Noranthiaergostan-5,7,9-trien-3-ol, 17-acetyl	14.8949	1.72059	0-00-0	C21H28O2	0	0	0	637	312	251937	19.4	639
1254	Iminostilbene	16.0949	2.86765	256-96-2	C14H11N	0	0	0	637	193	18081	11.4	750
910	syn-Tricyclo[8.4.1.1(4,9)]hexadeca-4,6,8,10,12,14-hexaen-2-one, endo-3-hydroxy-	16.1616	2.16667	0-00-0	C16H14O2	0	0	0	637	238	-1	46.69	654
1142	5,8,11,14-Eicosatetraynoic acid, methyl ester	19.0283	2.48529	0-00-0	C21H26O2	0	0	0	637	310	263424	24.59	668
1144	1,8-Dimethyltetracyclo[6.6.2.0(2,7).0(9,14)]hexadeca-2,4,6,9,11,13,15-heptaene-15,16-dicarboxylic acid	25.6949	2.77206	0-00-0	C20H16O4	0	0	0	637	320	-1	24.15	651
1500	15,17,19,21-Hexatriacontatetrayne	26.2949	1.94363	131755-24-3	C36H58	0	0	0	637	490	309264	15.99	638
1483	Anthracene	30.6949	0.414216	120-12-7	C14H10	0	0	0	637	178	75661	15.93	835
1548	4aﾎｱ,4bﾃ・Gibbane-1ﾎｱ,10ﾃ・dicarboxylic acid, 4a-formyl-2ﾃ・7-dihydroxy-1-methyl-8-methylene-, dimethyl ester	34.6283	3.02696	22882-71-9	C22H30O7	0	0	0	637	406	-1	63.26	652
736	Silicic acid, diethyl bis(trimethylsilyl) ester	39.1616	0.0637255	3555-45-1	C10H28O4Si3	0	0	0	637	296	-1	40.42	816
1626	Tricyclo[3.3.1.1(3,7)]decane, 1,2,2,3,4,4,6,6,8,8,9,9,10,10-tetradecafluoro-5,7-bis(trifluoromethyl)-	5.09493	3.60049	36481-20-6	C12F20	20	0	0	636	524	64448	54.99	838
301	9-(Chloromethyl)anthracene	19.6283	3.31373	24463-19-2	C15H11Cl	0	1	0	636	226	262980	49.49	811
1373	4-Hexyl-1-(7-methoxycarbonylheptyl)bicyclo[4.4.0]deca-2,5,7-triene	23.1616	1.8799	0-00-0	C25H40O2	0	0	0	636	372	293944	11.01	650
1247	Tetrapentacontane, 1,54-dibromo-	38.9616	2.23039	0-00-0	C54H108Br2	0	0	2	636	914	305767	21.11	674
1624	Tricyclo[3.3.1.1(3,7)]decane, 1,2,2,3,4,4,6,6,8,8,9,9,10,10-tetradecafluoro-5,7-bis(trifluoromethyl)-	5.09493	3.31373	36481-20-6	C12F20	20	0	0	635	524	64448	51.99	834
1849	Cyclobutene, 2-propenylidene-	11.9616	3.31373	52097-85-5	C7H8	0	0	0	635	92	317775	14.74	852
1253	5,8,11,14-Eicosatetraynoic acid, methyl ester	20.6283	2.48529	0-00-0	C21H26O2	0	0	0	635	310	263424	40.53	662
1117	Benz[j]aceanthrylen-1-ol, 1,2-dihydro-3-methyl-	33.0949	3.79167	3342-98-1	C21H16O	0	0	0	635	284	-1	62.77	808
683	i-Propyl 11,12-methylene-octadecanoate	35.6949	1.56127	0-00-0	C22H42O2	0	0	0	635	338	280049	7.9	728
813	Hexasiloxane, 1,1,3,3,5,5,7,7,9,9,11,11-dodecamethyl-	36.2949	4.07843	995-82-4	C12H38O5Si6	0	0	0	635	430	243298	26.56	684
895	Octachlorodibenzo-p-dioxin	36.3616	3.85539	3268-87-9	C12Cl8O2	0	8	0	635	456	-1	83.77	823
941	1,1,6-trimethyl-3-methylene-2-(3,6,9,13-tetramethyl-6-ethenye-10,14-dimethylene-pentadec-4-enyl)cyclohexane	37.2949	2.38971	0-00-0	C33H56	0	0	0	635	452	193052	11.37	798
1130	Tetrapentacontane, 1,54-dibromo-	38.0283	2.07108	0-00-0	C54H108Br2	0	0	2	635	914	305767	7.32	654
1344	Cyclobutene, 2-propenylidene-	11.3616	2.10294	52097-85-5	C7H8	0	0	0	634	92	317775	16.84	848
1257	1-Cyclohexyl-3-[3,5-di(3-cyclohexylbicyclo[1.1.1]pent-1-yl)-phenyl]-bicyclo[1.1.1]pentan	25.2283	2.19853	245508-19-4	C39H54	0	0	0	634	522	263493	34.21	643
1439	2,6,10,14,18,22-Tetracosahexaene, 2,6,10,15,19,23-hexamethyl-, (all-E)-, didehydro deriv.	28.9616	2.77206	11051-27-7	C30H48	0	0	0	634	408	-1	57.6	650
1478	Rhodopin	29.1616	1.94363	105-92-0	C40H58O	0	0	0	634	554	275669	12.83	634
1199	Octadecane, 3-ethyl-5-(2-ethylbutyl)-	37.2949	1.40196	55282-12-7	C26H54	0	0	0	634	366	5825	9.32	661
797	Silicic acid, diethyl bis(trimethylsilyl) ester	40.0283	0.0637255	3555-45-1	C10H28O4Si3	0	0	0	634	296	-1	27.99	804
774	Silicic acid, diethyl bis(trimethylsilyl) ester	41.6949	0.0955883	3555-45-1	C10H28O4Si3	0	0	0	634	296	-1	21.5	793
1787	Toluene	11.2283	2.48529	108-88-3	C7H8	0	0	0	633	92	272460	14.15	862
1788	Toluene	11.4283	2.38971	108-88-3	C7H8	0	0	0	633	92	272460	15.83	867
1804	Benzyl isopentyl ether	12.8283	2.70833	122-73-6	C12H18O	0	0	0	633	178	120933	32.81	724
590	9-Ethyl-7H-benzo[de]anthracene	26.6283	3.47304	0-00-0	C19H16	0	0	0	633	244	-1	24.37	735
1318	9(11)-Dehydroergosterol tosylate	31.8283	2.16667	116282-48-5	C35H48O3S	0	0	0	633	548	112512	10.25	694
1104	1,1,6-trimethyl-3-methylene-2-(3,6,9,13-tetramethyl-6-ethenye-10,14-dimethylene-pentadec-4-enyl)cyclohexane	36.6949	2.83578	0-00-0	C33H56	0	0	0	633	452	193052	9.54	765
1187	Tetrapentacontane, 1,54-dibromo-	37.7616	1.84804	0-00-0	C54H108Br2	0	0	2	633	914	305767	8.59	662
1645	Toluene	13.4949	4.01471	108-88-3	C7H8	0	0	0	632	92	272460	11.36	840
1040	4-Hexyl-1-(7-methoxycarbonylheptyl)bicyclo[4.4.0]deca-2,5,7-triene	18.0949	2.00735	0-00-0	C25H40O2	0	0	0	632	372	293944	17.26	663
1225	2,6,10,14,18,22-Tetracosahexaene, 2,6,10,15,19,23-hexamethyl-, (all-E)-, didehydro deriv.	25.4949	2.70833	11051-27-7	C30H48	0	0	0	632	408	-1	45.15	663
1345	2,6,10,14,18,22-Tetracosahexaene, 2,6,10,15,19,23-hexamethyl-, (all-E)-, didehydro deriv.	28.0949	2.51716	11051-27-7	C30H48	0	0	0	632	408	-1	56.91	678
708	Phenanthrene, 2-phenyl-	29.3616	3.53677	4325-77-3	C20H14	0	0	0	632	254	-1	30.51	749
1288	9(11)-Dehydroergosterol tosylate	31.4949	2.16667	116282-48-5	C35H48O3S	0	0	0	632	548	112512	11.77	690
433	Dibenz[a,j]anthracene	36.8949	2.51716	224-41-9	C22H14	0	0	0	632	278	-1	28.12	888
807	Silicic acid, diethyl bis(trimethylsilyl) ester	44.4949	0.0955883	3555-45-1	C10H28O4Si3	0	0	0	632	296	-1	36.91	806
1306	5,8,11,14-Eicosatetraynoic acid, methyl ester	22.4949	2.23039	0-00-0	C21H26O2	0	0	0	631	310	263424	28.58	663
1094	2,6,10,14,18,22-Tetracosahexaene, 2,6,10,15,19,23-hexamethyl-, (all-E)-, didehydro deriv.	25.3616	2.9951	11051-27-7	C30H48	0	0	0	631	408	-1	29.42	638
1408	17-(1,5-Dimethyl-hex-2-enyl)-10,13-dimethyl-2,3,4,9,10,11,12,13,14,15,16,17-dodecahydro-1H-cyclopenta[a]phenanthren-3-ol	30.1616	2.03922	0-00-0	C27H42O	0	0	0	631	382	239919	13.01	650
1465	1,1,6-trimethyl-3-methylene-2-(3,6,9,13-tetramethyl-6-ethenye-10,14-dimethylene-pentadec-4-enyl)cyclohexane	38.8283	3.18628	0-00-0	C33H56	0	0	0	631	452	193052	20.57	771
1000	Benzene, 1,1'-[3-(3-cyclopentylpropyl)-1,5-pentanediyl]bis-	9.09493	0.764706	55191-62-3	C25H34	0	0	0	630	334	32853	9.15	630
1365	Benzene, 1,1'-[3-(3-cyclopentylpropyl)-1,5-pentanediyl]bis-	11.2283	1.59314	55191-62-3	C25H34	0	0	0	630	334	32853	32.91	636
1860	Cyclobutene, 2-propenylidene-	12.4949	3.79167	52097-85-5	C7H8	0	0	0	630	92	317775	16.89	877
1079	5,8,11,14-Eicosatetraynoic acid	18.8949	2.42157	1191-85-1	C20H24O2	0	0	0	630	296	130281	24.15	643
1479	15,17,19,21-Hexatriacontatetrayne	25.6949	1.91177	131755-24-3	C36H58	0	0	0	630	490	309264	17.29	631
1531	15,17,19,21-Hexatriacontatetrayne	25.8283	2.00735	131755-24-3	C36H58	0	0	0	630	490	309264	12.79	630
1451	Rhodopin	26.8949	1.81618	105-92-0	C40H58O	0	0	0	630	554	275669	18.27	631
1080	8,9-Benzodispiro[2.0.2.4]decane, 7-(3-methoxy-2-oxa-1-oxocyclopent-5-yl)-10-phenyl-	27.4283	2.7402	0-00-0	C25H26O3	0	0	0	630	374	-1	31.98	675
1471	4H-Cyclopropa[5',6']benz[1',2':7,8]azuleno[5,6-b]oxiren-4-one, 8-(acetyloxy)-1,1a,1b,1c,2a,3,3a,6a,6b,7,8,8a-dodecahydro-3a,6b,8a-trihydroxy-2a-(hydroxymethyl)-1,1,5,7-tetramethyl-, (1aﾎｱ,1bﾃ・1cﾃ・2aﾃ・3aﾃ・6aﾎｱ,6bﾎｱ,7ﾎｱ,8ﾃ・8aﾎｱ)-	32.0949	2.51716	77646-23-2	C22H30O8	0	0	0	630	422	101189	31.29	632
1047	9,10-(1,2-Benzeno)anthracene, 2,3-dimethyl-9,10-dihydro-	34.4949	0.57353	27884-45-3	C22H18	0	0	0	630	282	-1	19.8	676
1579	2,6,10,14,18,22-Tetracosahexaene, 2,6,10,15,19,23-hexamethyl-, (all-E)-, didehydro deriv.	34.8949	3.47304	11051-27-7	C30H48	0	0	0	630	408	-1	61.58	639
1299	Decane, 5,6-bis(2,2-dimethylpropylidene)-, (E,Z)-	40.3616	2.7402	55712-56-6	C20H38	0	0	0	630	278	298744	6.3	692
405	4-(Benzylimino)-1,4-dihydro-1-(4-phenylbenzoylmethyl)pyridine	11.2283	1.27451	0-00-0	C26H22N2O	0	0	0	629	378	79347	9.27	680
1861	Cyclobutene, 2-propenylidene-	12.3616	3.47304	52097-85-5	C7H8	0	0	0	629	92	317775	16.89	856
1124	5,8,11,14-Eicosatetraynoic acid	19.1616	2.45343	1191-85-1	C20H24O2	0	0	0	629	296	130281	18.65	651
1514	15,17,19,21-Hexatriacontatetrayne	25.3616	2.07108	131755-24-3	C36H58	0	0	0	629	490	309264	17.12	630
1864	Toluene	12.7616	2.89951	108-88-3	C7H8	0	0	0	628	92	272460	18.61	867
834	17Alpha-ethynyl-17beta-hydroxy-6beta-methoxy-3alpha,5-cyclo-5alpha-androstan-19-oic acid	24.5616	2.70833	0-00-0	C22H30O4	0	0	0	628	358	-1	18.45	635
673	Benzene, hexa(1-propenyl)-	24.9616	2.67647	0-00-0	C24H30	0	0	0	628	318	-1	44.61	713
809	8,9-Benzodispiro[2.0.2.4]decane, 7-(3-methoxy-2-oxa-1-oxocyclopent-5-yl)-10-phenyl-	34.2283	2.7402	0-00-0	C25H26O3	0	0	0	628	374	-1	59.31	660
735	Silicic acid, diethyl bis(trimethylsilyl) ester	38.7616	0.0955883	3555-45-1	C10H28O4Si3	0	0	0	628	296	-1	25.76	822
1440	Cyclohexane, 1,1'-(2-tridecyl-1,3-propanediyl)bis-	40.5616	2.7402	55255-74-8	C28H54	0	0	0	628	390	111101	9.16	640
1870	Benzyl isopentyl ether	12.1616	2.89951	122-73-6	C12H18O	0	0	0	627	178	120933	16.58	679
1534	Benzeneacetic acid 1-methylethyl ester	13.2283	4.01471	4861-85-2	C11H14O2	0	0	0	627	178	317887	24.52	805
1660	Benzyl isopentyl ether	13.6949	4.01471	122-73-6	C12H18O	0	0	0	627	178	120933	18.81	712
1089	5,9-Methanobenzocycloocten-10-ol, 3-chloro-5,6,7,8,9,10-hexahydro-5,7,7,9-tetramethyl-, (5ﾎｱ,9ﾎｱ,10ﾃ・-	18.0949	2.42157	58249-35-7	C17H23ClO	0	1	0	627	278	300412	47.33	730
556	Androst-5,7-dien-3-ol-17-one	18.3616	2.29412	0-00-0	C19H26O2	0	0	0	627	286	234291	11.58	670
1096	ﾎｱ-N-Normethadol	22.2283	2.51716	38455-85-5	C20H27NO	0	0	0	627	297	230675	40.35	641
930	2,6,10,14,18,22-Tetracosahexaene, 2,6,10,15,19,23-hexamethyl-, (all-E)-, didehydro deriv.	26.1616	2.86765	11051-27-7	C30H48	0	0	0	627	408	-1	43.92	656
1569	Anthracene	29.6949	0.446079	120-12-7	C14H10	0	0	0	627	178	75661	18.14	811
525	Benzo[k]fluoranthene	31.8949	4.04657	207-08-9	C20H12	0	0	0	627	252	-1	12.19	846
1326	Lycoxanthin	32.0949	2.32598	19891-74-8	C40H56O	0	0	0	627	552	10904	12.72	627
949	17-Pentatriacontene	36.5616	1.625	6971-40-0	C35H70	0	0	0	627	490	311434	12.94	644
573	2-(12-Hydroxymethyltricyclo[8.2.2.24,7]hexadeca-1(13),4(16),5,7(15),10(14),11-hexaen-5-yl)phenol	11.6283	1.56127	0-00-0	C23H22O2	0	0	0	626	330	78388	11.68	666
1876	Cyclobutene, 2-propenylidene-	12.6283	3.72794	52097-85-5	C7H8	0	0	0	626	92	317775	14.77	863
325	1,1'-Biphenyl, 3,4-diethyl-	14.2283	1.81618	61141-66-0	C16H18	0	0	0	626	210	-1	16.56	716
1030	Benzene, 1,1',1'',1'''-(1,2,3,4-butanetetrayl)tetrakis-	15.2283	2.83578	806-69-9	C28H26	0	0	0	626	362	266982	47.96	721
1149	2,6,10,14,18,22-Tetracosahexaene, 2,6,10,15,19,23-hexamethyl-, (all-E)-, didehydro deriv.	25.6283	2.67647	11051-27-7	C30H48	0	0	0	626	408	-1	30.53	672
777	Benz[j]aceanthrylene-11,12-diol, 1,2,11,12-tetrahydro-3-methyl-	30.6283	3.44118	3343-01-09	C21H18O2	0	0	0	626	302	-1	9.25	716
851	Friedelan-3-one	36.8283	2.26226	559-74-0	C30H50O	0	0	0	626	426	74830	7.44	674
758	Silicic acid, diethyl bis(trimethylsilyl) ester	43.1616	0.0955883	3555-45-1	C10H28O4Si3	0	0	0	626	296	-1	26.89	806
985	1-Isobenzofuranol, 1,3-dihydro-3,3-dimethyl-1-phenyl-	18.4283	2.80392	1023-91-2	C16H16O2	0	0	0	625	240	-1	22.43	789
235	Phenol, 4,4'-(dichloroethenylidene)bis-	25.0283	3.12255	14868-03-2	C14H10Cl2O2	0	2	0	625	280	-1	36.83	722
1414	Rhodopin	29.0283	1.97549	105-92-0	C40H58O	0	0	0	625	554	275669	21.48	625
588	Benzo(a)pyrene-4,5-dione	31.1616	0.159314	42286-46-4	C20H10O2	0	0	0	625	282	-1	29.13	686
918	Cyclotetrasiloxane, octamethyl-	35.7616	4.07843	556-67-2	C8H24O4Si4	0	0	0	625	296	-1	17.31	742
787	(1S,2E,4S,5R,7E,11E)-Cembra-2,7,11-trien-4,5-diol	36.1616	1.81618	0-00-0	C20H34O2	0	0	0	625	306	46845	5.5	775
740	Silicic acid, diethyl bis(trimethylsilyl) ester	44.8949	0.0955883	3555-45-1	C10H28O4Si3	0	0	0	625	296	-1	27.94	799
1453	Heptasiloxane, 1,1,3,3,5,5,7,7,9,9,11,11,13,13-tetradecamethyl-	49.0283	0.541667	19095-23-9	C14H44O6Si7	0	0	0	625	504	42995	41.26	721
1830	Cyclobutene, 2-propenylidene-	12.4949	3.60049	52097-85-5	C7H8	0	0	0	624	92	317775	18.66	860
502	17-Noranthiaergostan-5,7,9-trien-3-ol, 17-acetyl	15.5616	1.94363	0-00-0	C21H28O2	0	0	0	624	312	251937	10.79	631
180	9H-Fluorene, 9-(dichloromethylene)-	21.5616	3.40931	835-17-6	C14H8Cl2	0	2	0	624	246	-1	18.48	822
1280	5,8,11,14-Eicosatetraynoic acid, methyl ester	22.0949	2.48529	0-00-0	C21H26O2	0	0	0	624	310	263424	33.63	663
1186	8,9-Benzodispiro[2.0.2.4]decane, 7-(3-methoxy-2-oxa-1-oxocyclopent-5-yl)-10-phenyl-	26.5616	2.7402	0-00-0	C25H26O3	0	0	0	624	374	-1	14.86	661
494	Phenanthrene, 2-phenyl-	29.0283	3.5049	4325-77-3	C20H14	0	0	0	624	254	-1	31.77	761
1432	2,6,10,14,18,22-Tetracosahexaene, 2,6,10,15,19,23-hexamethyl-, (all-E)-, didehydro deriv.	35.8283	3.21814	11051-27-7	C30H48	0	0	0	624	408	-1	60.34	654
1304	Tetrapentacontane, 1,54-dibromo-	40.0283	2.38971	0-00-0	C54H108Br2	0	0	2	624	914	305767	16.47	648
1756	Benzyl isopentyl ether	12.7616	2.45343	122-73-6	C12H18O	0	0	0	623	178	120933	8.52	711
1672	Toluene	14.0949	4.01471	108-88-3	C7H8	0	0	0	623	92	272460	11.42	862
517	1,4,9(11)-Pregnatriene-3,20-dione, 21-acetoxy-17-hydroxy-	17.0283	2.1348	4380-55-6	C23H28O5	0	0	0	623	384	267970	13.1	657
1109	2,6,10,14,18,22-Tetracosahexaene, 2,6,10,15,19,23-hexamethyl-, (all-E)-, didehydro deriv.	20.1616	2.54902	11051-27-7	C30H48	0	0	0	623	408	-1	37.36	628
1150	8,9-Benzodispiro[2.0.2.4]decane, 7-(3-methoxy-2-oxa-1-oxocyclopent-5-yl)-10-phenyl-	25.9616	2.93137	0-00-0	C25H26O3	0	0	0	623	374	-1	46.41	647
1259	2,6,10,14,18,22-Tetracosahexaene, 2,6,10,15,19,23-hexamethyl-, (all-E)-, didehydro deriv.	26.2949	2.58088	11051-27-7	C30H48	0	0	0	623	408	-1	34.56	664
350	Benz(a)anthracene-7,12-dione	28.6949	3.88726	2498-66-0	C18H10O2	0	0	0	623	258	-1	41.03	825
1262	Lycoxanthin	31.5616	2.29412	19891-74-8	C40H56O	0	0	0	623	552	10904	16.48	623
1614	9(11)-Dehydroergosterol tosylate	36.4949	3.31373	116282-48-5	C35H48O3S	0	0	0	623	548	112512	66.63	659
780	Silicic acid, diethyl bis(trimethylsilyl) ester	39.2949	0.0637255	3555-45-1	C10H28O4Si3	0	0	0	623	296	-1	37.28	817
1622	Tricyclo[3.3.1.1(3,7)]decane, 1,2,2,3,4,4,6,6,8,8,9,9,10,10-tetradecafluoro-5,7-bis(trifluoromethyl)-	5.09493	3.5049	36481-20-6	C12F20	20	0	0	622	524	64448	46.7	826
1163	Bicyclo[3.1.0]hexan-2-one, 6,6-dicyano-5-(1-cycloocten-1-yl)-	19.2283	1.94363	0-00-0	C16H18N2O	0	0	0	622	254	63747	18.35	710
550	2H-Phenanthro[9,10-b]pyran	22.4283	3.12255	217-67-4	C17H12O	0	0	0	622	232	-1	26.61	940
1138	ﾎｱ-N-Normethadol	23.5616	2.42157	38455-85-5	C20H27NO	0	0	0	622	297	230675	35.35	638
147	Furazano[3,4-d]pyridazine, 4,7-bis(4-chlorophenyl)-, 1-oxide	28.0949	3.5049	0-00-0	C16H8Cl2N4O2	0	2	0	622	358	-1	36.09	686
1371	Rhodopin	28.2283	1.84804	105-92-0	C40H58O	0	0	0	622	554	275669	16.41	622
153	Pyrene, 1,6,8-trichloro-	30.8949	3.47304	33070-25-6	C16H7Cl3	0	3	0	622	304	-1	62.5	755
1391	Lycoxanthin	31.0283	2.10294	19891-74-8	C40H56O	0	0	0	622	552	10904	12.21	630
1649	Benzyl isopentyl ether	13.8283	4.01471	122-73-6	C12H18O	0	0	0	621	178	120933	7.49	705
1753	N-(Benzyloxy)-2,2,2-trifluoroacetamide	14.8283	4.01471	174075-91-3	C9H8F3NO2	3	0	0	621	219	312686	20.06	752
993	5,9-Methanobenzocycloocten-10-ol, 3-chloro-5,6,7,8,9,10-hexahydro-5,7,7,9-tetramethyl-, (5ﾎｱ,9ﾎｱ,10ﾃ・-	17.8949	2.32598	58249-35-7	C17H23ClO	0	1	0	621	278	300412	30.39	745
1630	Tricyclo[3.3.1.1(3,7)]decane, 1,2,2,3,4,4,6,6,8,8,9,9,10,10-tetradecafluoro-5,7-bis(trifluoromethyl)-	5.09493	3.72794	36481-20-6	C12F20	20	0	0	620	524	64448	38.38	827
1897	Benzyl isopentyl ether	12.9616	2.83578	122-73-6	C12H18O	0	0	0	620	178	120933	50.92	692
923	1,1'-Biphenyl, 2,2',3,3',4,4',5,5',6-nonachloro-	29.7616	2.64461	40186-72-9	C12HCl9	0	9	0	620	460	-1	32.21	726
823	Dibenz[a,j]anthracene	37.8949	3.44118	224-41-9	C22H14	0	0	0	620	278	-1	31.41	911
1564	Tetrapentacontane, 1,54-dibromo-	42.2283	2.86765	0-00-0	C54H108Br2	0	0	2	620	914	305767	14.88	626
1823	Benzyl isopentyl ether	12.3616	2.77206	122-73-6	C12H18O	0	0	0	619	178	120933	16.7	682
1283	ﾎｱ-N-Normethadol	21.4949	2.58088	38455-85-5	C20H27NO	0	0	0	619	297	230675	22.67	626
1338	15,17,19,21-Hexatriacontatetrayne	24.8283	2.03922	131755-24-3	C36H58	0	0	0	619	490	309264	16.71	622
1211	Lycoxanthin	33.0949	2.45343	19891-74-8	C40H56O	0	0	0	619	552	10904	17.13	619
1808	Benzyl isopentyl ether	12.7616	2.7402	122-73-6	C12H18O	0	0	0	618	178	120933	14.92	698
1268	5,8,11,14-Eicosatetraynoic acid, methyl ester	20.8283	2.45343	0-00-0	C21H26O2	0	0	0	618	310	263424	16.82	668
965	1-Cyclohexyl-3-[3,5-di(3-cyclohexylbicyclo[1.1.1]pent-1-yl)-phenyl]-bicyclo[1.1.1]pentan	33.0283	2.58088	245508-19-4	C39H54	0	0	0	618	522	263493	51.17	633
940	17-(1,5-Dimethyl-hexyl)-4,4,9,13,14-pentamethylhexadecahydrocyclopenta[a]phenanthren-3-one	37.0283	2.29412	0-00-0	C30H52O	0	0	0	618	428	197271	6.5	678
1100	Tetracosa-2,6,14,18,22-pentaene-10,11-diol, 2,6,10,15,19,23-hexamethyl-	37.9616	2.45343	153650-82-9	C30H52O2	0	0	0	618	444	275851	12.5	669
1583	Tetrapentacontane, 1,54-dibromo-	42.0949	2.86765	0-00-0	C54H108Br2	0	0	2	618	914	305767	10.18	627
1751	Dibenzo[fg,op]naphthacene	44.2949	3.25	192-51-8	C24H14	0	0	0	618	302	-1	56.71	810
850	Silicic acid, diethyl bis(trimethylsilyl) ester	45.8949	4.11029	3555-45-1	C10H28O4Si3	0	0	0	618	296	-1	33.46	801
1582	Benzene, 1,1',1'',1'''-(1,2,3,4-butanetetrayl)tetrakis-	16.2949	3.31373	806-69-9	C28H26	0	0	0	617	362	266982	35.85	732
1161	Pregnenolone-7,9(11)-dien	21.0949	2.38971	0-00-0	C21H28O2	0	0	0	617	312	229975	46.84	666
1107	9-Ethyl-7H-benzo[de]anthracene	26.0283	3.47304	0-00-0	C19H16	0	0	0	617	244	-1	37.06	708
1218	9(11)-Dehydroergosterol tosylate	32.8949	2.45343	116282-48-5	C35H48O3S	0	0	0	617	548	112512	17.17	674
1468	4aﾎｱ,4bﾃ・Gibbane-1ﾎｱ,10ﾃ・dicarboxylic acid, 4a-formyl-2ﾃ・7-dihydroxy-1-methyl-8-methylene-, dimethyl ester	33.6283	2.86765	22882-71-9	C22H30O7	0	0	0	617	406	-1	43.51	687
667	Cyclotetrasiloxane, octamethyl-	38.9616	4.07843	556-67-2	C8H24O4Si4	0	0	0	617	296	-1	34.21	767
1618	D:A-Friedooleanan-28-al, 3-oxo-	41.2949	3.44118	14440-40-5	C30H48O2	0	0	0	617	440	285844	11.23	760
1972	Dibenzo[fg,op]naphthacene	44.9616	2.45343	192-51-8	C24H14	0	0	0	617	302	-1	71.54	888
1773	Cyclobutene, 2-propenylidene-	12.4949	3.21814	52097-85-5	C7H8	0	0	0	616	92	317775	14.25	863
1702	Benzyl isopentyl ether	14.5616	4.01471	122-73-6	C12H18O	0	0	0	616	178	120933	32.07	704
674	Naphthalene, 1,2,3,4-tetrachloro-	15.9616	2.29412	20020-02-4	C10H4Cl4	0	4	0	616	264	-1	23.15	691
1078	Butanoic acid, 4-chloro-, 1,1a,1b,4,4a,5,7a,7b,8,9-decahydro-4a,7b-dihydroxy-3-(hydroxymethyl)-1,1,6,8-tetramethyl-5-oxo-9aH-cyclopropa[3,4]benz[1,2-e]azulene-9,9a-diyl ester, [1ar-(1aﾎｱ,1bﾃ・4aﾃ・7aﾎｱ,7bﾎｱ,8ﾎｱ,9ﾃ・9aﾎｱ)]-	22.8949	2.32598	77573-10-5	C28H38Cl2O8	0	2	0	616	572	251589	15.02	616
1434	Naphtho(2,1-f)quinoline	27.2283	4.04657	218-08-6	C17H11N	0	0	0	616	229	-1	45.32	864
917	1H-Benz[f]indene, 2-phenyl-	27.6949	3.5049	0-00-0	C19H14	0	0	0	616	242	-1	5.69	785
1482	2,6,10,14,18,22-Tetracosahexaene, 2,6,10,15,19,23-hexamethyl-, (all-E)-, didehydro deriv.	30.7616	2.77206	11051-27-7	C30H48	0	0	0	616	408	-1	62.68	677
1354	9(11)-Dehydroergosterol tosylate	35.6949	2.77206	116282-48-5	C35H48O3S	0	0	0	616	548	112512	15.03	652
1901	Benzyl isopentyl ether	12.8949	0.318628	122-73-6	C12H18O	0	0	0	615	178	120933	34.72	683
1312	ﾎｱ-N-Normethadol	20.9616	2.51716	38455-85-5	C20H27NO	0	0	0	615	297	230675	16.61	625
1455	Heptasiloxane, 1,1,3,3,5,5,7,7,9,9,11,11,13,13-tetradecamethyl-	49.2949	0.509804	19095-23-9	C14H44O6Si7	0	0	0	615	504	42995	40.19	719
880	5-Oxatricyclo[7.3.0.0(2,10)]dodeca-3,7-diene-4-carboxylic acid, 6-oxo-7-phenyl-, methyl ester	17.4949	2.32598	132911-15-0	C19H18O4	0	0	0	614	310	239813	30.07	664
585	Benzenethiol, pentachloro-	24.6949	2.9951	133-49-3	C6HCl5S	0	5	0	614	280	-1	44.33	658
1496	2-[4-methyl-6-(2,6,6-trimethylcyclohex-1-enyl)hexa-1,3,5-trienyl]cyclohex-1-en-1-carboxaldehyde	27.3616	2.07108	0-00-0	C23H32O	0	0	0	614	324	143488	15.35	620
1619	Phenanthrene	29.4283	0.446079	1985-01-08	C14H10	0	0	0	614	178	225724	15.57	892
633	17.alfa.,21ﾃ・28,30-Bisnorhopane	41.1616	0.191177	0-00-0	C28H48	0	0	0	614	384	100754	12.29	659
1749	Benzyl isopentyl ether	14.6949	4.01471	122-73-6	C12H18O	0	0	0	613	178	120933	23.18	698
408	Tricyclo[7.4.1.1(2,7)]pentadeca-2,4,6,9,11,13-hexaene-8-ol	14.7616	2.00735	104739-73-3	C15H14O	0	0	0	613	210	283073	27.44	694
519	Pyrene, 1,2,3,3a,4,5-hexahydro-	16.5616	2.64461	5385-37-5	C16H16	0	0	0	613	208	-1	8.14	756
1343	ﾎｱ-N-Normethadol	22.7616	2.35784	38455-85-5	C20H27NO	0	0	0	613	297	230675	29.45	626
1527	Anthracene	30.0949	0.446079	120-12-7	C14H10	0	0	0	613	178	75661	11.99	815
891	Tetrapentacontane, 1,54-dibromo-	40.3616	2.19853	0-00-0	C54H108Br2	0	0	2	613	914	305767	7.24	628
1541	11,13-Dimethyl-12-tetradecen-1-ol acetate	40.7616	2.86765	0-00-0	C18H34O2	0	0	0	613	282	242289	7.92	656
1565	Tetrapentacontane, 1,54-dibromo-	42.2283	2.80392	0-00-0	C54H108Br2	0	0	2	613	914	305767	11.82	622
290	2,3,4,6-Tetrachloro-6-methylcyclohexa-2,4-dien-1-one	15.6283	2.35784	0-00-0	C7H4Cl4O	0	4	0	612	244	-1	19	614
420	2,4a,7-Trihydroxy-1-methyl-8-methylenegibb-3-ene 1,10-carboxylic acid 1-4 lactone	18.6283	2.42157	83313-40-0	C19H22O6	0	0	0	612	346	190386	19.46	645
1169	ﾎｱ-N-Normethadol	19.8949	2.61275	38455-85-5	C20H27NO	0	0	0	612	297	230675	17.26	612
641	2,2a,3,4,5,7,8,9-Octahydro-1H-benzo[cd]pyren-5-ol	20.6283	3.15441	82979-81-5	C19H20O	0	0	0	612	264	-1	35.81	632
241	Furazano[3,4-d]pyridazine, 4,7-bis(4-chlorophenyl)-, 1-oxide	27.0283	3.37745	0-00-0	C16H8Cl2N4O2	0	2	0	612	358	-1	41.23	720
1129	2,6,10,14,18,22-Tetracosahexaene, 2,6,10,15,19,23-hexamethyl-, (all-E)-, didehydro deriv.	29.2283	3.25	11051-27-7	C30H48	0	0	0	612	408	-1	48.45	624
1294	Dibenz[a,h]anthracene, 5,6,12,13-tetrahydro-	34.5616	0.223039	153-31-1	C22H18	0	0	0	612	282	-1	24.55	810
689	Silicic acid, diethyl bis(trimethylsilyl) ester	43.3616	4.11029	3555-45-1	C10H28O4Si3	0	0	0	612	296	-1	21.2	807
1183	5,8,11,14-Eicosatetraynoic acid, methyl ester	21.2949	2.54902	0-00-0	C21H26O2	0	0	0	611	310	263424	32.94	652
1276	ﾎｱ-N-Normethadol	22.5616	2.38971	38455-85-5	C20H27NO	0	0	0	611	297	230675	32.82	615
1165	Benzo[b]triphenylene, 10,11,12,13-tetrahydro-	33.8949	3.85539	25486-89-9	C22H18	0	0	0	611	282	-1	27.45	806
1260	4-Hexyl-1-(7-methoxycarbonylheptyl)bicyclo[4.4.0]deca-2,5,7-triene	22.2283	2.19853	0-00-0	C25H40O2	0	0	0	610	372	293944	42.11	635
1535	4H-Cyclopropa[5',6']benz[1',2':7,8]azuleno[5,6-b]oxiren-4-one, 8-(acetyloxy)-1,1a,1b,1c,2a,3,3a,6a,6b,7,8,8a-dodecahydro-3a,6b,8a-trihydroxy-2a-(hydroxymethyl)-1,1,5,7-tetramethyl-, (1aﾎｱ,1bﾃ・1cﾃ・2aﾃ・3aﾃ・6aﾎｱ,6bﾎｱ,7ﾎｱ,8ﾃ・8aﾎｱ)-	32.0949	2.67647	77646-23-2	C22H30O8	0	0	0	610	422	101189	30.88	610
1246	Benz(a)anthracene, 6,8,12-trimethyl-	32.5616	3.47304	20627-34-3	C21H18	0	0	0	610	270	-1	10.95	743
117	1,1,3,3-Tetrachloro-1,3-disila-2-oxaphenalane	33.3616	3.40931	54321-29-8	C10H6Cl4OSi2	0	4	0	610	338	-1	46.13	865
741	Dibenz[a,h]anthracene, 5,6,12,13-tetrahydro-	34.0949	4.07843	153-31-1	C22H18	0	0	0	610	282	-1	30.8	842
1015	Octadecane, 3-ethyl-5-(2-ethylbutyl)-	36.1616	1.24265	55282-12-7	C26H54	0	0	0	610	366	5825	26.64	612
504	17.alfa.,21ﾃ・28,30-Bisnorhopane	39.5616	3.72794	0-00-0	C28H48	0	0	0	610	384	100754	10.83	682
1754	Benzeneacetic acid 1-methylethyl ester	13.2949	0.254902	4861-85-2	C11H14O2	0	0	0	609	178	317887	50.95	834
1240	2,6,10,14,18,22-Tetracosahexaene, 2,6,10,15,19,23-hexamethyl-, (all-E)-, didehydro deriv.	20.6949	2.61275	11051-27-7	C30H48	0	0	0	609	408	-1	34.23	618
1321	5,8,11,14-Eicosatetraynoic acid, methyl ester	21.6283	2.58088	0-00-0	C21H26O2	0	0	0	609	310	263424	20.03	642
1112	5-Methoxy-7-methylbenz(a)anthracene	25.5616	3.56863	966-48-3	C20H16O	0	0	0	609	272	-1	45.26	623
760	Silicic acid, diethyl bis(trimethylsilyl) ester	45.5616	4.11029	3555-45-1	C10H28O4Si3	0	0	0	609	296	-1	37.54	799
316	2,2-Dichloro-1-oxa-2-sila-1,2-dihydronaphthalene	8.49493	0.382353	64749-19-5	C8H6Cl2OSi	0	2	0	608	216	-1	11.18	940
1775	Cyclobutene, 2-propenylidene-	12.4949	3.40931	52097-85-5	C7H8	0	0	0	608	92	317775	13.6	831
706	1,3-Pentadiene, 1,1-diphenyl-, (Z)-	19.4949	2.96324	15295-31-5	C17H16	0	0	0	608	220	-1	16.38	772
927	Spiro[2.4]heptane, 1,1-diphenyl-5-(diphenylmethylene)-	21.1616	2.89951	0-00-0	C32H28	0	0	0	608	412	-1	13.29	642
925	Podocarpa-8,11,13-triene-7ﾃ・13-diol, 14-isopropyl-	23.0283	2.54902	24338-19-0	C20H30O2	0	0	0	608	302	-1	10.08	730
1242	4'-Apo-ﾃ・.psi.-carotenoic acid	23.0949	2.26226	2468-88-4	C35H46O2	0	0	0	608	498	-1	30.7	608
1516	15,17,19,21-Hexatriacontatetrayne	26.2283	2.07108	131755-24-3	C36H58	0	0	0	608	490	309264	12.65	609
653	11H-Indeno[2,1-a]phenanthrene	33.6283	4.04657	220-97-3	C21H14	0	0	0	608	266	-1	16.1	836
510	Benzo[f]chromen-3-one, perhydro-2-acetyl-4a,7,7,10b-tetramethyl	39.2283	3.56863	0-00-0	C19H30O3	0	0	0	608	306	197236	12.1	675
608	1,7-Dimethyl-3-phenyltricyclo[4.1.0.0(2,7)]hept-3-ene	12.6283	1.65686	0-00-0	C15H16	0	0	0	607	196	244621	18.64	690
944	17-Noranthiaergostan-5,7,9-trien-3-ol, 17-acetyl	17.6949	2.38971	0-00-0	C21H28O2	0	0	0	607	312	251937	16.78	619
951	Spiro[cyclopropane-1,2'-(1',3',4'H)-naphthalen-3'-one, 4'-cyclopropylmethyl-4'-phenyl-	23.4283	2.7402	0-00-0	C22H22O	0	0	0	607	302	266606	33.26	725
852	2,2a,3,4,5,7,8,9-Octahydro-1H-benzo[cd]pyren-5-ol	24.6949	2.80392	82979-81-5	C19H20O	0	0	0	607	264	-1	32.33	633
1400	ﾎｱ-N-Normethadol	25.6949	2.42157	38455-85-5	C20H27NO	0	0	0	607	297	230675	29.48	628
858	2,6,10,14,18,22-Tetracosahexaene, 2,6,10,15,19,23-hexamethyl-, (all-E)-, didehydro deriv.	26.4283	3.15441	11051-27-7	C30H48	0	0	0	607	408	-1	39.63	618
1413	4'-Apo-ﾃ・.psi.-carotenoic acid	26.6949	1.91177	2468-88-4	C35H46O2	0	0	0	607	498	-1	33.68	607
1494	Benzo(b)carbazole	27.5616	0.254902	243-28-7	C16H11N	0	0	0	607	217	-1	27.45	864
464	9-Octadecene, 1,1'-[1,2-ethanediylbis(oxy)]bis-, (Z,Z)-	35.8949	1.68873	17367-13-4	C38H74O2	0	0	0	607	562	143864	16.41	617
731	9,10,12,13-Tetrabromooctadecanoic acid	36.5616	2.54902	1794-89-4	C18H32Br4O2	0	0	4	607	596	-1	19.03	657
1759	Acenaphthylidene, 1,1'-bis-	44.3616	3.05882	2435-82-7	C24H16	0	0	0	607	304	-1	25.68	714
1693	Cyclobutene, 2-propenylidene-	12.4949	2.77206	52097-85-5	C7H8	0	0	0	606	92	317775	14.06	864
1275	4-Hexyl-1-(7-methoxycarbonylheptyl)bicyclo[4.4.0]deca-2,5,7-triene	24.5616	2.26226	0-00-0	C25H40O2	0	0	0	606	372	293944	10.15	644
443	Benz[a]anthracene, 7,12-dihydro-	26.5616	0.0955883	16434-59-6	C18H14	0	0	0	606	230	-1	17.31	796
1065	3-Oxabicyclo[5.3.0]decan-2-one, 9-(diphenylmethylene)-, (E)-	26.6949	2.9951	0-00-0	C22H22O2	0	0	0	606	318	-1	22.84	641
818	9,10-(1,2-Benzeno)anthracene, 2,3-dimethyl-9,10-dihydro-	33.4283	0.0637255	27884-45-3	C22H18	0	0	0	606	282	-1	24.28	648
761	Silicic acid, diethyl bis(trimethylsilyl) ester	38.5616	0.0637255	3555-45-1	C10H28O4Si3	0	0	0	606	296	-1	19.59	816
1648	Benzyl isopentyl ether	13.9616	4.01471	122-73-6	C12H18O	0	0	0	605	178	120933	16.19	693
1113	5,8,11,14-Eicosatetraynoic acid, methyl ester	19.1616	2.58088	0-00-0	C21H26O2	0	0	0	605	310	263424	34.07	641
1188	2,6,10,14,18,22-Tetracosahexaene, 2,6,10,15,19,23-hexamethyl-, (all-E)-, didehydro deriv.	20.5616	2.64461	11051-27-7	C30H48	0	0	0	605	408	-1	24.39	610
1073	17-(1,5-Dimethyl-hex-2-enyl)-10,13-dimethyl-2,3,4,9,10,11,12,13,14,15,16,17-dodecahydro-1H-cyclopenta[a]phenanthren-3-ol	23.6283	2.19853	0-00-0	C27H42O	0	0	0	605	382	239919	8.28	635
1415	ﾎｱ-N-Normethadol	25.4949	2.45343	38455-85-5	C20H27NO	0	0	0	605	297	230675	27.12	626
1081	1,1'-Biphenyl, 2,2',3,3',4,4',5,5',6-nonachloro-	29.4949	2.51716	40186-72-9	C12HCl9	0	9	0	605	460	-1	30.3	714
822	Benz(a)anthracene, 6,12-dimethyl-	30.1616	3.28186	568-81-0	C20H16	0	0	0	605	256	-1	8.51	795
437	2-Cyclohexen-1-one, 4,4-diphenyl-	18.4283	3.09069	4528-64-7	C18H16O	0	0	0	604	248	-1	12.28	707
1734	Benzo(c)carbazole	23.0283	3.82353	34777-33-8	C16H11N	0	0	0	604	217	-1	29.03	839
1214	2,6,10,14,18,22-Tetracosahexaene, 2,6,10,15,19,23-hexamethyl-, (all-E)-, didehydro deriv.	29.0283	2.96324	11051-27-7	C30H48	0	0	0	604	408	-1	57.3	631
1382	Heptasiloxane, 1,1,3,3,5,5,7,7,9,9,11,11,13,13-tetradecamethyl-	40.6283	0.477941	19095-23-9	C14H44O6Si7	0	0	0	604	504	42995	35.81	737
263	Naphthalene, 1,3,7-trichloro-	13.4949	2.03922	55720-37-1	C10H5Cl3	0	3	0	603	230	-1	35.45	828
164	9H-Fluoren-9-one, 3,6-dichloro-	19.1616	3.15441	34223-82-0	C13H6Cl2O	0	2	0	603	248	-1	38	852
1522	15,17,19,21-Hexatriacontatetrayne	25.0283	2.10294	131755-24-3	C36H58	0	0	0	603	490	309264	10.96	605
1083	1H-Cyclopropa[3,4]benz[1,2-e]azulene-5,7b,9,9a-tetrol, 1a,1b,4,4a,5,7a,8,9-octahydro-3-(hydroxymethyl)-1,1,6,8-tetramethyl-, 9,9a-diacetate, [1aR-(1aﾎｱ,1bﾃ・4aﾃ・5ﾃ・7aﾎｱ,7bﾎｱ,8ﾎｱ,9ﾃ・9aﾎｱ)]-	33.8283	3.02696	77508-65-7	C24H34O7	0	0	0	603	434	50206	18.56	603
1755	Benzeneacetic acid 1-methylethyl ester	13.2949	0.318628	4861-85-2	C11H14O2	0	0	0	602	178	317887	53.85	815
1907	Benzyl isopentyl ether	13.4949	3.7598	122-73-6	C12H18O	0	0	0	602	178	120933	43.28	689
1435	Anthracene	30.2283	0.414216	120-12-7	C14H10	0	0	0	602	178	75661	10.19	829
1488	4'-Apo-ﾃ・.psi.-carotenoic acid	30.4949	2.19853	2468-88-4	C35H46O2	0	0	0	602	498	-1	8.49	605
1290	Gibbane-1,10-dicarboxylic acid, 2,3-epoxy-4a,7-dihydroxy-1-methyl-8-methylene-, 1,4a-lactone, 10-methyl ester, (1ﾎｱ,2ﾃ・3ﾃ・4aﾎｱ,4bﾎｱ,10ﾃ・-	33.1616	2.83578	22882-57-1	C20H24O6	0	0	0	602	360	-1	31.29	623
591	9,10,12,13-Tetrabromooctadecanoic acid	36.4283	2.19853	1794-89-4	C18H32Br4O2	0	0	4	602	596	-1	9.83	644
1574	1,1,6-trimethyl-3-methylene-2-(3,6,9,13-tetramethyl-6-ethenye-10,14-dimethylene-pentadec-4-enyl)cyclohexane	40.4283	3.72794	0-00-0	C33H56	0	0	0	602	452	193052	10.36	702
1411	Heptasiloxane, 1,1,3,3,5,5,7,7,9,9,11,11,13,13-tetradecamethyl-	47.5616	0.509804	19095-23-9	C14H44O6Si7	0	0	0	602	504	42995	40.03	733
344	o-Cresol, 3,4,6-trichloro-	11.7616	1.3701	643-14-1	C7H5Cl3O	0	3	0	601	210	311854	28.18	679
1923	Benzyl isopentyl ether	14.7616	0.477941	122-73-6	C12H18O	0	0	0	601	178	120933	28.7	692
1356	Androst-5,7,9(11)-triene, 3-acetoxy-17-oxo-	21.9616	2.23039	0-00-0	C21H26O3	0	0	0	601	326	31927	28.44	673
672	2,6,10,14,18,22-Tetracosahexaene, 2,6,10,15,19,23-hexamethyl-, (all-E)-, didehydro deriv.	27.2283	2.89951	11051-27-7	C30H48	0	0	0	601	408	-1	42.61	639
1530	Cyclohexane, 1,1'-(2-tridecyl-1,3-propanediyl)bis-	42.0949	3.25	55255-74-8	C28H54	0	0	0	601	390	111101	12.68	625
1677	Benzyl isopentyl ether	14.2283	4.01471	122-73-6	C12H18O	0	0	0	600	178	120933	17.93	686
434	Anthrone	14.6283	2.35784	90-44-8	C14H10O	0	0	0	600	194	306683	6.28	776
926	Dicarbadodecaborane-c,c'-bis(propanenitrile)-	17.3616	2.45343	0-00-0	C8H18B10N2	0	0	0	600	252	-1	23.79	616
1605	c-Phenyl-N-benzylnitrone	17.4283	3.02696	3376-26-9	C14H13NO	0	0	0	600	211	253912	57.05	930
610	10-Chloro-9-vinylanthracene	18.6949	3.25	38917-87-2	C16H11Cl	0	1	0	600	238	-1	15.39	715
885	5,9-Methanobenzocycloocten-10-ol, 3-chloro-5,6,7,8,9,10-hexahydro-5,7,7,9-tetramethyl-, (5ﾎｱ,9ﾎｱ,10ﾃ・-	20.1616	3.28186	58249-35-7	C17H23ClO	0	1	0	600	278	300412	45.14	719
1249	ﾎｱ-N-Normethadol	20.9616	2.77206	38455-85-5	C20H27NO	0	0	0	600	297	230675	12	603
1771	Decane, 5,6-bis(2,2-dimethylpropylidene)-, (E,Z)-	43.1616	3.21814	55712-56-6	C20H38	0	0	0	600	278	298744	11.67	651
1879	Benzyl isopentyl ether	12.7616	3.28186	122-73-6	C12H18O	0	0	0	599	178	120933	31.16	669
1905	Benzyl isopentyl ether	12.9616	3.79167	122-73-6	C12H18O	0	0	0	599	178	120933	22.73	662
1127	ﾎｱ-N-Normethadol	19.6283	2.61275	38455-85-5	C20H27NO	0	0	0	599	297	230675	13.61	599
1010	9,10-Ethenoanthracene-11,12-dicarboxylic acid, 9,10-dihydro-	19.7616	3.63235	1625-81-6	C18H12O4	0	0	0	599	292	-1	34.14	649
1105	2,6,10,14,18,22-Tetracosahexaene, 2,6,10,15,19,23-hexamethyl-, (all-E)-, didehydro deriv.	20.2283	2.61275	11051-27-7	C30H48	0	0	0	599	408	-1	22.9	604
1017	2,6,10,14,18,22-Tetracosahexaene, 2,6,10,15,19,23-hexamethyl-, (all-E)-, didehydro deriv.	20.2949	2.77206	11051-27-7	C30H48	0	0	0	599	408	-1	31.74	602
726	Spiro[2.4]heptane, 1,1-diphenyl-5-(diphenylmethylene)-	21.4283	3.12255	0-00-0	C32H28	0	0	0	599	412	-1	11.02	649
413	Molybdenum, dicarbonylbis(竅ｿ-4-2-methylenecycloheptanone)-	22.3616	2.70833	0-00-0	C18H24MoO4	0	0	0	599	402	-1	36.87	600
1192	Cyclopentanecarbonitrile, 2-ethoxy-4-(diphenylmethylene)-, trans--	22.6949	2.86765	0-00-0	C21H21NO	0	0	0	599	303	155236	26.7	625
1546	15,17,19,21-Hexatriacontatetrayne	25.6283	2.1348	131755-24-3	C36H58	0	0	0	599	490	309264	10.79	601
785	Silicic acid, diethyl bis(trimethylsilyl) ester	41.4283	4.07843	3555-45-1	C10H28O4Si3	0	0	0	599	296	-1	13.64	795
1886	Benzyl isopentyl ether	12.8283	3.44118	122-73-6	C12H18O	0	0	0	598	178	120933	29	663
975	7-Chloro-2,2,3,4,4-pentamethyl-9-(1-phenylethylidene)bicyclo[3.3.1]non-6-en-3-ol	16.8283	2.10294	0-00-0	C22H29ClO	0	1	0	598	344	-1	11.69	626
1243	1,4-Bis(nitratomethyl)anthracene	20.6283	2.7402	0-00-0	C16H12N2O6	0	0	0	598	328	190549	14.98	662
560	Furazano[3,4-d]pyridazine, 4,7-bis(4-chlorophenyl)-, 1-oxide	26.8283	3.28186	0-00-0	C16H8Cl2N4O2	0	2	0	598	358	-1	26.25	726
1568	4'-Apo-ﾃ・.psi.-carotenoic acid	29.4283	2.16667	2468-88-4	C35H46O2	0	0	0	598	498	-1	9.75	598
1316	4aﾎｱ,4bﾃ・Gibbane-1ﾎｱ,10ﾃ・dicarboxylic acid, 4a-formyl-2ﾃ・7-dihydroxy-1-methyl-8-methylene-, dimethyl ester	32.2283	3.02696	22882-71-9	C22H30O7	0	0	0	598	406	-1	36.05	647
1388	Cyclohexane, 1,1'-(2-tridecyl-1,3-propanediyl)bis-	39.6949	2.51716	55255-74-8	C28H54	0	0	0	598	390	111101	8.1	661
1912	Benzyl isopentyl ether	15.2283	0.509804	122-73-6	C12H18O	0	0	0	597	178	120933	43.62	700
1251	ﾎｱ-N-Normethadol	19.9616	2.42157	38455-85-5	C20H27NO	0	0	0	597	297	230675	13.54	597
485	5-(7a-Isopropenyl-4,5-dimethyl-octahydroinden-4-yl)-3-methyl-pent-2-en-1-ol	37.0283	2.96324	0-00-0	C20H34O	0	0	0	597	290	273677	6.54	747
1054	Benzene, 1,1'-[3-(3-cyclopentylpropyl)-1,5-pentanediyl]bis-	11.4283	1.72059	55191-62-3	C25H34	0	0	0	596	334	32853	12.78	604
1349	4'-Apo-ﾃ・.psi.-carotenoic acid	30.8283	2.29412	2468-88-4	C35H46O2	0	0	0	596	498	-1	30.13	602
924	Cyclotetrasiloxane, octamethyl-	34.8949	0.0637255	556-67-2	C8H24O4Si4	0	0	0	596	296	-1	14.83	760
1436	2,6,10,14,18,22-Tetracosahexaene, 2,6,10,15,19,23-hexamethyl-, (all-E)-, didehydro deriv.	36.2283	3.5049	11051-27-7	C30H48	0	0	0	596	408	-1	65.8	620
695	Silicic acid, diethyl bis(trimethylsilyl) ester	40.2949	4.11029	3555-45-1	C10H28O4Si3	0	0	0	596	296	-1	15.61	802
1943	Benzyl isopentyl ether	13.8283	3.82353	122-73-6	C12H18O	0	0	0	595	178	120933	35.47	680
399	17-Methylandrosta-5,7,9(11)-trien-17-ol acetate	15.0283	1.94363	0-00-0	C22H30O2	0	0	0	595	326	273567	11.01	621
843	Benzene, 1,1'-(2-methyl-1-propenylidene)bis-	16.2283	2.58088	781-33-9	C16H16	0	0	0	595	208	-1	9.54	700
373	2,6,10,14,18,22-Tetracosahexaene, 2,6,10,15,19,23-hexamethyl-, (all-E)-, didehydro deriv.	19.4283	2.83578	11051-27-7	C30H48	0	0	0	595	408	-1	19.47	599
860	4H-Dibenz[a,kl]anthracene, 5,6-dihydro-	32.1616	3.88726	7198-87-0	C21H16	0	0	0	595	268	-1	13.65	774
1491	4-O-Methyl-12b,13,20-triacetoxy-2,9-dihydroxy-3a-carboxy-2,3-seco-tigla-1(10),6-diene-3,9-lactone	35.1616	3.05882	0-00-0	C27H36O10	0	0	0	595	520	304946	24.71	595
1555	(1S,2E,4S,5R,7E,11E)-Cembra-2,7,11-trien-4,5-diol	40.8949	3.31373	0-00-0	C20H34O2	0	0	0	595	306	46845	8.71	709
756	Silicic acid, diethyl bis(trimethylsilyl) ester	42.8283	0.0955883	3555-45-1	C10H28O4Si3	0	0	0	595	296	-1	14.56	799
1200	Cyclooctasiloxane, hexadecamethyl-	10.4283	0.223039	556-68-3	C16H48O8Si8	0	0	0	594	592	-1	61.7	810
1170	Methyl dehydroabietate	23.7616	2.35784	1235-74-1	C21H30O2	0	0	0	594	314	-1	47.45	734
1250	2,2a,3,4,5,7,8,9-Octahydro-1H-benzo[cd]pyren-5-ol	25.7616	2.96324	82979-81-5	C19H20O	0	0	0	594	264	-1	19.66	659
1336	9(11)-Dehydroergosterol tosylate	26.2949	2.42157	116282-48-5	C35H48O3S	0	0	0	594	548	112512	17.47	634
1061	Bicyclo[5.3.0]decan-2-one, 9-(diphenylmethylene)-	27.3616	2.67647	345938-61-6	C23H24O	0	0	0	594	316	-1	22.46	636
1410	4'-Apo-ﾃ・.psi.-carotenoic acid	30.6949	2.23039	2468-88-4	C35H46O2	0	0	0	594	498	-1	33.19	595
1575	D:A-Friedooleanan-28-al, 3-oxo-	41.8949	3.53677	14440-40-5	C30H48O2	0	0	0	594	440	285844	6.73	717
1544	Decane, 5,6-bis(2,2-dimethylpropylidene)-, (E,Z)-	42.3616	3.28186	55712-56-6	C20H38	0	0	0	594	278	298744	9.89	686
1891	Cyclopentane, 1,1'-[3-(2-cyclopentylethyl)-1,5-pentanediyl]bis-	48.6283	0.828432	55255-85-1	C22H40	0	0	0	594	304	300490	10.29	602
1123	ﾎｱ-N-Normethadol	21.1616	2.70833	38455-85-5	C20H27NO	0	0	0	593	297	230675	15.96	618
449	2-Chloro-7-methoxyphenazine 5-oxide	23.9616	3.02696	18258-55-4	C13H9ClN2O2	0	1	0	593	260	-1	21.38	651
1416	4,13,20-Tri-O-methylphorbol 12-acetate	26.4949	2.23039	0-00-0	C25H36O7	0	0	0	593	448	294628	9.64	593
1102	4,5,7,8,9,10-Hexahydrobenzo[a]pyrene	29.2283	3.47304	73712-75-1	C20H18	0	0	0	593	258	-1	25.15	807
1198	Molybdenum, tricarbonyl-(1-trimethylsilylbenzocyclobutene)	31.4949	3.47304	0-00-0	C14H16MoO3Si	0	0	0	593	358	-1	46.25	623
490	Benzo[c]thiophene, 1,3-diphenyl-	34.6949	0.605392	16587-39-6	C20H14S	0	0	0	593	286	-1	55.09	606
1212	2-[5-(2-Methoxy-ethyl)-7-(6-methoxymethyl-2,2-dimethyl-7-oxa-bicyclo[4.1.0]hept-1-yl)-3,5-dimethyl-hepta-2,6-dienylidene]-3,3-dimethyl	36.4949	2.93137	0-00-0	C30H48O4	0	0	0	593	472	60715	11.69	733
1277	Hexasiloxane, 1,1,3,3,5,5,7,7,9,9,11,11-dodecamethyl-	37.4283	0.477941	995-82-4	C12H38O5Si6	0	0	0	593	430	243298	31.31	693
1524	1,1,6-trimethyl-3-methylene-2-(3,6,9,13-tetramethyl-6-ethenye-10,14-dimethylene-pentadec-4-enyl)cyclohexane	40.4949	3.44118	0-00-0	C33H56	0	0	0	593	452	193052	9.68	731
762	Silicic acid, diethyl bis(trimethylsilyl) ester	40.6283	0.0637255	3555-45-1	C10H28O4Si3	0	0	0	593	296	-1	24.55	810
810	1-Monolinoleoylglycerol trimethylsilyl ether	41.6283	0.382353	54284-45-6	C27H54O4Si2	0	0	0	593	498	194180	22.68	624
1313	Heptasiloxane, 1,1,3,3,5,5,7,7,9,9,11,11,13,13-tetradecamethyl-	42.8949	0.509804	19095-23-9	C14H44O6Si7	0	0	0	593	504	42995	27.59	728
1914	Benzyl isopentyl ether	13.6949	3.5049	122-73-6	C12H18O	0	0	0	592	178	120933	32.69	677
1003	5H-Cyclopropa[3,4]benz[1,2-e]azulen-5-one, 9,9a-bis(acetyloxy)-1,1a,1b,4,4a,7a,7b,8,9,9a-decahydro-4a,7b-dihydroxy-1,1,6,8-tetramethyl-3-[(triphenylmethoxy)methyl]-, [1aR-(1aﾎｱ,1bﾃ・4aﾃ・7aﾎｱ,7bﾎｱ,8ﾎｱ,9ﾃ・9aﾎｱ)]-	18.2283	2.32598	77495-83-1	C43H46O8	0	0	0	592	690	-1	18.77	592
1006	Azulene, 4,8-dimethyl-6-phenyl-	22.8283	3.15441	42758-88-3	C18H16	0	0	0	592	232	-1	10.05	730
640	2,3,7,8-Tetrachlorodibenzofuran	23.2949	2.77206	51207-31-9	C12H4Cl4O	0	4	0	592	304	-1	30.95	784
1446	4,13,20-Tri-O-methylphorbol 12-acetate	27.4283	2.32598	0-00-0	C25H36O7	0	0	0	592	448	294628	24.21	592
1155	cis-6-Ethyl-cis-4a,trans-8a-perhydro-trans-1-(2-methoxycarbonylethyl)-trans-2,trans-6,8a-trimethylnaphthalene-2-carboxylic acid	37.8283	2.96324	106864-11-3	C20H34O4	0	0	0	592	338	287446	10.36	638
281	1,3-Spiroheptadiene, dimer	9.36159	0.828432	0-00-0	C14H16	0	0	0	591	184	151339	10.69	760
830	5-Oxatricyclo[7.3.0.0(2,10)]dodeca-3,7-diene-4-carboxylic acid, 6-oxo-7-phenyl-, methyl ester	17.6949	2.58088	132911-15-0	C19H18O4	0	0	0	591	310	239813	21.1	613
887	Hexasiloxane, 1,1,3,3,5,5,7,7,9,9,11,11-dodecamethyl-	34.7616	0.0637255	995-82-4	C12H38O5Si6	0	0	0	591	430	243298	23.64	676
728	Hexasiloxane, 1,1,3,3,5,5,7,7,9,9,11,11-dodecamethyl-	36.9616	0.0637255	995-82-4	C12H38O5Si6	0	0	0	591	430	243298	16.96	649
874	m,p-Quaterphenyl	43.5616	0.35049	1166-19-4	C24H18	0	0	0	591	306	-1	17.63	753
686	Benz[j]aceanthrylene-11,12-diol, 1,2,11,12-tetrahydro-3-methyl-	30.4949	3.34559	3343-01-09	C21H18O2	0	0	0	590	302	-1	9.52	716
713	Silicic acid, diethyl bis(trimethylsilyl) ester	42.5616	0.0955883	3555-45-1	C10H28O4Si3	0	0	0	590	296	-1	15.72	815
330	Tricyclo[5.2.1.0(2,6)]decane, 3-methylene-4-phenyl-	13.0283	1.56127	0-00-0	C17H20	0	0	0	589	224	238174	12.75	632
857	1,1'-Biphenyl, 3,4-diethyl-	13.6949	1.78431	61141-66-0	C16H18	0	0	0	589	210	-1	23.8	681
855	9,9-Dichloro-9-silafluorene	17.5616	2.42157	18030-58-5	C12H8Cl2Si	0	2	0	589	250	-1	20.31	874
998	1,1'-Biphenyl, 2,2',3,4,4',5-hexachloro-	22.8949	2.51716	35694-06-5	C12H4Cl6	0	6	0	589	358	-1	13.6	696
1547	2,3-Dimethoxy-5-methyl-6-dekaisoprenyl-chinon	26.0283	2.16667	60684-33-5	C59H90O4	0	0	0	589	862	5466	7.97	636
1126	2,6,10,14,18,22-Tetracosahexaene, 2,6,10,15,19,23-hexamethyl-, (all-E)-, didehydro deriv.	28.9616	3.05882	11051-27-7	C30H48	0	0	0	589	408	-1	36.59	616
632	3H-Perylo[1,12-b,c,d]pyran	36.4949	2.38971	0-00-0	C21H12O	0	0	0	589	280	-1	17.57	634
1442	Cyclohexane, 1,1'-(2-tridecyl-1,3-propanediyl)bis-	39.5616	2.42157	55255-74-8	C28H54	0	0	0	589	390	111101	8.49	657
1480	Cyclohexane, 1,1'-(2-tridecyl-1,3-propanediyl)bis-	42.4949	3.25	55255-74-8	C28H54	0	0	0	589	390	111101	13.84	613
1717	Decane, 5,6-bis(2,2-dimethylpropylidene)-, (E,Z)-	43.1616	3.5049	55712-56-6	C20H38	0	0	0	589	278	298744	12.46	645
1443	Heptasiloxane, 1,1,3,3,5,5,7,7,9,9,11,11,13,13-tetradecamethyl-	49.7616	0.541667	19095-23-9	C14H44O6Si7	0	0	0	589	504	42995	35.27	698
402	Cyclopropane-1,1-dicarbonitrile, 2-(2-chlorophenyl)-	12.0949	1.52941	98235-21-3	C11H7ClN2	0	1	0	588	202	-1	12.12	783
1770	Benzyl isopentyl ether	14.9616	4.01471	122-73-6	C12H18O	0	0	0	588	178	120933	26.9	670
1270	8,9-Benzodispiro[2.0.2.4]decane, 7-(3-methoxy-2-oxa-1-oxocyclopent-5-yl)-10-phenyl-	26.6283	2.64461	0-00-0	C25H26O3	0	0	0	588	374	-1	58.85	645
1939	Stephaboline	29.4949	0.191177	36871-86-0	C18H23NO5	0	0	0	588	333	-1	69.23	752
1143	1H-Cyclopropa[3,4]benz[1,2-e]azulene-5,7b,9,9a-tetrol, 1a,1b,4,4a,5,7a,8,9-octahydro-3-(hydroxymethyl)-1,1,6,8-tetramethyl-, 9,9a-diacetate, [1aR-(1aﾎｱ,1bﾃ・4aﾃ・5ﾃ・7aﾎｱ,7bﾎｱ,8ﾎｱ,9ﾃ・9aﾎｱ)]-	33.1616	2.58088	77508-65-7	C24H34O7	0	0	0	588	434	50206	21.6	589
1084	8,9-Benzodispiro[2.0.2.4]decane, 7-(3-methoxy-2-oxa-1-oxocyclopent-5-yl)-10-phenyl-	35.3616	3.18628	0-00-0	C25H26O3	0	0	0	588	374	-1	31.46	620
1563	Cyclohexane, 1,1'-(2-tridecyl-1,3-propanediyl)bis-	42.2283	3.18628	55255-74-8	C28H54	0	0	0	588	390	111101	11.67	615
730	Silicic acid, diethyl bis(trimethylsilyl) ester	43.2283	4.11029	3555-45-1	C10H28O4Si3	0	0	0	588	296	-1	19.02	805
1101	2,6,10,14,18,22-Tetracosahexaene, 2,6,10,15,19,23-hexamethyl-, (all-E)-, didehydro deriv.	22.9616	2.80392	11051-27-7	C30H48	0	0	0	587	408	-1	25.92	603
542	Benzenethiol, pentachloro-	24.8949	3.05882	133-49-3	C6HCl5S	0	5	0	587	280	-1	23.55	645
1452	1H-Cyclopropa[3,4]benz[1,2-e]azulene-4a,5,7b,9,9a(1aH)-pentol, 3-[(acetyloxy)methyl]-1b,4,5,7a,8,9-hexahydro-1,1,6,8-tetramethyl-, 5,9,9a-triacetate, [1aR-(1aﾎｱ,1bﾃ・4aﾃ・5ﾃ・7aﾎｱ,7bﾎｱ,8ﾎｱ,9ﾃ・9aﾎｱ)]-	27.2283	2.35784	77698-37-4	C28H38O10	0	0	0	587	534	269822	10.46	587
899	Hexasiloxane, 1,1,3,3,5,5,7,7,9,9,11,11-dodecamethyl-	35.1616	4.07843	995-82-4	C12H38O5Si6	0	0	0	587	430	243298	13.53	653
1075	Friedelan-3-one	37.0949	2.77206	559-74-0	C30H50O	0	0	0	587	426	74830	12.13	601
679	Silicic acid, diethyl bis(trimethylsilyl) ester	43.4949	4.11029	3555-45-1	C10H28O4Si3	0	0	0	587	296	-1	16.96	807
1323	Decane, 5,6-bis(2,2-dimethylpropylidene)-, (E,Z)-	43.8283	3.53677	55712-56-6	C20H38	0	0	0	587	278	298744	12.43	633
524	Disulfide, bis(phenylmethyl)	18.2283	3.09069	150-60-7	C14H14S2	0	0	0	586	246	242759	9.48	844
622	Tricyclo[8.4.1.1(3,8)]hexadeca-3,5,7,10,12,14-hexaen-2-one, anti-	18.2949	2.70833	7068-20-4	C16H14O	0	0	0	586	222	80001	11.16	712
1510	4aﾎｱ,4bﾃ・Gibbane-1ﾎｱ,10ﾃ・dicarboxylic acid, 2ﾃ・4a,8-trihydroxy-1,8-dimethyl-, 1,4a-lactone, methyl ester	30.0949	2.32598	21652-83-5	C20H28O6	0	0	0	586	364	211370	25.58	597
1228	dl-7-Methyl-7,8,9,10-tetrahydrobenzo[a]pyrene	32.4283	3.40931	94849-90-8	C21H18	0	0	0	586	270	-1	9.35	741
1060	Benzo[c]thiophene, 1,3-diphenyl-	34.8283	0.700981	16587-39-6	C20H14S	0	0	0	586	286	-1	57.39	599
1519	Dibenz[a,h]anthracene, 5,6-dihydro-	35.5616	0.892157	153-34-4	C22H16	0	0	0	586	280	-1	33.3	767
538	6S-2,3,8,8-Tetramethyltricyclo[5.2.2.0(1,6)]undec-2-ene	39.8283	1.21078	137235-48-4	C15H24	0	0	0	586	204	15333	7.22	746
1576	Cyclohexane, 1,1'-(2-tridecyl-1,3-propanediyl)bis-	41.5616	2.70833	55255-74-8	C28H54	0	0	0	586	390	111101	17.09	619
802	Silicic acid, diethyl bis(trimethylsilyl) ester	45.7616	0.0955883	3555-45-1	C10H28O4Si3	0	0	0	586	296	-1	37.72	800
1339	Heptasiloxane, 1,1,3,3,5,5,7,7,9,9,11,11,13,13-tetradecamethyl-	46.3616	0.509804	19095-23-9	C14H44O6Si7	0	0	0	586	504	42995	38.06	730
1178	Estra-1,3,5,7,9,15-hexaen-17-one, 3-methoxy-	22.7616	2.51716	56588-53-5	C19H18O2	0	0	0	585	278	-1	21.89	699
436	Trichloroacetyl-norketamine	23.9616	2.70833	0-00-0	C14H13Cl4NO2	0	4	0	585	367	-1	27.74	593
1518	4'-Apo-ﾃ・.psi.-carotenoic acid	28.3616	2.19853	2468-88-4	C35H46O2	0	0	0	585	498	-1	33.48	585
665	Zirconium dichloride, bis[(eta.5-cyclopentadienyl)methyl]-	30.0949	3.18628	0-00-0	C11H10Cl2Zr	0	2	0	585	302	-1	46.6	612
971	1H-Naphtho[2,1-b]pyran, 3-ethyldodecahydro-3,4a,7,7,10a-pentamethyl-, [3S-(3ﾎｱ,4aﾃ・6aﾎｱ,10aﾃ・10bﾎｱ)]-	37.2283	2.77206	57129-66-5	C20H36O	0	0	0	585	292	-1	7.06	707
318	Lup-20(29)-en-28-ol	38.0949	3.25	13952-76-6	C30H50O	0	0	0	585	426	126083	7.41	754
1245	Heptasiloxane, 1,1,3,3,5,5,7,7,9,9,11,11,13,13-tetradecamethyl-	42.1616	0.509804	19095-23-9	C14H44O6Si7	0	0	0	585	504	42995	30.22	724
475	Fmoc-L-phenylalanine	10.5616	1.1152	35661-40-6	C24H21NO4	0	0	0	584	387	145167	12.17	628
326	Chlordiazepoxide	21.4949	2.86765	58-25-3	C16H14ClN3O	0	1	0	584	299	-1	16.9	614
1016	2,6,10,14,18,22-Tetracosahexaene, 2,6,10,15,19,23-hexamethyl-, (all-E)-, didehydro deriv.	21.8283	2.80392	11051-27-7	C30H48	0	0	0	584	408	-1	26.68	605
1093	Zirconium dichloride, bis[(eta.5-cyclopentadienyl)methyl]-	29.7616	3.18628	0-00-0	C11H10Cl2Zr	0	2	0	584	302	-1	47.67	610
1504	D:A-Friedooleanan-28-al, 3-oxo-	38.8283	3.34559	14440-40-5	C30H48O2	0	0	0	584	440	285844	8.15	806
1438	Cyclohexane, 1,1'-(2-tridecyl-1,3-propanediyl)bis-	40.9616	2.86765	55255-74-8	C28H54	0	0	0	584	390	111101	14.44	604
742	Silicic acid, diethyl bis(trimethylsilyl) ester	45.4949	0.0955883	3555-45-1	C10H28O4Si3	0	0	0	584	296	-1	27.66	808
1772	Benzeneacetic acid 1-methylethyl ester	13.3616	3.02696	4861-85-2	C11H14O2	0	0	0	583	178	317887	44.64	809
1803	Benzyl isopentyl ether	13.8283	3.02696	122-73-6	C12H18O	0	0	0	583	178	120933	37.26	697
764	ﾎｱ-N-Normethadol	18.6283	2.77206	38455-85-5	C20H27NO	0	0	0	583	297	230675	9.63	584
999	Spiro[cyclopropane-1,2'-(1',3',4'H)-naphthalen-3'-one, 4'-cyclopropylmethyl-4'-phenyl-	19.6283	2.96324	0-00-0	C22H22O	0	0	0	583	302	266606	22.45	657
1298	Anthracene, 9-(2-propenyl)-	20.9616	3.63235	23707-65-5	C17H14	0	0	0	583	218	-1	10.38	711
894	5,7,9(11)-Androstatriene, 3-hydroxy-17-oxo-	22.0283	2.77206	0-00-0	C19H24O2	0	0	0	583	284	239204	25.18	658
1185	4-Hexyl-1-(7-methoxycarbonylheptyl)bicyclo[4.4.0]deca-2,5,7-triene	24.4949	2.51716	0-00-0	C25H40O2	0	0	0	583	372	293944	23.13	623
1469	9(11)-Dehydroergosterol tosylate	26.5616	2.35784	116282-48-5	C35H48O3S	0	0	0	583	548	112512	12.59	612
1580	3-Oxabicyclo[5.3.0]decan-2-one, 9-(diphenylmethylene)-, (Z)-	29.4283	2.38971	0-00-0	C22H22O2	0	0	0	583	318	-1	18.59	628
1281	Bicyclo[6.3.0]undecan-2-one, 10-(diphenylmethylene)-	32.6283	2.54902	0-00-0	C24H26O	0	0	0	583	330	-1	11.77	665
1389	Hexasiloxane, 1,1,3,3,5,5,7,7,9,9,11,11-dodecamethyl-	46.7616	0.509804	995-82-4	C12H38O5Si6	0	0	0	583	430	243298	36.29	710
789	Silicic acid, diethyl bis(trimethylsilyl) ester	48.1616	0.127451	3555-45-1	C10H28O4Si3	0	0	0	583	296	-1	13.96	793
1904	Benzeneacetic acid, cyclopentyl ester	12.9616	3.09069	5420-99-5	C13H16O2	0	0	0	582	204	273461	15.27	658
1917	Benzyl isopentyl ether	13.8949	3.63235	122-73-6	C12H18O	0	0	0	582	178	120933	38.24	674
953	Benzene, hexa(1-propenyl)-	27.8283	2.89951	0-00-0	C24H30	0	0	0	582	318	-1	13.24	674
1219	2,6,10,14,18,22-Tetracosahexaene, 2,6,10,15,19,23-hexamethyl-, (all-E)-, didehydro deriv.	29.7616	2.89951	11051-27-7	C30H48	0	0	0	582	408	-1	50.38	632
1456	Anthracene	30.3616	0.414216	120-12-7	C14H10	0	0	0	582	178	75661	13.62	819
1236	1,1'-Biphenyl, 2,2',3,3',4,4',6,6'-octachloro-	30.3616	2.67647	33091-17-7	C12H2Cl8	0	8	0	582	426	-1	16.93	685
1536	Bufa-20,22-dienolide, 14-hydroxy-3-oxo-, (5ﾃ・-	30.6949	2.54902	4029-65-6	C24H32O4	0	0	0	582	384	-1	17.32	594
1072	Octadecane, 3-ethyl-5-(2-ethylbutyl)-	40.0283	1.8799	55282-12-7	C26H54	0	0	0	582	366	5825	18.35	583
1484	(1S,2E,4S,5R,7E,11E)-Cembra-2,7,11-trien-4,5-diol	42.4949	3.66422	0-00-0	C20H34O2	0	0	0	582	306	46845	7.77	685
174	Naphthalene, 2,3,6-trichloro-	12.3616	1.46569	55720-40-6	C10H5Cl3	0	3	0	581	230	-1	8.03	682
1377	2,6,9,12,16-Pentamethylheptadeca-2,6,11,15-tetraene-9-carboxylic acid	36.5616	3.05882	0-00-0	C23H38O2	0	0	0	581	346	61031	12.31	644
861	Silicic acid, diethyl bis(trimethylsilyl) ester	47.3616	4.14216	3555-45-1	C10H28O4Si3	0	0	0	581	296	-1	21.98	790
1322	Benzeneacetic acid 1-methylethyl ester	13.2949	3.37745	4861-85-2	C11H14O2	0	0	0	580	178	317887	44.05	790
528	1-Isobenzofuranol, 1,3-dihydro-3,3-dimethyl-1-phenyl-	18.0283	2.67647	1023-91-2	C16H16O2	0	0	0	580	240	-1	13.11	768
1099	1,1'-Biphenyl, 2,2',3,4,5,5',6-heptachloro-	26.8283	2.54902	52712-05-7	C12H3Cl7	0	7	0	580	392	-1	20.98	622
1561	3-Oxabicyclo[5.3.0]decan-2-one, 9-(diphenylmethylene)-, (Z)-	29.8283	2.42157	0-00-0	C22H22O2	0	0	0	580	318	-1	43.8	626
796	Silicic acid, diethyl bis(trimethylsilyl) ester	43.0283	0.0955883	3555-45-1	C10H28O4Si3	0	0	0	580	296	-1	12.87	803
1741	Naphtho(2,1-f)quinoline	27.0949	3.88726	218-08-6	C17H11N	0	0	0	579	229	-1	45.02	843
1448	3-Oxabicyclo[5.3.0]decan-2-one, 9-(diphenylmethylene)-, (E)-	27.9616	2.42157	0-00-0	C22H22O2	0	0	0	579	318	-1	10.26	613
1207	Benzo[f]chromen-3-one, perhydro-2-acetyl-4a,7,7,10b-tetramethyl	44.0949	1.27451	0-00-0	C19H30O3	0	0	0	579	306	197236	11.08	631
750	Benzene, 1-chloro-3-(phenylethynyl)-	16.8949	3.25	51624-34-1	C14H9Cl	0	1	0	578	212	-1	62.08	733
964	5,9-Methanobenzocycloocten-10-ol, 3-chloro-5,6,7,8,9,10-hexahydro-5,7,7,9-tetramethyl-, (5ﾎｱ,9ﾎｱ,10ﾃ・-	18.9616	2.7402	58249-35-7	C17H23ClO	0	1	0	578	278	300412	15.36	682
1152	2,6,10,14,18,22-Tetracosahexaene, 2,6,10,15,19,23-hexamethyl-, (all-E)-, didehydro deriv.	27.2283	3.21814	11051-27-7	C30H48	0	0	0	578	408	-1	35.9	604
1462	1H-Indene, 3-chloro-1-(1'-indenylidene,-	30.0283	3.88726	0-00-0	C18H11Cl	0	1	0	578	262	-1	69.19	741
1362	Cyclopentanecarboxylic acid, 2-(2,2-dimethyl-1,3-dioxolan-4-yl)-4-(diphenylmethylene)-, methyl ester	31.6949	2.54902	0-00-0	C25H28O4	0	0	0	578	392	210384	19.55	619
1640	D:A-Friedooleanan-28-al, 3-oxo-	39.8949	3.69608	14440-40-5	C30H48O2	0	0	0	578	440	285844	13.09	741
1615	Cyclohexane, 1,1'-(2-tridecyl-1,3-propanediyl)bis-	41.8283	2.7402	55255-74-8	C28H54	0	0	0	578	390	111101	9.27	610
1921	L-(-)-Fucose, tetrakis(trifluoroacetate), benzyloxime (isomer 2)	15.4949	0.477941	0-00-0	C21H15F12NO9	12	0	0	577	653	46647	23.31	736
1182	4-Hexyl-1-(7-methoxycarbonylheptyl)bicyclo[4.4.0]deca-2,5,7-triene	24.2949	2.45343	0-00-0	C25H40O2	0	0	0	577	372	293944	10.17	613
1505	4'-Apo-ﾃ・.psi.-carotenoic acid	26.6283	2.19853	2468-88-4	C35H46O2	0	0	0	577	498	-1	24.89	577
1520	2-[4-methyl-6-(2,6,6-trimethylcyclohex-1-enyl)hexa-1,3,5-trienyl]cyclohex-1-en-1-carboxaldehyde	27.8283	2.23039	0-00-0	C23H32O	0	0	0	577	324	143488	10.49	586
1106	Benzo(a)pyrene, 4,5-dihydro-4,5-dihydroxy-	31.5616	3.66422	28622-84-6	C20H14O2	0	0	0	577	286	-1	12.92	662
849	Silicic acid, diethyl bis(trimethylsilyl) ester	35.9616	0.0637255	3555-45-1	C10H28O4Si3	0	0	0	577	296	-1	11.48	815
913	Benzo[f]chromen-3-one, perhydro-2-acetyl-4a,7,7,10b-tetramethyl	38.7616	3.56863	0-00-0	C19H30O3	0	0	0	577	306	197236	5.65	643
1637	Indeno[1,2,3-cd]pyrene	39.0283	1.05147	193-39-5	C22H12	0	0	0	577	276	-1	40.76	900
462	1-Chloro-6-phenylhexane	10.1616	0.955883	71434-68-9	C12H17Cl	0	1	0	576	196	38022	12.91	756
1882	Benzyl isopentyl ether	14.1616	0.477941	122-73-6	C12H18O	0	0	0	576	178	120933	31.3	669
1951	Benzyl isopentyl ether	14.8283	3.47304	122-73-6	C12H18O	0	0	0	576	178	120933	29.35	651
1927	Benzyl isopentyl ether	15.8283	0.509804	122-73-6	C12H18O	0	0	0	576	178	120933	34.63	682
2044	Octanoic acid, pentadecafluoro-, anhydride	22.1616	0.446079	33496-48-9	C16F30O3	30	0	0	576	810	227970	16.03	724
1302	1H-Cyclopropa[3,4]benz[1,2-e]azulene-5,7b,9,9a-tetrol, 1a,1b,4,4a,5,7a,8,9-octahydro-3-(hydroxymethyl)-1,1,6,8-tetramethyl-, 9,9a-diacetate, [1aR-(1aﾎｱ,1bﾃ・4aﾃ・5ﾃ・7aﾎｱ,7bﾎｱ,8ﾎｱ,9ﾃ・9aﾎｱ)]-	24.6949	2.51716	77508-65-7	C24H34O7	0	0	0	576	434	50206	18.76	581
1359	1,2,4,5,6,6a,7,11b-Octahydro-6-hydroxy-9-methoxy-6,11b-dimethyl-3H-benz[de]anthracen-3-one	25.6283	2.29412	76480-23-4	C20H24O3	0	0	0	576	312	-1	40.97	584
1384	1,2,4,5,6,6a,7,11b-Octahydro-6-hydroxy-9-methoxy-6,11b-dimethyl-3H-benz[de]anthracen-3-one	27.0283	2.48529	76480-23-4	C20H24O3	0	0	0	576	312	-1	19.91	591
429	Phenol, 4,4'-(dichloroethenylidene)bis-	27.0949	3.56863	14868-03-2	C14H10Cl2O2	0	2	0	576	280	-1	51.69	712
748	Cyproheptadine	27.8949	3.28186	129-03-3	C21H21N	0	0	0	576	287	-1	16.08	629
1570	4'-Apo-ﾃ・.psi.-carotenoic acid	28.4949	2.29412	2468-88-4	C35H46O2	0	0	0	576	498	-1	36.24	576
1425	2,7:3,6-Dimethanonaphth[2,3-b]oxirene, 3,4,6,9,9-pentachloro-1a,2,2a,3,6,6a,7,7a-octahydro-, (1aﾎｱ,2ﾃ・2aﾃ・3ﾃ・6ﾃ・6aﾃ・7ﾃ・7aﾎｱ)-	29.5616	2.35784	33487-96-6	C12H9Cl5O	0	5	0	576	344	-1	31.03	601
540	9,10-Dihydro-9-oxo-10-(2,3-dipropylcyclopropenylidene)anthracene	29.9616	3.44118	13667-91-9	C23H22O	0	0	0	576	314	-1	33.91	588
1509	4H-Cyclopropa[5',6']benz[1',2':7,8]azuleno[5,6-b]oxiren-4-one, 8-(acetyloxy)-1,1a,1b,1c,2a,3,3a,6a,6b,7,8,8a-dodecahydro-3a,6b,8a-trihydroxy-2a-(hydroxymethyl)-1,1,5,7-tetramethyl-, (1aﾎｱ,1bﾃ・1cﾃ・2aﾃ・3aﾃ・6aﾎｱ,6bﾎｱ,7ﾎｱ,8ﾃ・8aﾎｱ)-	34.9616	3.31373	77646-23-2	C22H30O8	0	0	0	576	422	101189	42.24	577
1204	Tetracosa-2,6,14,18,22-pentaene-10,11-diol, 2,6,10,15,19,23-hexamethyl-	37.8949	2.83578	153650-82-9	C30H52O2	0	0	0	576	444	275851	12.78	670
1798	1,1,6-trimethyl-3-methylene-2-(3,6,9,13-tetramethyl-6-ethenye-10,14-dimethylene-pentadec-4-enyl)cyclohexane	40.9616	3.85539	0-00-0	C33H56	0	0	0	576	452	193052	10.07	674
1908	N-(Benzyloxy)-2,2,2-trifluoroacetamide	17.5616	4.01471	174075-91-3	C9H8F3NO2	3	0	0	575	219	312686	18.45	760
1554	Spiro[2.5]oct-6-ene-5-carboxylic acid, 4,4-diphenyl-, methyl ester	28.7616	2.29412	0-00-0	C22H22O2	0	0	0	575	318	313370	11.9	674
670	Zirconium, dichloro[ethylidenebis(竅ｿ5-2,4-cyclopentadien-1-ylidene)]-	33.4949	3.56863	132800-68-1	C12H12Cl2Zr	0	2	0	575	316	-1	43.87	612
1337	Hexasiloxane, 1,1,3,3,5,5,7,7,9,9,11,11-dodecamethyl-	37.0949	0.477941	995-82-4	C12H38O5Si6	0	0	0	575	430	243298	22.6	667
1315	Dibenzo[fg,op]naphthacene	44.7616	2.58088	192-51-8	C24H14	0	0	0	575	302	-1	52.27	920
753	2-Chloro-7-methoxyphenazine 5-oxide	23.6283	3.02696	18258-55-4	C13H9ClN2O2	0	1	0	574	260	-1	10.44	632
1617	3-Oxabicyclo[5.3.0]decan-2-one, 9-(diphenylmethylene)-, (Z)-	28.6283	2.42157	0-00-0	C22H22O2	0	0	0	574	318	-1	14.71	620
1058	6S-2,3,8,8-Tetramethyltricyclo[5.2.2.0(1,6)]undec-2-ene	39.1616	0.764706	137235-48-4	C15H24	0	0	0	574	204	15333	8.9	774
1918	Benzyl isopentyl ether	14.0283	3.69608	122-73-6	C12H18O	0	0	0	573	178	120933	34.84	668
846	2,2a,3,4,5,7,8,9-Octahydro-1H-benzo[cd]pyren-5-ol	24.5616	2.89951	82979-81-5	C19H20O	0	0	0	573	264	-1	12	663
1422	7,8-Diphenylbicyclo[4.2.1]nona-2,4,7-triene	30.9616	0.414216	54049-09-1	C21H18	0	0	0	573	270	31829	11.27	734
714	3-Butoxy-1,1,1,5,5,5-hexamethyl-3-(trimethylsiloxy)trisiloxane	37.6949	0.0637255	87867-97-8	C13H36O4Si4	0	0	0	573	368	216344	12.11	762
648	4H-Cyclopropa[5',6']benz[1',2':7,8]azuleno[5,6-b]oxiren-4-one, 8-(acetyloxy)-1,1a,1b,1c,2a,3,3a,6a,6b,7,8,8a-dodecahydro-3a,6b,8a-trihydroxy-2a-(hydroxymethyl)-1,1,5,7-tetramethyl-, (1aﾎｱ,1bﾃ・1cﾃ・2aﾃ・3aﾃ・6aﾎｱ,6bﾎｱ,7ﾎｱ,8ﾃ・8aﾎｱ)-	39.0283	0.382353	77646-23-2	C22H30O8	0	0	0	573	422	101189	6.09	587
1135	ﾎｱ-N-Normethadol	14.4949	2.07108	38455-85-5	C20H27NO	0	0	0	572	297	230675	9.02	572
1944	Benzyl isopentyl ether	14.5616	0.223039	122-73-6	C12H18O	0	0	0	572	178	120933	40.21	658
934	7-Chloro-2,2,3,4,4-pentamethyl-9-(1-phenylethylidene)bicyclo[3.3.1]non-6-en-3-ol	17.2949	2.38971	0-00-0	C22H29ClO	0	1	0	572	344	-1	8.45	608
360	Benzenethiol, pentachloro-	25.4283	3.15441	133-49-3	C6HCl5S	0	5	0	572	280	-1	21.72	647
1209	1,2,4,5,6,6a,7,11b-Octahydro-6-hydroxy-9-methoxy-6,11b-dimethyl-3H-benz[de]anthracen-3-one	25.8949	2.29412	76480-23-4	C20H24O3	0	0	0	572	312	-1	27.03	582
604	Tricyclo[20.8.0.0(7,16)]triacontane, 1(22),7(16)-diepoxy-	35.9616	1.94363	0-00-0	C30H52O2	0	0	0	572	444	34096	5.33	691
1034	5-(7a-Isopropenyl-4,5-dimethyl-octahydroinden-4-yl)-3-methyl-pent-2-enal	37.7616	3.37745	0-00-0	C20H32O	0	0	0	572	288	275476	5.41	717
776	1-Monolinoleoylglycerol trimethylsilyl ether	42.2283	0.0955883	54284-45-6	C27H54O4Si2	0	0	0	572	498	194180	24.9	596
972	1-Monolinoleoylglycerol trimethylsilyl ether	44.1616	0.509804	54284-45-6	C27H54O4Si2	0	0	0	572	498	194180	8.12	610
1177	Cyclodecasiloxane, eicosamethyl-	15.0283	0.414216	18772-36-6	C20H60O10Si10	0	0	0	571	740	243299	45.6	651
1785	N-(Benzyloxy)-2,2,2-trifluoroacetamide	15.4283	4.01471	174075-91-3	C9H8F3NO2	3	0	0	571	219	312686	11.03	755
526	1-(2,4-Dichloro-phenyl)-N'-hydroxy-cyclopropanecarboxamidine	15.4949	2.35784	0-00-0	C10H10Cl2N2O	0	2	0	571	244	-1	17.26	585
1399	2,6,10,14,18,22-Tetracosahexaene, 2,6,10,15,19,23-hexamethyl-, (all-E)-, didehydro deriv.	32.2949	3.28186	11051-27-7	C30H48	0	0	0	571	408	-1	34.82	601
719	3-Ethoxy-1,1,1,5,5,5-hexamethyl-3-(trimethylsiloxy)trisiloxane	36.8283	0.0637255	18030-67-6	C11H32O4Si4	0	0	0	571	340	-1	16.56	742
722	Friedelan-3-one	38.2949	2.58088	559-74-0	C30H50O	0	0	0	571	426	74830	7.02	683
1317	Hexasiloxane, 1,1,3,3,5,5,7,7,9,9,11,11-dodecamethyl-	40.0283	0.477941	995-82-4	C12H38O5Si6	0	0	0	571	430	243298	25.55	694
1241	Cyclononasiloxane, octadecamethyl-	12.4949	0.318628	556-71-8	C18H54O9Si9	0	0	0	570	666	272064	62.89	748
811	Phenaleno[1,9-bc]thiophene	19.1616	3.79167	79965-99-4	C14H8S	0	0	0	570	208	-1	14.71	737
691	2,2a,3,4,5,7,8,9-Octahydro-1H-benzo[cd]pyren-5-ol	25.2283	2.96324	82979-81-5	C19H20O	0	0	0	570	264	-1	39.23	727
1396	Hexasiloxane, 1,1,3,3,5,5,7,7,9,9,11,11-dodecamethyl-	36.2949	0.477941	995-82-4	C12H38O5Si6	0	0	0	570	430	243298	29.79	686
1361	Hexasiloxane, 1,1,3,3,5,5,7,7,9,9,11,11-dodecamethyl-	37.6949	0.477941	995-82-4	C12H38O5Si6	0	0	0	570	430	243298	20.04	660
2034	D:A-Friedooleanan-28-al, 3-oxo-	45.4283	1.24265	14440-40-5	C30H48O2	0	0	0	570	440	285844	14.73	645
1838	L-(-)-Fucose, tetrakis(trifluoroacetate), benzyloxime (isomer 2)	16.6949	4.01471	0-00-0	C21H15F12NO9	12	0	0	569	653	46647	16.07	716
454	2,2a,3,4,5,7,8,9-Octahydro-1H-benzo[cd]pyren-5-ol	20.3616	3.02696	82979-81-5	C19H20O	0	0	0	569	264	-1	12.05	634
1594	Chrysene	26.5616	0.57353	218-01-9	C18H12	0	0	0	569	228	-1	18.62	710
1090	6-Hydroxy-powelline-N-nitroso-7-demethoxy-, aldehyde	27.7616	2.80392	0-00-0	C16H16N2O5	0	0	0	569	316	-1	20.57	594
1562	3-Oxabicyclo[5.3.0]decan-2-one, 9-(diphenylmethylene)-, (Z)-	29.1616	2.32598	0-00-0	C22H22O2	0	0	0	569	318	-1	9.87	605
1320	2,6,10,14,18,22-Tetracosahexaene, 2,6,10,15,19,23-hexamethyl-, (all-E)-, didehydro deriv.	30.7616	3.21814	11051-27-7	C30H48	0	0	0	569	408	-1	42.11	617
773	Dinaphtho[2,1-b:1',2'-d]furan	32.5616	3.91912	194-63-8	C20H12O	0	0	0	569	268	-1	19.48	835
1507	Acetamide, N-(6,7,8,10-tetrahydro-4,11-dimethoxy-10-oxoheptaleno(1,2-e)-1,3-benzodioxol-8-yl)-, (S)-	35.2949	0.35049	78249-43-1	C21H21NO6	0	0	0	569	383	-1	24.85	620
1395	Cyclopentanemethanol, 1-hydroxy-ﾎｱ,3,3-trimethyl-2-(3-methyl-1,3-butadienyl)-	43.4949	3.60049	88725-85-3	C14H24O2	0	0	0	569	224	61802	21.59	631
1008	2,6,10,14,18,22-Tetracosahexaene, 2,6,10,15,19,23-hexamethyl-, (all-E)-, didehydro deriv.	23.0949	3.02696	11051-27-7	C30H48	0	0	0	568	408	-1	33.48	572
1064	Estra-1,3,5(10)-triene-3,16,17-triol, 2-methoxy-, (16ﾎｱ,17ﾃ・-	25.2283	2.80392	1236-72-2	C19H26O4	0	0	0	568	318	-1	15.68	600
1738	1-acenaphthenol, trifluoroacetate ester	29.0949	0.605392	0-00-0	C14H9F3O2	3	0	0	568	266	286103	46.85	871
950	Tungsten, tris(竅ｿ-4-3-methyl-3-buten-2-one)	31.2949	3.12255	0-00-0	C15H24O3W	0	0	0	568	436	116447	42.3	610
375	1H-Quinolin-2-one, 3,4-diphenyl-	33.0283	4.04657	37118-71-1	C21H15NO	0	0	0	568	297	-1	18.6	623
1174	Pregna-5,8,16-triene-3ﾃ・ol-20-one acetate	38.2283	0.286765	0-00-0	C23H30O3	0	0	0	568	354	127363	27.97	595
1412	cis-6-Ethyl-cis-4a,trans-8a-perhydro-trans-1-(2-methoxycarbonylethyl)-trans-2,trans-6,8a-trimethylnaphthalene-2-carboxylic acid	38.4949	3.44118	106864-11-3	C20H34O4	0	0	0	568	338	287446	16.78	585
1977	Cyclopentanemethanol, 1-hydroxy-ﾎｱ,3,3-trimethyl-2-(3-methyl-1,3-butadienyl)-	44.6283	1.17892	88725-85-3	C14H24O2	0	0	0	568	224	61802	9.83	594
1369	Heptasiloxane, 1,1,3,3,5,5,7,7,9,9,11,11,13,13-tetradecamethyl-	45.9616	0.509804	19095-23-9	C14H44O6Si7	0	0	0	568	504	42995	25.15	700
1761	Benzyl isopentyl ether	15.0949	4.01471	122-73-6	C12H18O	0	0	0	567	178	120933	14.68	667
1330	.psi.,.psi.-Carotene, 1,1',2,2'-tetrahydro-1,1'-dimethoxy-	23.3616	2.1348	13833-01-7	C42H64O2	0	0	0	567	600	186442	9.55	567
339	Trichloroacetyl-norketamine	24.1616	2.7402	0-00-0	C14H13Cl4NO2	0	4	0	567	367	-1	18.94	576
664	Benz[j]aceanthrylene-11,12-diol, 1,2,11,12-tetrahydro-3-methyl-	30.2949	3.47304	3343-01-09	C21H18O2	0	0	0	567	302	-1	10.98	666
942	Cyclotetrasiloxane, octamethyl-	35.0283	4.07843	556-67-2	C8H24O4Si4	0	0	0	567	296	-1	11.35	738
1774	erythro-7,8-Bromochlorodisparlure	44.7616	3.88726	0-00-0	C19H38BrCl	0	1	1	567	380	224185	38.1	580
1925	Benzyl isopentyl ether	13.9616	3.91912	122-73-6	C12H18O	0	0	0	566	178	120933	30.68	658
1938	Benzyl isopentyl ether	14.8283	2.93137	122-73-6	C12H18O	0	0	0	566	178	120933	16.52	663
859	Pregn-5-en-20-one, 3-hydroxy-, (3ﾃ・17ﾎｱ)-	28.0283	3.12255	566-63-2	C21H32O2	0	0	0	566	316	-1	23.89	586
1139	4,5,7,8,9,10-Hexahydrobenzo[a]pyrene	28.8949	3.31373	73712-75-1	C20H18	0	0	0	566	258	-1	14.21	805
1196	1,2-Dihydroindeno[1,2,3-cd]pyrene	31.2283	3.85539	120362-68-7	C22H14	0	0	0	566	278	-1	23.34	880
770	1-Monolinoleoylglycerol trimethylsilyl ether	40.1616	4.11029	54284-45-6	C27H54O4Si2	0	0	0	566	498	194180	13.31	588
1406	Tricyclo[3.3.1.1(3,7)]decane, 1,2,2,3,4,4,6,6,8,8,9,9,10,10-tetradecafluoro-5,7-bis(trifluoromethyl)-	5.16159	0.414216	36481-20-6	C12F20	20	0	0	565	524	64448	68.58	828
1890	Benzenepropanenitrile	14.2949	3.15441	645-59-0	C9H9N	0	0	0	565	131	63448	15.14	737
1855	L-(-)-Fucose, tetrakis(trifluoroacetate), benzyloxime (isomer 2)	16.1616	4.04657	0-00-0	C21H15F12NO9	12	0	0	565	653	46647	11.93	713
812	2,6,10,14,18,22-Tetracosahexaene, 2,6,10,15,19,23-hexamethyl-, (all-E)-, didehydro deriv.	26.8949	2.9951	11051-27-7	C30H48	0	0	0	565	408	-1	31.04	601
980	9-Ethyl-7H-benzo[de]anthracene	27.2283	3.5049	0-00-0	C19H16	0	0	0	565	244	-1	21.49	721
936	Dinaphtho[2,1-b:1',2'-d]furan	32.6949	0.0637255	194-63-8	C20H12O	0	0	0	565	268	-1	14.95	813
1572	Benzene, 1,1'-[3-(3-cyclopentylpropyl)-1,5-pentanediyl]bis-	12.9616	2.48529	55191-62-3	C25H34	0	0	0	564	334	32853	18.31	580
1952	Benzyl isopentyl ether	14.7616	3.15441	122-73-6	C12H18O	0	0	0	564	178	120933	23.62	670
997	1-Hydroxypyrene	20.5616	3.63235	5315-79-7	C16H10O	0	0	0	564	218	-1	11.08	733
354	Trichloroacetyl-norketamine	23.3616	2.58088	0-00-0	C14H13Cl4NO2	0	4	0	564	367	-1	22.86	568
605	Phenol, 4,4'-(dichloroethenylidene)bis-	24.5616	3.15441	14868-03-2	C14H10Cl2O2	0	2	0	564	280	-1	20.39	707
1215	6ﾃ・Hydroxyfluoxymesterone	27.6283	2.42157	88936-08-7	C20H29FO4	1	0	0	564	352	35888	17.93	601
939	Naphthalene, 1-(2-hydroxymethylnaphthyl-1)-2-hydroxymethyl-	32.7616	4.04657	0-00-0	C22H18O2	0	0	0	564	314	-1	37.13	624
292	1,1,3,3-Tetrachloro-1,3-disila-2-oxaphenalane	35.0949	0.669118	54321-29-8	C10H6Cl4OSi2	0	4	0	564	338	-1	16.79	855
1068	2,3-Dihydroxypropyl cis-13-docosenoate	38.0949	2.96324	5389-95-7	C25H48O4	0	0	0	564	412	-1	9.82	570
795	Silicic acid, diethyl bis(trimethylsilyl) ester	46.2949	4.11029	3555-45-1	C10H28O4Si3	0	0	0	564	296	-1	25.01	806
1929	Benzyl isopentyl ether	14.0949	0.318628	122-73-6	C12H18O	0	0	0	563	178	120933	32.62	656
1229	4(1H)-Phenanthrenone, 2,3-dihydro-	14.4283	2.54902	778-48-3	C14H12O	0	0	0	563	196	17555	10.05	639
1002	3,5-Dichloro-alpha-ethyl-4-hydroxycinnamic acid	22.2283	2.96324	28166-42-9	C11H10Cl2O3	0	2	0	563	260	-1	15.58	592
1230	Cyproheptadine	27.6283	3.15441	129-03-3	C21H21N	0	0	0	563	287	-1	20.77	632
982	Molybdenum, tetrakis(竅ｿ3-2-propenyl)di-	29.0283	2.61275	12318-77-3	C12H20Mo2	0	0	0	563	360	282068	26.51	579
1033	9,10-Dihydro-9-oxo-10-(2,3-dipropylcyclopropenylidene)anthracene	29.3616	3.25	13667-91-9	C23H22O	0	0	0	563	314	-1	24.21	573
847	Benzaldehyde, 4-benzyloxy-3-fluoro-5-methoxy-	12.0283	1.94363	99387-67-4	C15H13FO3	1	0	0	562	260	309489	12.98	608
1884	Benzyl isopentyl ether	14.0283	3.25	122-73-6	C12H18O	0	0	0	562	178	120933	14.83	665
1970	Benzyl isopentyl ether	14.8949	3.88726	122-73-6	C12H18O	0	0	0	562	178	120933	22.51	635
1663	Benzene, 1,1'-[3-(3-cyclopentylpropyl)-1,5-pentanediyl]bis-	15.7616	3.09069	55191-62-3	C25H34	0	0	0	562	334	32853	16.56	587
1900	N-(Benzyloxy)-2,2,2-trifluoroacetamide	17.2949	4.01471	174075-91-3	C9H8F3NO2	3	0	0	562	219	312686	17.57	750
676	2,6,10,14,18,22-Tetracosahexaene, 2,6,10,15,19,23-hexamethyl-, (all-E)-, didehydro deriv.	23.2283	2.83578	11051-27-7	C30H48	0	0	0	562	408	-1	24.6	613
1206	Benz[a]anthracene-5,6-diol, 5,6-dihydro-7-methyl-	25.7616	3.40931	966-39-2	C19H16O2	0	0	0	562	276	-1	12.59	588
1108	8,9-Benzodispiro[2.0.2.4]decane, 7-(3-methoxy-2-oxa-1-oxocyclopent-5-yl)-10-phenyl-	28.4949	2.70833	0-00-0	C25H26O3	0	0	0	562	374	-1	18.55	657
1029	4,5,7,8,9,10-Hexahydrobenzo[a]pyrene	28.6949	3.25	73712-75-1	C20H18	0	0	0	562	258	-1	16.82	832
1070	Tungsten, tris(竅ｿ-4-3-methyl-3-buten-2-one)	33.2283	3.63235	0-00-0	C15H24O3W	0	0	0	562	436	116447	57.64	583
747	Hexasiloxane, 1,1,3,3,5,5,7,7,9,9,11,11-dodecamethyl-	37.4283	0.0637255	995-82-4	C12H38O5Si6	0	0	0	562	430	243298	18.4	646
2042	D:A-Friedooleanan-28-al, 3-oxo-	45.5616	1.24265	14440-40-5	C30H48O2	0	0	0	562	440	285844	10.58	633
1392	1-o-Tolylprop-2-en-1-one	15.5616	3.18628	39627-60-6	C10H10O	0	0	0	561	146	233429	31	712
483	Dicarbadodecaborane-c,c'-bis(propanenitrile)-	18.4949	2.9951	0-00-0	C8H18B10N2	0	0	0	561	252	-1	8.02	569
1111	1,1'-Biphenyl, 2,2',3,3',4,4',5,6,6'-nonachloro-	29.4283	2.58088	52663-79-3	C12HCl9	0	9	0	561	460	-1	52.5	688
1233	Benzene, hexa(1-propenyl)-	29.4283	2.80392	0-00-0	C24H30	0	0	0	561	318	-1	16.19	643
2007	2,5,5,8a-Tetramethyl-4-methylene-6,7,8,8a-tetrahydro-4H,5H-chromen-4a-yl hydroperoxide	46.7616	0.92402	0-00-0	C14H22O3	0	0	0	561	238	154494	6.96	583
1191	1-Monolinoleoylglycerol trimethylsilyl ether	42.5616	0.509804	54284-45-6	C27H54O4Si2	0	0	0	560	498	194180	33.54	595
1636	Decane, 5,6-bis(2,2-dimethylpropylidene)-, (E,Z)-	42.9616	3.5049	55712-56-6	C20H38	0	0	0	560	278	298744	16.96	670
1402	Benzaldehyde, 4-benzyloxy-3-fluoro-5-methoxy-	14.3616	2.70833	99387-67-4	C15H13FO3	1	0	0	559	260	309489	15.18	603
911	1-(2-Vinylphenyl)-1H-isochromene	21.9616	2.9951	194877-16-2	C17H14O	0	0	0	559	234	-1	10.86	690
1915	Stephaboline	29.6949	0.159314	36871-86-0	C18H23NO5	0	0	0	559	333	-1	64.37	695
1027	Acetic acid, 10,13-dimethyl-2-oxo-2,3,4,7,8,9,10,11,12,13,14,15,16,17-tetradecahydro-1H-cyclopenta[a]phenanthren-17-yl ester	32.3616	2.77206	0-00-0	C21H30O3	0	0	0	559	330	211481	19.2	604
337	5Alpha-androstane-3,17-dione 17-monooxime	36.2283	2.07108	5717-79-3	C19H29NO2	0	0	0	559	303	-1	7.97	596
1935	Benzyl isopentyl ether	14.4949	3.60049	122-73-6	C12H18O	0	0	0	558	178	120933	35.95	652
1419	7,8-Diphenylbicyclo[4.2.1]nona-2,4,7-triene	31.2283	0.382353	54049-09-1	C21H18	0	0	0	558	270	31829	8.03	697
759	10-Methylbenzo(a)pyrene	34.7616	1.01961	63104-32-5	C21H14	0	0	0	558	266	-1	12.9	755
937	1,7-Dimethyl-3-phenyltricyclo[4.1.0.0(2,7)]hept-3-ene	11.8949	1.625	0-00-0	C15H16	0	0	0	557	196	244621	14.46	638
1956	Benzyl isopentyl ether	14.6949	3.7598	122-73-6	C12H18O	0	0	0	557	178	120933	16.55	627
1932	Benzyl isopentyl ether	15.3616	0.509804	122-73-6	C12H18O	0	0	0	557	178	120933	18.15	654
310	4-(Acridin-9-yl)-3-chloroaniline	31.7616	3.7598	0-00-0	C19H13ClN2	0	1	0	557	304	-1	22.17	778
767	9,10,12,13-Tetrabromooctadecanoic acid	36.8949	3.09069	1794-89-4	C18H32Br4O2	0	0	4	557	596	-1	7.69	578
2062	2,6,10,14,18-Pentamethyl-2,6,10,14,18-eicosapentaene	46.7616	1.46569	75581-03-2	C25H42	0	0	0	557	342	214683	5.44	571
1589	Benzyl isopentyl ether	14.2283	3.53677	122-73-6	C12H18O	0	0	0	556	178	120933	33.39	662
1922	Benzene, 1,1'-[3-(3-cyclopentylpropyl)-1,5-pentanediyl]bis-	14.4949	3.21814	55191-62-3	C25H34	0	0	0	556	334	32853	18.78	592
466	6-(4-Chlorophenyl)-3-methylpyrrolo[1,2-c]pyrimidin-1(7H)-one	17.8949	2.64461	0-00-0	C14H11ClN2O	0	1	0	556	258	-1	7.88	604
1041	Molybdenum, dicarbonylbis(3-trimethylsilyloxybut-3-en-2-one)	33.0949	2.9951	0-00-0	C16H28MoO6Si2	0	0	0	556	470	61965	41.35	635
766	4,4,6a,6b,8a,11,11,14b-Octamethyl-1,4,4a,5,6,6a,6b,7,8,8a,9,10,11,12,12a,14,14a,14b-octadecahydro-2H-picen-3-one	39.3616	0.637255	0-00-0	C30H48O	0	0	0	556	424	-1	22.15	633
2043	D:A-Friedooleanan-28-al, 3-oxo-	45.6283	1.30637	14440-40-5	C30H48O2	0	0	0	556	440	285844	12.62	624
576	2,6,10,14,18,22-Tetracosahexaene, 2,6,10,15,19,23-hexamethyl-, (all-E)-, didehydro deriv.	24.6949	3.31373	11051-27-7	C30H48	0	0	0	555	408	-1	20.82	558
1499	1,4:7,10-Dimethanotetracene-5,12-dione, 1,4,7,10-tetrahydro-	30.5616	3.09069	189133-05-9	C20H14O2	0	0	0	555	286	-1	26.17	664
529	Tungsten, tris(竅ｿ-4-3-methyl-3-buten-2-one)	31.6283	3.44118	0-00-0	C15H24O3W	0	0	0	555	436	116447	35.57	579
1226	7-Hydroxymethyl-5,12-dimethylbenz[a]anthracene	32.6283	3.37745	35187-22-5	C21H18O	0	0	0	555	286	-1	13.09	644
1571	(14-methoxy-5,13,13-trimethyl-8-oxo-9,15-dioxapentacyclo[12.2.2.1(2,6).0(1,2).0(10,19)]nonadec-11-en-5-yl)methyl methylcarbonate	33.4283	2.89951	0-00-0	C24H34O7	0	0	0	555	434	189589	12.14	581
1267	Tungsten, tris(竅ｿ-3-allyl)-trifluoroacetate	34.2283	3.85539	0-00-0	C11H15F3O2W	3	0	0	555	420	283673	44.55	574
1024	4'-Apo-ﾃ・.psi.-carotenoic acid	34.9616	2.9951	2468-88-4	C35H46O2	0	0	0	555	498	-1	23.68	555
684	1-Monolinoleoylglycerol trimethylsilyl ether	41.8949	4.11029	54284-45-6	C27H54O4Si2	0	0	0	555	498	194180	12.8	600
1018	Benzaldehyde, 4-benzyloxy-3-fluoro-5-methoxy-	14.4949	2.80392	99387-67-4	C15H13FO3	1	0	0	554	260	309489	20.64	614
967	9,10[1',2']-Benzenoanthracene, 9,10-dihydro-	32.3616	0.414216	477-75-8	C20H14	0	0	0	554	254	-1	11.25	724
1175	12H-Benzothieno[2,3-d]pyrido[1,2-a]pyrimidine-12-thione, 1,2,3,4,7,8,9,10-octahydro-	37.2949	3.60049	102254-63-7	C14H16N2S2	0	0	0	554	276	-1	13.58	596
1508	Pentacyclo[6.6.5.0(2,7).0(9,14).0(15,19)]nonadeca-2,4,6,9,11,13,16-heptaen-18-one	28.6949	0.477941	0-00-0	C19H14O	0	0	0	553	258	287026	10.32	741
793	6-Hydroxy-powelline-N-nitroso-7-demethoxy-, aldehyde	28.8283	3.05882	0-00-0	C16H16N2O5	0	0	0	553	316	-1	13.5	575
1794	(1S,2E,4S,5R,7E,11E)-Cembra-2,7,11-trien-4,5-diol	43.1616	3.7598	0-00-0	C20H34O2	0	0	0	553	306	46845	14.66	651
1752	9-Octadecenoic acid (Z)-, phenylmethyl ester	47.0283	0.382353	55130-16-0	C25H40O2	0	0	0	553	372	263876	16.78	623
1903	Benzyl isopentyl ether	14.2283	2.96324	122-73-6	C12H18O	0	0	0	552	178	120933	12.58	642
1950	4-Benzyloxy-3-pyrrolin-2-one	15.0283	3.37745	113896-95-0	C11H11NO2	0	0	0	552	189	64525	19.59	645
314	Boron, [2-(aminodimethylstannyl)-1-ethyl-1-propenyl-C,N]diethyl-, (t-4)-	26.0283	3.25	100581-15-5	C11H26BNSn	0	0	0	552	303	-1	14.63	562
1707	Butanoic acid, 1a,2,5,5a,6,9,10,10a-octahydro-5a-hydroxy-4-(hydroxymethyl)-1,1,7,9-tetramethyl-6,11-dioxo-1H-2,8a-methanocyclopenta[a]cyclopropa[e]cyclodecen-5-yl ester, [1aR-(1aﾎｱ,2ﾎｱ,5ﾃ・5aﾃ・8aﾎｱ,9ﾎｱ,10aﾎｱ)]-	34.5616	3.44118	77508-70-4	C24H32O6	0	0	0	552	416	130938	14.52	552
1148	cis-6-Ethyl-cis-4a,trans-8a-perhydro-trans-1-(2-methoxycarbonylethyl)-trans-2,trans-6,8a-trimethylnaphthalene-2-carboxylic acid	38.3616	3.34559	106864-11-3	C20H34O4	0	0	0	552	338	287446	17.24	584
1012	O-Phenylenspirobiindanol a	40.2949	1.21078	0-00-0	C23H18O	0	0	0	552	310	-1	32.38	656
771	Hexasiloxane, 1,1,3,3,5,5,7,7,9,9,11,11-dodecamethyl-	40.8949	4.11029	995-82-4	C12H38O5Si6	0	0	0	552	430	243298	11.8	610
1782	L-(-)-Fucose, tetrakis(trifluoroacetate), benzyloxime (isomer 2)	16.8949	4.01471	0-00-0	C21H15F12NO9	12	0	0	551	653	46647	24.04	731
2055	Octanoic acid, pentadecafluoro-, anhydride	21.0283	0.446079	33496-48-9	C16F30O3	30	0	0	551	810	227970	24.85	733
1146	2,2'-Divinylbenzophenone	22.6283	2.70833	194877-11-7	C17H14O	0	0	0	551	234	108020	7.6	679
1087	1,3-Cyclopentadiene, 1,2,4-trimethyl-5,5-diphenyl-	27.0283	2.83578	0-00-0	C20H20	0	0	0	551	260	-1	12.19	734
1237	1H-Cyclopropa[3,4]benz[1,2-e]azulene-5,7b,9,9a-tetrol, 1a,1b,4,4a,5,7a,8,9-octahydro-3-(hydroxymethyl)-1,1,6,8-tetramethyl-, 9,9a-diacetate, [1aR-(1aﾎｱ,1bﾃ・4aﾃ・5ﾃ・7aﾎｱ,7bﾎｱ,8ﾎｱ,9ﾃ・9aﾎｱ)]-	30.4283	2.93137	77508-65-7	C24H34O7	0	0	0	551	434	50206	12.14	558
455	9,10-(1,2-Benzeno)anthracene, 2,3-dimethyl-9,10-dihydro-	32.0949	4.04657	27884-45-3	C22H18	0	0	0	551	282	-1	25.17	627
1466	1-Naphthalenepentanoic acid, decahydro-5-(methoxycarbonyl)-ﾃ・5,8a-trimethyl-2-methylene-, methyl ester, [1S-[1ﾎｱ(S*),4aﾃ・5ﾃ・8aﾎｱ]]-	41.6283	3.18628	13346-06-0	C22H36O4	0	0	0	551	364	136130	7.94	569
2061	Palladium, bis(2-butyl-8-quinolinolato)-	43.5616	1.75245	30049-18-4	C26H28N2O2Pd	0	0	0	551	506	-1	66.8	558
1380	2H-3,9a-Methano-1-benzoxepin, octahydro-2,2,5a,9-tetramethyl-, [3R-(3ﾎｱ,5aﾎｱ,9ﾎｱ,9aﾎｱ)]-	43.9616	0.191177	5956-09-02	C15H26O	0	0	0	551	222	-1	7.59	656
688	4,7-Methano-1H-indene, 2-(diphenylmethylene)octahydro-	19.2949	2.70833	80627-22-1	C23H24	0	0	0	550	300	-1	8.06	659
2066	Cyclohexane, undecafluoro(nonafluorobutyl)-	20.2283	0.477941	374-60-7	C10F20	20	0	0	550	500	161314	22.8	781
403	Molybdenum, tris[(1,2,3,4-竅ｿ)-2-methyl-1,3-butadiene]-	20.7616	2.96324	103538-19-8	C15H24Mo	0	0	0	550	302	-1	12.69	558
1372	Benzo[ghi]perylene, 4-methyl-	40.4949	1.75245	19224-38-5	C23H14	0	0	0	550	290	-1	43.9	748
1327	Hexasiloxane, 1,1,3,3,5,5,7,7,9,9,11,11-dodecamethyl-	41.0949	0.509804	995-82-4	C12H38O5Si6	0	0	0	550	430	243298	20.24	660
2052	2,6,10,14,18-Pentamethyl-2,6,10,14,18-eicosapentaene	45.4283	1.3701	75581-03-2	C25H42	0	0	0	550	342	214683	10.51	586
158	6-Propyl-7H-benz[de]anthracen-7-one	28.0283	3.56863	0-00-0	C20H16O	0	0	0	549	272	-1	10.36	582
881	Hexasiloxane, 1,1,3,3,5,5,7,7,9,9,11,11-dodecamethyl-	35.6283	0.0637255	995-82-4	C12H38O5Si6	0	0	0	549	430	243298	12.87	638
1360	Heptasiloxane, 1,1,3,3,5,5,7,7,9,9,11,11,13,13-tetradecamethyl-	46.0949	0.509804	19095-23-9	C14H44O6Si7	0	0	0	549	504	42995	23.91	689
1893	Benzyl isopentyl ether	13.9616	3.34559	122-73-6	C12H18O	0	0	0	548	178	120933	19.17	638
1769	L-(-)-Fucose, tetrakis(trifluoroacetate), benzyloxime (isomer 2)	15.8283	4.01471	0-00-0	C21H15F12NO9	12	0	0	548	653	46647	10.2	695
1986	L-(-)-Fucose, tetrakis(trifluoroacetate), benzyloxime (isomer 2)	17.2283	0.477941	0-00-0	C21H15F12NO9	12	0	0	548	653	46647	24.15	741
1171	trans-10,11-Dihydro-11-methylbenz[a]anthracene-10,11-diol	23.4283	3.15441	82735-50-0	C19H16O2	0	0	0	548	276	-1	10.37	769
1255	Butanoic acid, 1a,2,5,5a,6,9,10,10a-octahydro-5a-hydroxy-4-(hydroxymethyl)-1,1,7,9-tetramethyl-6,11-dioxo-1H-2,8a-methanocyclopenta[a]cyclopropa[e]cyclodecen-5-yl ester, [1aR-(1aﾎｱ,2ﾎｱ,5ﾃ・5aﾃ・8aﾎｱ,9ﾎｱ,10aﾎｱ)]-	33.6949	3.28186	77508-70-4	C24H32O6	0	0	0	548	416	130938	14.2	548
1679	Coronene, 1,2,5,6,6a,6b,7,8,11,12,12a,12b-dodecahydro-	34.6283	3.88726	0-00-0	C24H24	0	0	0	548	312	-1	27.27	667
1133	Tungsten, tris(ﾏ-allyl)(竅ｿ-3-acetato)-	34.6949	0.191177	127649-15-4	C11H18O2W	0	0	0	548	366	244167	28.63	589
1248	Hexasiloxane, 1,1,3,3,5,5,7,7,9,9,11,11-dodecamethyl-	38.2949	0.477941	995-82-4	C12H38O5Si6	0	0	0	548	430	243298	10.63	658
935	3,6-Dichloro-1,2,4,5-benzenetetramethanol	15.7616	2.10294	0-00-0	C10H12Cl2O4	0	2	0	547	266	-1	21.89	555
2038	Hexane, tetradecafluoro-	23.2949	0.191177	355-42-0	C6F14	14	0	0	547	338	153544	61.93	872
1032	Ibogamine-18-carboxylic acid, 3,4-didehydro-, methyl ester, (2ﾎｱ,5ﾃ・6ﾎｱ,18ﾃ・-	23.8283	2.48529	2468-21-5	C21H24N2O2	0	0	0	547	336	237424	8.01	605
1473	p-Terphenyl	24.7616	3.5049	92-94-4	C18H14	0	0	0	547	230	-1	14.92	737
717	2,6-(Etheno[1,4]benzenoetheno)naphthalene	26.8283	3.44118	117054-70-3	C20H14	0	0	0	547	254	-1	10.1	673
1683	1-acenaphthenol, trifluoroacetate ester	29.4949	0.57353	0-00-0	C14H9F3O2	3	0	0	547	266	286103	20.42	846
1035	Tungsten, tris(竅ｿ-4-3-methyl-3-buten-2-one)	31.8949	3.09069	0-00-0	C15H24O3W	0	0	0	547	436	116447	32.2	581
1273	Octadecane, 3-ethyl-5-(2-ethylbutyl)-	38.1616	1.52941	55282-12-7	C26H54	0	0	0	547	366	5825	15.83	550
2040	Cyclohexane, 1,1'-(2-ethyl-1,3-propanediyl)bis-	45.8283	3.91912	54833-34-0	C17H32	0	0	0	547	236	144842	9.6	585
613	1,1'-Biphenyl, 2,2'-dimethyl-6,6'-dinitro-	13.0949	1.72059	55153-02-1	C14H12N2O4	0	0	0	546	272	-1	11.25	597
603	Benzo[c]cinnoline, 2-chloro-	15.0283	2.61275	18591-94-1	C12H7ClN2	0	1	0	546	214	-1	26.01	915
952	Azulene, 4,8-dimethyl-6-phenyl-	23.2283	3.28186	42758-88-3	C18H16	0	0	0	546	232	-1	7.72	722
864	Molybdenum, dicarbonylbis(竅ｿ-4-2-methylenecycloheptanone)-	27.6283	2.77206	0-00-0	C18H24MoO4	0	0	0	546	402	-1	17.07	547
312	[6-Methyl-2-(naphth-2-yl)-(1-nickela-2,3-diazaindene)]-cyclopentadienyl	28.2949	2.77206	0-00-0	C22H18N2Ni	0	0	0	546	368	-1	19.48	632
1291	Molybdenum, tetrakis(竅ｿ3-2-propenyl)di-	29.1616	2.7402	12318-77-3	C12H20Mo2	0	0	0	546	360	282068	33.41	555
1098	Molybdenum, tetrakis(竅ｿ3-2-propenyl)di-	31.3616	3.34559	12318-77-3	C12H20Mo2	0	0	0	546	360	282068	31.25	565
1128	Gibbane-1,10-dicarboxylic acid, 4a,7-dihydroxy-1-methyl-8-methylene-, 1,4a-lactone, 10-methyl ester, (1ﾎｱ,4aﾎｱ,4bﾃ・10ﾃ・-	32.8949	2.86765	15355-41-6	C20H26O5	0	0	0	546	346	-1	18.74	618
534	1-(2-Vinylphenyl)-1H-isochromene	22.4949	3.05882	194877-16-2	C17H14O	0	0	0	545	234	-1	7.53	693
428	5-[(Trityl-amino)-methyl]tetrahydrofuran-2-one	24.2283	2.93137	0-00-0	C24H23NO2	0	0	0	545	357	-1	8.26	613
2057	2,6,10,14,18-Pentamethyl-2,6,10,14,18-eicosapentaene	46.7616	1.59314	75581-03-2	C25H42	0	0	0	545	342	214683	9.94	572
1758	L-(-)-Fucose, tetrakis(trifluoroacetate), benzyloxime (isomer 2)	15.5616	4.01471	0-00-0	C21H15F12NO9	12	0	0	544	653	46647	11.35	694
546	Mercury(II) chloride	27.4949	3.37745	7487-94-7	Cl2Hg	0	2	0	544	272	-1	15.31	739
472	Zirconium dichloride, bis[(eta.5-cyclopentadienyl)methyl]-	31.0949	3.44118	0-00-0	C11H10Cl2Zr	0	2	0	544	302	-1	25.98	588
1046	9-Methyl-10-phenylanthracene	32.4283	0.0637255	13425-08-6	C21H16	0	0	0	544	268	-1	8.33	685
327	2H-Benzopyrazole, 3-chloro-2-(2,4-dichlorophenyl)-	32.8949	3.72794	88279-17-8	C13H7Cl3N2	0	3	0	544	296	-1	12.73	679
1387	Acetamide, N-(5,6,7,9-tetrahydro-1,2-dihydroxy-3,10-dimethoxy-9-oxobenzo(a)heptalen-7-yl)-,(S)-	34.4283	3.85539	78231-83-1	C20H21NO6	0	0	0	544	371	153246	24.48	627
1141	cis-6-Ethyl-cis-4a,trans-8a-perhydro-trans-1-(2-methoxycarbonylethyl)-trans-2,trans-6,8a-trimethylnaphthalene-2-carboxylic acid	38.5616	3.66422	106864-11-3	C20H34O4	0	0	0	544	338	287446	17.64	575
1931	Benzyl isopentyl ether	14.2283	3.7598	122-73-6	C12H18O	0	0	0	543	178	120933	21.06	637
799	1,1'-Biphenyl, 2,2'-dimethyl-6,6'-dinitro-	17.1616	2.32598	55153-02-1	C14H12N2O4	0	0	0	543	272	-1	8.16	601
1467	Carbonic acid, monoamide, N-benzyl-N-phenethyl-, propargyl ester	18.4283	4.01471	0-00-0	C19H19NO2	0	0	0	543	293	-1	27.91	740
2014	Hexane, tetradecafluoro-	23.4283	0.191177	355-42-0	C6F14	14	0	0	543	338	153544	38.22	859
1883	Cyclopenta(cd)pyrene, 3,4-dihydro-	26.3616	0.477941	25732-74-5	C18H12	0	0	0	543	228	-1	28.22	825
1074	Acetic acid, cyclopropyl-(1,1'-biphenyl-4-yl)methyl ester	14.0283	2.16667	0-00-0	C18H18O2	0	0	0	542	266	264068	18.89	575
1684	Phenanthrene	28.0949	0.509804	1985-01-08	C14H10	0	0	0	542	178	225724	11.79	881
1628	Podocarpa-1,8,11,13-tetraen-3-one, 14-isopropyl-1,13-dimethoxy-	32.0949	2.83578	18326-20-0	C22H30O3	0	0	0	542	342	-1	13.82	576
1063	1H-Cyclopropa[3,4]benz[1,2-e]azulene-5,7b,9,9a-tetrol, 1a,1b,4,4a,5,7a,8,9-octahydro-3-(hydroxymethyl)-1,1,6,8-tetramethyl-, 9,9a-diacetate, [1aR-(1aﾎｱ,1bﾃ・4aﾃ・5ﾃ・7aﾎｱ,7bﾎｱ,8ﾎｱ,9ﾃ・9aﾎｱ)]-	38.0283	0.477941	77508-65-7	C24H34O7	0	0	0	542	434	50206	16.1	543
1969	Benzyl but-2-enoate	15.2283	0.286765	0-00-0	C11H12O2	0	0	0	541	176	152281	28.32	676
1975	Diphenylacetylene	25.7616	0.637255	501-65-5	C14H10	0	0	0	541	178	251779	15.4	802
1675	Anthracene	28.3616	0.509804	120-12-7	C14H10	0	0	0	541	178	75661	9.94	735
458	6-Hydroxy-powelline-N-nitroso-7-demethoxy-, aldehyde	28.4949	2.9951	0-00-0	C16H16N2O5	0	0	0	541	316	-1	10.8	575
1426	Phenanthrene	28.9616	0.477941	1985-01-08	C14H10	0	0	0	541	178	225724	14.52	892
1022	12-(1-Hydroxyethyl)-7-methylbenz[a]anthracene	32.0949	3.40931	0-00-0	C21H18O	0	0	0	541	286	-1	11.25	623
919	Tungsten, tris(竅ｿ-3-allyl)-trifluoroacetate	33.0283	3.37745	0-00-0	C11H15F3O2W	3	0	0	541	420	283673	22.15	555
1577	9,10-Dihydro-9-oxo-10-(2,3-dipropylcyclopropenylidene)anthracene	33.3616	2.9951	13667-91-9	C23H22O	0	0	0	541	314	-1	27.58	600
1189	Heptadecane, 9-hexyl-	39.0283	1.72059	55124-79-3	C23H48	0	0	0	541	324	140332	14.56	549
1558	Benzo[f]chromen-3-one, perhydro-2-acetyl-4a,7,7,10b-tetramethyl	39.0283	3.37745	0-00-0	C19H30O3	0	0	0	541	306	197236	7.04	629
1481	2,6,9,12,16-Pentamethylheptadeca-2,6,11,15-tetraene-9-carboxylic acid	42.0949	3.56863	0-00-0	C23H38O2	0	0	0	541	346	61031	5.83	591
1840	erythro-7,8-Bromochlorodisparlure	44.2949	3.79167	0-00-0	C19H38BrCl	0	1	1	541	380	224185	39.53	563
1310	1-Monolinoleoylglycerol trimethylsilyl ether	44.7616	0.509804	54284-45-6	C27H54O4Si2	0	0	0	541	498	194180	14.93	564
1982	L-(-)-Fucose, tetrakis(trifluoroacetate), benzyloxime (isomer 2)	17.4949	0.477941	0-00-0	C21H15F12NO9	12	0	0	540	653	46647	20.8	729
914	Benzoic acid, 3,5-dicyclohexyl-4-hydroxy-, methyl ester	27.4949	2.93137	55125-23-0	C20H28O3	0	0	0	540	316	-1	12.74	573
320	Cyclopropene-3-carboxylic acid, 1,2-di-t-butyl-3-(1,2-dichlorocyclopropenylidene-t-butyl)-, t-butyl ester	28.1616	2.86765	0-00-0	C24H36Cl2O2	0	2	0	540	426	188585	9.81	564
1528	1,1,1-Trifluoro-E-14-heptadecen-2-one	42.7616	3.34559	0-00-0	C17H29F3O	3	0	0	540	306	152680	14.78	581
1980	L-(-)-Fucose, tetrakis(trifluoroacetate), benzyloxime (isomer 2)	17.6283	0.477941	0-00-0	C21H15F12NO9	12	0	0	539	653	46647	14.48	742
933	5H-Cyclopropa[3,4]benz[1,2-e]azulen-5-one, 9,9a-bis(acetyloxy)-3-[(acetyloxy)methyl]-1,1a,1b,4,4a,7a,7b,8,9,9a-decahydro-4,4a,7b-trihydroxy-1,1,6,8-tetramethyl-	21.9616	2.64461	77646-80-1	C26H34O10	0	0	0	539	506	192526	14.48	539
370	2,6,10,14,18,22-Tetracosahexaene, 2,6,10,15,19,23-hexamethyl-, (all-E)-, didehydro deriv.	23.7616	3.15441	11051-27-7	C30H48	0	0	0	539	408	-1	14.88	544
1910	Phenanthrene	25.6283	0.637255	1985-01-08	C14H10	0	0	0	539	178	225724	11.67	800
1621	(3bH)Imidazo[3,4-a]pyrrolo[2,1-c]1,4-benzodiazepine-3-carboxamide, 9-chloro-7-oxo-4,5,6,7-tetrahydro-	31.8949	2.86765	0-00-0	C15H13ClN4O2	0	1	0	539	316	-1	15.44	597
1493	11-Oxatricyclo[5.3.0.1(2,6)]undecan-4-one, 3-endo-5-endo-dimethyl-9-diphenylmethylene-	35.5616	3.25	0-00-0	C25H26O2	0	0	0	539	358	-1	47.62	598
1928	L-(-)-Fucose, tetrakis(trifluoroacetate), benzyloxime (isomer 2)	16.9616	0.509804	0-00-0	C21H15F12NO9	12	0	0	538	653	46647	19.67	739
1062	Androstan-17-ol, 4-[1-naphthyl]-	26.9616	2.29412	0-00-0	C29H38O	0	0	0	538	402	-1	39.84	626
1694	1H-Cyclopropa[3,4]benz[1,2-e]azulene-5,7b,9,9a-tetrol, 1a,1b,4,4a,5,7a,8,9-octahydro-3-(hydroxymethyl)-1,1,6,8-tetramethyl-, 9,9a-diacetate, [1aR-(1aﾎｱ,1bﾃ・4aﾃ・5ﾃ・7aﾎｱ,7bﾎｱ,8ﾎｱ,9ﾃ・9aﾎｱ)]-	34.7616	3.31373	77508-65-7	C24H34O7	0	0	0	538	434	50206	16.79	541
1657	7aH-8,12c-Cyclo(naphtho[1,2,3-1m]fluorene)-10,11-dimethoxy-8,12a-dihydro-	34.7616	3.56863	0-00-0	C22H18O2	0	0	0	538	314	-1	27.59	576
1346	Heptasiloxane, 1,1,3,3,5,5,7,7,9,9,11,11,13,13-tetradecamethyl-	40.8283	0.509804	19095-23-9	C14H44O6Si7	0	0	0	538	504	42995	31.57	691
1348	Heptasiloxane, 1,1,3,3,5,5,7,7,9,9,11,11,13,13-tetradecamethyl-	46.9616	0.509804	19095-23-9	C14H44O6Si7	0	0	0	538	504	42995	21.11	694
1379	Heptasiloxane, 1,1,3,3,5,5,7,7,9,9,11,11,13,13-tetradecamethyl-	48.1616	0.541667	19095-23-9	C14H44O6Si7	0	0	0	538	504	42995	30.07	684
1147	1-Monolinoleoylglycerol trimethylsilyl ether	40.2949	0.477941	54284-45-6	C27H54O4Si2	0	0	0	537	498	194180	19.23	598
1963	Benzyl but-2-enoate	15.5616	0.223039	0-00-0	C11H12O2	0	0	0	536	176	152281	33.58	682
1949	Benzyl isopentyl ether	16.7616	0.477941	122-73-6	C12H18O	0	0	0	536	178	120933	8.97	653
1217	Tungsten, tris(竅ｿ-4-3-methyl-3-buten-2-one)	32.5616	3.72794	0-00-0	C15H24O3W	0	0	0	536	436	116447	39.98	555
1661	Butanoic acid, 1a,2,5,5a,6,9,10,10a-octahydro-5a-hydroxy-4-(hydroxymethyl)-1,1,7,9-tetramethyl-6,11-dioxo-1H-2,8a-methanocyclopenta[a]cyclopropa[e]cyclodecen-5-yl ester, [1aR-(1aﾎｱ,2ﾎｱ,5ﾃ・5aﾃ・8aﾎｱ,9ﾎｱ,10aﾎｱ)]-	34.8283	3.63235	77508-70-4	C24H32O6	0	0	0	536	416	130938	18.3	536
1125	1H-Cyclopropa[3,4]benz[1,2-e]azulene-5,7b,9,9a-tetrol, 1a,1b,4,4a,5,7a,8,9-octahydro-3-(hydroxymethyl)-1,1,6,8-tetramethyl-, 9,9a-diacetate, [1aR-(1aﾎｱ,1bﾃ・4aﾃ・5ﾃ・7aﾎｱ,7bﾎｱ,8ﾎｱ,9ﾃ・9aﾎｱ)]-	36.8949	0.509804	77508-65-7	C24H34O7	0	0	0	536	434	50206	23.94	545
365	Phenol, 4,4'-(dichloroethenylidene)bis-	24.4283	3.09069	14868-03-2	C14H10Cl2O2	0	2	0	534	280	-1	10.92	653
1025	Zirconium, dichloro[(dimethylsilylene)bis(竅ｿ5-2,4-cyclopentadien-1-ylidene)]-	31.4283	2.96324	86050-32-0	C12H14Cl2SiZr	0	2	0	534	346	-1	19.12	540
1633	3,19:14,15-Diepoxypregnan-20-one, 3,11,18-triacetoxy-	35.2949	3.5049	0-00-0	C27H36O9	0	0	0	534	504	131356	18.78	542
2054	Octanoic acid, pentadecafluoro-, anhydride	42.5616	1.30637	33496-48-9	C16F30O3	30	0	0	534	810	227970	26.18	737
2024	D:A-Friedooleanan-28-al, 3-oxo-	45.6283	1.05147	14440-40-5	C30H48O2	0	0	0	534	440	285844	8.34	624
482	4-Phosphaspiro[2.4]hept-5-ene, 4-chloro-5,6-diphenyl-	20.5616	3.02696	0-00-0	C18H16ClP	0	1	0	533	298	-1	9.53	569
725	1,3,5-Triazine, 2-[(1-methylethyl)thio]-4,6-bis(trichloromethyl)-	29.1616	2.58088	24481-68-3	C8H7Cl6N3S	0	6	0	533	387	-1	21.27	546
1329	Cyclohexanone, 2,6-bis[(4-azidophenyl)methylene]-	29.2949	2.96324	20237-98-3	C20H16N6O	0	0	0	533	356	161117	16.74	581
1351	Acetamide, N-(5,6,7,9-tetrahydro-1,2-dihydroxy-3,10-dimethoxy-9-oxobenzo(a)heptalen-7-yl)-,(S)-	34.2283	3.66422	78231-83-1	C20H21NO6	0	0	0	533	371	153246	14.08	639
1687	2,6,10,14,18,22-Tetracosahexaene, 2,6,10,15,19,23-hexamethyl-, (all-E)-, didehydro deriv.	37.0949	3.82353	11051-27-7	C30H48	0	0	0	533	408	-1	33.18	553
1378	Heptasiloxane, 1,1,3,3,5,5,7,7,9,9,11,11,13,13-tetradecamethyl-	47.2949	0.541667	19095-23-9	C14H44O6Si7	0	0	0	533	504	42995	30.7	694
1777	Benzeneacetic acid, cyclopentyl ester	16.5616	4.01471	5420-99-5	C13H16O2	0	0	0	532	204	273461	8.56	670
1654	c-Phenyl-N-benzylnitrone	17.6949	3.31373	3376-26-9	C14H13NO	0	0	0	532	211	253912	40.18	871
527	1-Isobenzofuranol, 1,3-dihydro-3,3-dimethyl-1-phenyl-	19.0949	2.93137	1023-91-2	C16H16O2	0	0	0	532	240	-1	5.42	774
2026	Hexane, tetradecafluoro-	23.9616	0.446079	355-42-0	C6F14	14	0	0	532	338	153544	20.89	864
1474	3-Butoxy-1,1,1,5,5,5-hexamethyl-3-(trimethylsiloxy)trisiloxane	29.2949	0.0318628	87867-97-8	C13H36O4Si4	0	0	0	532	368	216344	15.5	682
958	Zirconium dichloride, bis[(eta.5-cyclopentadienyl)methyl]-	29.6283	3.15441	0-00-0	C11H10Cl2Zr	0	2	0	532	302	-1	16.82	555
970	6,6,8,8,10,10-Hexamethyl-2,5,7,9,11,14-hexaoxa-6,8,10-trisilapentadecane	32.5616	0.0637255	0-00-0	C12H32O6Si3	0	0	0	532	356	-1	9.72	583
514	Dibenz[a,h]anthracene, 5,6,12,13-tetrahydro-	38.0283	0.0637255	153-31-1	C22H18	0	0	0	532	282	-1	9.72	708
1271	1-Monolinoleoylglycerol trimethylsilyl ether	38.7616	0.509804	54284-45-6	C27H54O4Si2	0	0	0	532	498	194180	13.4	595
1049	Tetrapentacontane, 1,54-dibromo-	42.0949	2.48529	0-00-0	C54H108Br2	0	0	2	532	914	305767	12.13	573
1920	L-(-)-Fucose, tetrakis(trifluoroacetate), benzyloxime (isomer 1)	16.6283	0.477941	0-00-0	C21H15F12NO9	12	0	0	531	653	283243	10.8	738
1902	Benzenepropanenitrile	17.4283	4.01471	645-59-0	C9H9N	0	0	0	531	131	63448	8.72	764
996	Cyproheptadine	27.6283	3.02696	129-03-3	C21H21N	0	0	0	531	287	-1	14.54	636
1256	1-Nickela-2-(2-naphthylazonia)3-azaindene, 6-methoxy, cyclopentadienyl	34.3616	3.25	0-00-0	C22H18N2NiO	0	0	0	531	384	-1	27.17	533
1331	1H-Cyclopropa[3,4]benz[1,2-e]azulene-5,7b,9,9a-tetrol, 3-[(acetyloxy)methyl]-1a,1b,4,4a,5,7a,8,9-octahydro-1,1,6,8-tetramethyl-, 9,9a-diacetate, [1aR-(1aﾎｱ,1bﾃ・4aﾎｱ,5ﾃ・7aﾎｱ,7bﾎｱ,8ﾎｱ,9ﾃ・9aﾎｱ)]-	35.8283	0.477941	77550-15-3	C26H36O8	0	0	0	531	476	140219	12.64	532
979	Benzocycloheptano[2,3,4-I,j]isoquinolin-1,9-diol-N-carboxylic acid, 2,10-dimethoxy-, 2-trichloroethyl(ester)	36.0283	0.414216	0-00-0	C22H22Cl3NO6	0	3	0	531	501	-1	14.81	607
1646	(1S,2E,4S,5R,7E,11E)-Cembra-2,7,11-trien-4,5-diol	42.9616	3.60049	0-00-0	C20H34O2	0	0	0	531	306	46845	25.39	621
749	Silicic acid, diethyl bis(trimethylsilyl) ester	45.0283	0.0955883	3555-45-1	C10H28O4Si3	0	0	0	531	296	-1	14.94	797
2064	2,6,10,14,18-Pentamethyl-2,6,10,14,18-eicosapentaene	46.7616	1.40196	75581-03-2	C25H42	0	0	0	531	342	214683	6.27	549
424	Pyrrole-3-carboxylic acid, 4,5-dihydroxy-4-(2,4-dichlorobenzylidene)-1-(2-methoxyethyl)-2-methyl-5-oxo-, methyl ester	24.3616	2.96324	296243-15-7	C17H17Cl2NO4	0	2	0	530	369	-1	14.28	588
1731	1-acenaphthenol, trifluoroacetate ester	28.9616	0.605392	0-00-0	C14H9F3O2	3	0	0	530	266	286103	22.92	850
1472	Triphenyltropylmethane	29.2949	3.91912	20952-64-1	C26H22	0	0	0	530	334	-1	13.38	576
1545	Prostaglandin A2	36.8949	3.79167	13345-50-1	C20H30O4	0	0	0	530	334	237467	33.64	558
1895	2,6,10,14-Tetramethyl-7-(3-methylpent-4-enylidene) pentadecane	43.1616	2.9951	0-00-0	C25H48	0	0	0	530	348	4272	13.34	621
1948	Hexane, tetradecafluoro-	19.9616	0.477941	355-42-0	C6F14	14	0	0	529	338	153544	22.02	818
1827	1-acenaphthenol, trifluoroacetate ester	28.5616	0.605392	0-00-0	C14H9F3O2	3	0	0	529	266	286103	31.82	848
1417	1,4:7,10-Dimethanotetracene-5,12-dione, 1,4,7,10-tetrahydro-	31.0283	3.15441	189133-05-9	C20H14O2	0	0	0	529	286	-1	23.02	655
1131	Naphthalene, 1-(2-hydroxymethylnaphthyl-1)-2-hydroxymethyl-	32.0949	3.63235	0-00-0	C22H18O2	0	0	0	529	314	-1	18.98	601
1477	Dibenz[a,h]anthracene, 5,6-dihydro-	35.4283	0.732843	153-34-4	C22H16	0	0	0	529	280	-1	15.99	729
1394	Heptasiloxane, 1,1,3,3,5,5,7,7,9,9,11,11,13,13-tetradecamethyl-	41.3616	0.509804	19095-23-9	C14H44O6Si7	0	0	0	529	504	42995	21.73	698
790	Molybdenum, dicarbonylbis(3-trimethylsilyloxybut-3-en-2-one)	34.0949	3.31373	0-00-0	C16H28MoO6Si2	0	0	0	528	470	61965	21.72	607
1960	Benzyl isopentyl ether	16.3616	0.477941	122-73-6	C12H18O	0	0	0	527	178	120933	9.17	640
1998	Tricyclo[3.3.1.1(3,7)]decane, 1,2,2,3,4,4,6,6,8,8,9,9,10,10-tetradecafluoro-5,7-bis(trifluoromethyl)-	21.8283	0.254902	36481-20-6	C12F20	20	0	0	527	524	64448	39.2	783
1658	Acetamide, N-(5,6,7,9-tetrahydro-1,2-dihydroxy-3,10-dimethoxy-9-oxobenzo(a)heptalen-7-yl)-,(S)-	34.7616	3.98284	78231-83-1	C20H21NO6	0	0	0	527	371	153246	30.89	588
1160	[6,6'-bi-1,4-Benzodioxin]-7-methanol, ﾎｱ-cyclopropyl-2,2',3,3'-tetrahydro-	34.8283	0.318628	0-00-0	C20H20O5	0	0	0	527	340	-1	13.12	587
1875	Palladium, bis(2-butyl-8-quinolinolato)-	41.6949	2.42157	30049-18-4	C26H28N2O2Pd	0	0	0	527	506	-1	33.15	592
2030	Cyclohexane, [6-cyclopentyl-3-(3-cyclopentylpropyl)hexyl]-	48.6283	1.17892	55401-72-4	C25H46	0	0	0	527	346	19311	4.27	566
1962	Dodecanoic acid, tricosafluoro-	22.2949	0.732843	307-55-1	C12HF23O2	23	0	0	526	614	240823	39.85	588
1984	Pentacyclo[6.6.5.0(2,7).0(9,14).0(15,19)]nonadeca-2,4,6,9,11,13,16-heptaen-18-one	25.2949	0.637255	0-00-0	C19H14O	0	0	0	526	258	287026	29.7	749
1502	4-Hydroxy-9-(3-methyl-2-butenyl)furo(3,2-g)chromen-7-one	30.6949	3.82353	35214-83-6	C16H14O4	0	0	0	526	270	-1	17.97	587
1308	Tungsten, tris(竅ｿ-4-3-methyl-3-buten-2-one)	31.7616	3.09069	0-00-0	C15H24O3W	0	0	0	526	436	116447	23.81	560
1635	8,9-Benzodispiro[2.0.2.4]decane, 7-(3-methoxy-2-oxa-1-oxocyclopent-5-yl)-10-phenyl-	35.7616	3.69608	0-00-0	C25H26O3	0	0	0	526	374	-1	24.95	565
1533	9-Octadecenoic acid (Z)-, phenylmethyl ester	44.8283	0.223039	55130-16-0	C25H40O2	0	0	0	526	372	263876	9.15	653
1340	Heptasiloxane, 1,1,3,3,5,5,7,7,9,9,11,11,13,13-tetradecamethyl-	45.6283	0.509804	19095-23-9	C14H44O6Si7	0	0	0	526	504	42995	17.33	694
1352	4aﾎｱ,4bﾃ・Gibbane-1,1,10ﾃ・tricarboxylic acid, 4a,7-dihydroxy-8-methylene-, 1ﾎｱ,4a-lactone, dimethyl ester	32.2949	3.09069	18450-95-8	C21H26O7	0	0	0	525	390	-1	10.22	562
1091	O-Phenylenspirobiindanol a	40.9616	2.38971	0-00-0	C23H18O	0	0	0	525	310	-1	15.78	665
1959	Benzyl but-2-enoate	15.6949	0.318628	0-00-0	C11H12O2	0	0	0	524	176	152281	23.64	683
1390	Naphtho(2,1-f)quinoline	26.0283	4.04657	218-08-6	C17H11N	0	0	0	524	229	-1	22.16	729
2009	Benzenepropanenitrile	17.5616	3.82353	645-59-0	C9H9N	0	0	0	523	131	63448	13.67	763
1166	New methylene blue	29.7616	3.37745	1934-16-3	C18H22ClN3S	0	1	0	523	347	-1	7.9	547
1593	9,10-(1,2-Benzeno)anthracene, 2,3-dimethyl-9,10-dihydro-	33.4283	0.35049	27884-45-3	C22H18	0	0	0	523	282	-1	11.9	567
1778	Benzeneacetic acid, cyclopentyl ester	18.0283	4.01471	5420-99-5	C13H16O2	0	0	0	522	204	273461	21.38	651
1244	1-Naphthalenecarboxylic acid, 5-(4-carboxy-3-methyl-3-butenyl)decahydro-1,4a-dimethyl-6-methylene-, [1S-[1ﾎｱ,4aﾎｱ,5ﾎｱ(E),8aﾃ歉]-	28.2283	2.54902	640-28-8	C20H30O4	0	0	0	522	334	289341	13.51	614
1643	Phenanthrene	28.5616	0.477941	1985-01-08	C14H10	0	0	0	522	178	225724	9.99	879
1176	Molybdenum, tetrakis(竅ｿ3-2-propenyl)di-	31.9616	3.37745	12318-77-3	C12H20Mo2	0	0	0	522	360	282068	19.61	529
2059	D:A-Friedooleanan-28-al, 3-oxo-	46.0283	1.21078	14440-40-5	C30H48O2	0	0	0	522	440	285844	9.75	579
1933	Benzyl isopentyl ether	15.8283	0.0955883	122-73-6	C12H18O	0	0	0	521	178	120933	11.02	621
1966	Benzo(c)carbazole	22.2949	3.82353	34777-33-8	C16H11N	0	0	0	521	217	-1	20.3	800
1082	Tungsten, tris(ﾏ-allyl)(竅ｿ-3-acetato)-	35.0283	0.35049	127649-15-4	C11H18O2W	0	0	0	521	366	244167	13.28	568
2020	Androstan-3,17-dione, 9,11-epoxy-	44.8283	1.43382	0-00-0	C19H26O3	0	0	0	521	302	293101	12.14	547
1974	Benzyl but-2-enoate	15.8949	3.79167	0-00-0	C11H12O2	0	0	0	520	176	152281	23.65	685
1978	Benzyl but-2-enoate	16.0283	0.286765	0-00-0	C11H12O2	0	0	0	520	176	152281	11.75	680
1971	Benzyl isopentyl ether	18.2283	0.477941	122-73-6	C12H18O	0	0	0	520	178	120933	9.08	641
2046	Octanoic acid, pentadecafluoro-, anhydride	22.2283	4.01471	33496-48-9	C16F30O3	30	0	0	520	810	227970	29.41	705
1913	Hexane, tetradecafluoro-	23.1616	0.286765	355-42-0	C6F14	14	0	0	520	338	153544	32.57	769
468	Phenol, 4,4'-(dichloroethenylidene)bis-	24.9616	3.31373	14868-03-2	C14H10Cl2O2	0	2	0	520	280	-1	13.95	650
1300	Acetamide, N-(6,7,8,10-tetrahydro-4,11-dimethoxy-10-oxoheptaleno(1,2-e)-1,3-benzodioxol-8-yl)-, (S)-	35.4283	0.477941	78249-43-1	C21H21NO6	0	0	0	520	383	-1	10.91	605
1776	Benzyl isopentyl ether	15.0949	3.72794	122-73-6	C12H18O	0	0	0	519	178	120933	11.57	654
1994	Pentacyclo[6.6.5.0(2,7).0(9,14).0(15,19)]nonadeca-2,4,6,9,11,13,16-heptaen-18-one	25.4283	0.637255	0-00-0	C19H14O	0	0	0	519	258	287026	21.38	727
1409	Lanosta-8,24-dien-3-one	40.0949	0.764706	0-00-0	C30H48O	0	0	0	519	424	-1	9.36	520
1269	1-Monolinoleoylglycerol trimethylsilyl ether	43.8949	0.509804	54284-45-6	C27H54O4Si2	0	0	0	519	498	194180	5.85	564
1656	1-acenaphthenol, trifluoroacetate ester	30.6283	0.57353	0-00-0	C14H9F3O2	3	0	0	518	266	286103	11.08	851
1691	1-acenaphthenol, trifluoroacetate ester	28.6949	0.605392	0-00-0	C14H9F3O2	3	0	0	517	266	286103	21.02	847
1358	Stephaboline	28.9616	4.04657	36871-86-0	C18H23NO5	0	0	0	517	333	-1	39.18	762
1447	cis-Chlordane	32.3616	2.96324	5103-71-9	C10H6Cl8	0	8	0	517	406	-1	14.15	552
1490	1H-Cyclopropa[3,4]benz[1,2-e]azulene-5,7b,9,9a-tetrol, 1a,1b,4,4a,5,7a,8,9-octahydro-3-(hydroxymethyl)-1,1,6,8-tetramethyl-, 9,9a-diacetate, [1aR-(1aﾎｱ,1bﾃ・4aﾃ・5ﾃ・7aﾎｱ,7bﾎｱ,8ﾎｱ,9ﾃ・9aﾎｱ)]-	36.2949	0.191177	77508-65-7	C24H34O7	0	0	0	517	434	50206	12.86	548
1842	Tetrapentacontane, 1,54-dibromo-	43.6283	3.28186	0-00-0	C54H108Br2	0	0	2	517	914	305767	10.96	523
1936	Benzo(c)carbazole	23.7616	3.91912	34777-33-8	C16H11N	0	0	0	516	217	-1	30.44	857
1374	Cyclotetrasiloxane, octamethyl-	30.2949	4.04657	556-67-2	C8H24O4Si4	0	0	0	516	296	-1	15.63	666
1604	Pentasiloxane, 1,1,3,3,5,5,7,7,9,9-decamethyl-	33.4283	0.477941	995-83-5	C10H32O4Si5	0	0	0	516	356	107692	19.81	628
2003	2,3-Dihydro-3,5-bis(3-methoxyphenyl)-1H-inden-1-one	45.8283	0.828432	357941-11-8	C23H20O3	0	0	0	516	344	-1	11.24	832
1990	Benzeneacetic acid, cyclopentyl ester	18.0949	0.254902	5420-99-5	C13H16O2	0	0	0	515	204	273461	28.47	638
1375	2-Propenoic acid, 3-(4-phenylphenyl)-, ethyl ester	31.9616	0.35049	40795-99-1	C17H16O2	0	0	0	515	252	-1	17.28	638
1319	Acetamide, N-(5,6,7,9-tetrahydro-1,2-dihydroxy-3,10-dimethoxy-9-oxobenzo(a)heptalen-7-yl)-,(S)-	34.4949	3.7598	78231-83-1	C20H21NO6	0	0	0	515	371	153246	15.32	623
1641	11-Oxatricyclo[5.3.0.1(2,6)]undecan-4-one, 3-endo-5-endo-dimethyl-9-diphenylmethylene-	35.8949	3.95098	0-00-0	C25H26O2	0	0	0	515	358	-1	24.72	566
530	Berberine hydrochloride	40.0949	1.17892	633-65-8	C20H18ClNO4	0	1	0	515	371	-1	7.28	535
1293	15-Isobutyl-(13ﾎｱH)-isocopalane	46.0283	2.03922	87953-47-7	C24H44	0	0	0	515	332	281392	7.55	566
1234	Benzene, 1,1'-[sulfinylbis(methylene)]bis-	15.2283	3.34559	621-08-9	C14H14OS	0	0	0	514	230	103291	22.55	613
2047	Benzo(c)carbazole	23.4283	3.82353	34777-33-8	C16H11N	0	0	0	514	217	-1	33.75	817
1208	N-[3-[[Diethylamino]methyl]-4-methoxyphenyl]-4-[trichloromethyl]-2-pyrimidinamine	35.4949	0.318628	0-00-0	C17H21Cl3N4O	0	3	0	514	402	-1	13.26	582
2033	Heptane, hexadecafluoro-	24.4283	0.446079	335-57-9	C7F16	16	0	0	513	388	64195	43.3	808
2069	Octanoic acid, pentadecafluoro-, anhydride	25.4283	0.446079	33496-48-9	C16F30O3	30	0	0	513	810	227970	18.51	717
1278	1,1'-Biphenyl, 2,2',3,3',4,4',5,6'-octachloro-	28.4283	2.58088	42740-50-1	C12H2Cl8	0	8	0	513	426	-1	8.92	722
1553	Anthracene, 2,3-dichloro-	21.1616	3.69608	613-07-0	C14H8Cl2	0	2	0	512	246	-1	11.69	559
2016	Diphenylacetylene	25.0283	0.637255	501-65-5	C14H10	0	0	0	511	178	251779	15.76	792
1688	1-acenaphthenol, trifluoroacetate ester	29.6283	0.57353	0-00-0	C14H9F3O2	3	0	0	511	266	286103	10.49	833
1203	7-Hydroxymethyl-4,12-dimethylbenz[a]anthracene	31.9616	3.60049	35187-21-4	C21H18O	0	0	0	511	286	-1	10.61	560
1669	Butylaldehyde, 4-benzyloxy-4-[2,2,-dimethyl-4-dioxolanyl]-	37.4283	3.82353	149180-87-0	C16H22O4	0	0	0	511	278	-1	14.07	542
2018	2,5,5,8a-Tetramethyl-4-methylene-6,7,8,8a-tetrahydro-4H,5H-chromen-4a-yl hydroperoxide	46.9616	0.987745	0-00-0	C14H22O3	0	0	0	511	238	154494	5.03	544
2012	2,6,10,14-Tetramethyl-7-(3-methylpent-4-enylidene) pentadecane	46.0949	3.7598	0-00-0	C25H48	0	0	0	510	348	4272	9.73	614
2013	Tricyclo[3.3.1.1(3,7)]decane, 1,2,2,3,4,4,6,6,8,8,9,9,10,10-tetradecafluoro-5,7-bis(trifluoromethyl)-	19.2283	0.477941	36481-20-6	C12F20	20	0	0	509	524	64448	33.76	794
1137	Tungsten, tris(竅ｿ-3-allyl)-trifluoroacetate	33.8283	3.63235	0-00-0	C11H15F3O2W	3	0	0	509	420	283673	18.89	522
1692	1,3-Dioxolan-4-one, 2-(1,1-dimethylethyl)-5-(phenylmethyl)-5-(2-propenyl)-, (2S-cis)-	17.4283	3.28186	92572-47-9	C17H22O3	0	0	0	508	274	260306	20.18	621
649	Molybdenum, dicarbonyl-(竅ｿ-4-2-methylenecycloheptanone)[1,2-bis(dimethylphosphino)ethane]	28.3616	3.05882	0-00-0	C16H28MoO3P2	0	0	0	508	428	-1	12.43	513
1967	1H-Indene, 3-chloro-1-(1'-indenylidene,-	29.7616	3.82353	0-00-0	C18H11Cl	0	1	0	508	262	-1	48.03	675
1381	Tetracyclo[7.3.0.1(2,8).0(3,7)]tridec-10-ene, 5-(diphenylmethylene)-	32.4283	3.18628	0-00-0	C26H26	0	0	0	508	338	-1	8.64	580
1201	D:A-Friedooleanan-28-al, 3-oxo-	41.0283	3.44118	14440-40-5	C30H48O2	0	0	0	508	440	285844	5.9	753
1958	Benzyl but-2-enoate	15.8283	3.56863	0-00-0	C11H12O2	0	0	0	507	176	152281	12.91	675
1116	Bis(1,3,5-cycloheptatrien-1,1'-yl), 6,6'-bis(6-methyl-1,3,5-cycloheptatrien-1-yl)-	34.0283	3.44118	0-00-0	C30H30	0	0	0	507	390	-1	9.79	588
1841	10,11-(4',5'-Dimethylbenzo[3.2]paracyclophane	34.9616	3.7598	121732-62-5	C23H22	0	0	0	507	298	-1	14.59	628
1632	17ﾎｱ-Ethynylestradiol, 3-trimethylsilyl ether	36.0949	3.47304	0-00-0	C23H32O2Si	0	0	0	507	368	-1	17.48	534
1461	1,3-Dithiolane, 2-(28-norurs-12-en-17-yl)-	42.5616	0.828432	10153-89-6	C32H52S2	0	0	0	507	500	285134	12.3	631
1651	1-acenaphthenol, trifluoroacetate ester	30.4949	0.57353	0-00-0	C14H9F3O2	3	0	0	506	266	286103	10.27	840
1067	5H-Cyclopropa[3,4]benz[1,2-e]azulen-5-one, 2,9,9a-tris(acetyloxy)-3-[(acetyloxy)methyl]-1,1a,1b,2,4a,7a,7b,8,9,9a-decahydro-4a,7b-dihydroxy-1,1,6,8-tetramethyl-, [1aR-(1aﾎｱ,1bﾃ・2ﾃ・4aﾃ・7aﾎｱ,7bﾎｱ,8ﾎｱ,9ﾃ・9aﾎｱ)]-	31.6283	3.15441	77573-17-2	C28H36O11	0	0	0	506	548	237104	11.42	516
1599	Pentasiloxane, 1,1,3,3,5,5,7,7,9,9-decamethyl-	33.6949	0.446079	995-83-5	C10H32O4Si5	0	0	0	506	356	107692	14.68	604
1602	Bicyclo[2.2.1]hept-5-ene-2,3-dimethanol, 1,4,5,6,7,7-hexachloro-	38.8949	1.14706	2157-19-9	C9H8Cl6O2	0	6	0	506	358	194468	24.7	555
1420	Colchicine, 7-hydroxy-7-desacetamino-10-methio-10-demethoxy-	35.2283	3.79167	0-00-0	C20H22O5S	0	0	0	505	374	-1	12	556
1357	Heptasiloxane, 1,1,3,3,5,5,7,7,9,9,11,11,13,13-tetradecamethyl-	36.2283	0.477941	19095-23-9	C14H44O6Si7	0	0	0	505	504	42995	10.15	681
1489	4-Nonynoic acid, 7-hydroxy-9-[2-[3-[(tetrahydro-2H-pyran-2-yl)oxy]-6-heptenyl]-1,3-dithian-2-yl]-, [2R-[2R*[R*(S*)]]]-	39.2949	0.318628	129001-24-7	C25H40O5S2	0	0	0	505	484	216873	14.41	533
1286	Cyclohexane, 1,1'-dodecylidenebis[4-methyl-	41.4283	3.09069	55334-09-3	C26H50	0	0	0	505	362	267195	9.5	506
1498	Octasiloxane, 1,1,3,3,5,5,7,7,9,9,11,11,13,13,15,15-hexadecamethyl-	24.0949	0.477941	19095-24-0	C16H50O7Si8	0	0	0	504	578	142642	30.33	622
1578	17ﾃ・Acetoxy-1',1'-dicarboethoxy-1ﾃ・2ﾃ・dihydrocycloprop[1,2]-5ﾎｱ-androst-1-en-3-one	34.4949	3.18628	80097-21-8	C28H40O7	0	0	0	504	488	255844	11.49	505
1538	Acetamide, N-(6,7,8,10-tetrahydro-4,11-dimethoxy-10-oxoheptaleno(1,2-e)-1,3-benzodioxol-8-yl)-, (S)-	35.6283	0.669118	78249-43-1	C21H21NO6	0	0	0	504	383	-1	20.98	605
1157	Spiro[cyclopropane-1,4'(6'H)-[6,10]ethenonaphtho[1,2-c:6,7-c']difuran]-1',3',7',9'-tetrone, 3'a,6'a,9'a,10',10'a,10'b-hexahydro-5'-phenyl-	36.4283	3.60049	124571-33-1	C24H18O6	0	0	0	504	402	-1	21.91	679
1655	Benzenepropanenitrile	15.5616	3.56863	645-59-0	C9H9N	0	0	0	503	131	63448	8.33	725
1464	Octasiloxane, 1,1,3,3,5,5,7,7,9,9,11,11,13,13,15,15-hexadecamethyl-	26.6949	0.477941	19095-24-0	C16H50O7Si8	0	0	0	503	578	142642	31.94	615
1704	5H-Dibenzo[a,d]cyclohepten-5-ol, 10,11-dihydro-	29.8283	0.605392	1210-34-0	C15H14O	0	0	0	503	210	116900	6.6	531
1525	Bufa-14,16,20,22-tetraenolide, 3-(acetyloxy)-, (3ﾃ・5ﾃ・-	39.6949	1.46569	31444-09-4	C26H32O4	0	0	0	503	408	-1	18	520
1115	Tetrapentacontane, 1,54-dibromo-	42.4949	2.67647	0-00-0	C54H108Br2	0	0	2	503	914	305767	9.99	569
946	Tribenzo[a,e,i]cyclododecene	43.5616	0.509804	260-06-0	C24H18	0	0	0	503	306	-1	17.96	567
1892	Benzenepropanenitrile	17.3616	3.56863	645-59-0	C9H9N	0	0	0	502	131	63448	15.4	760
594	Benzo[b]naphtho[1,2-d]thiophene, 8,9,10,11-tetrahydro-	21.7616	3.69608	18428-06-3	C16H14S	0	0	0	502	238	-1	17.37	510
2068	Heptane, hexadecafluoro-	24.6949	3.79167	335-57-9	C7F16	16	0	0	502	388	64195	22.24	868
1368	18-Hydroxy-10-pentyl-11-oxa-1,5-dithia-spiro[5.13]nonadec-15-yn-12-one	39.4949	0.35049	0-00-0	C21H34O3S2	0	0	0	502	398	-1	14.1	530
1595	Benz(a)anthracene-7-carbonitrile	33.3616	0.669118	7476-08-06	C19H11N	0	0	0	501	253	-1	16.4	767
1623	Endosulfan II	35.4949	3.7598	33213-65-9	C9H6Cl6O3S	0	6	0	501	404	274999	28.63	531
1644	O-Phenylenspirobiindanol a	39.0283	3.85539	0-00-0	C23H18O	0	0	0	501	310	-1	22.52	634
1685	1-Cyano-4-diphenyl(tert-butyl)silyloxybenzene	45.3616	3.98284	0-00-0	C23H23NOSi	0	0	0	501	357	-1	15.97	838
1947	Benzene, 1,1'-[3-(3-cyclopentylpropyl)-1,5-pentanediyl]bis-	15.4949	3.7598	55191-62-3	C25H34	0	0	0	500	334	32853	13.44	531
1653	1-acenaphthenol, trifluoroacetate ester	30.0949	0.605392	0-00-0	C14H9F3O2	3	0	0	500	266	286103	7.97	832
1596	Benz[a]acridine, 1,5-dimethyl-	30.3616	3.7598	55030-47-2	C19H15N	0	0	0	500	257	-1	7.99	715
2032	Cyclopentane, 1,1'-[3-(2-cyclopentylethyl)-1,5-pentanediyl]bis-	46.2949	3.7598	55255-85-1	C22H40	0	0	0	500	304	300490	7.29	516
1898	7,8-Diphenylbicyclo[4.2.1]nona-2,4,7-triene	27.6283	0.509804	54049-09-1	C21H18	0	0	0	499	270	31829	10.87	676
1591	Acenaphthylene	30.2283	0.57353	208-96-8	C12H8	0	0	0	499	152	283064	10.81	869
842	2,6-(Etheno[1,4]benzenoetheno)naphthalene	30.6949	4.04657	117054-70-3	C20H14	0	0	0	499	254	-1	5.87	692
1873	1,12-Dicarbadodecarboran-2-amine, N-(4-methybenzoyl)	39.0949	1.59314	0-00-0	C10H17B10NO	0	0	0	498	277	-1	20.44	539
1600	1-Monolinoleoylglycerol trimethylsilyl ether	39.9616	0.35049	54284-45-6	C27H54O4Si2	0	0	0	498	498	194180	22.01	567
1611	Cyclohexane, 1,1'-(2-tridecyl-1,3-propanediyl)bis-	40.7616	2.51716	55255-74-8	C28H54	0	0	0	498	390	111101	14.2	555
1311	3,19-Epoxyandrosta-5,7-diene, 17-acetoxy-4,4-dimethyl-3-methoxy-	32.8283	3.28186	0-00-0	C24H34O4	0	0	0	497	386	-1	15.95	533
2011	Benzenepropanenitrile	17.4949	0.191177	645-59-0	C9H9N	0	0	0	496	131	63448	9.11	731
1799	Acetonitrile, [(phenylmethyl)amino]-	17.7616	0.223039	3010-05-07	C9H10N2	0	0	0	496	146	186214	7.89	657
2000	Dodecanoic acid, tricosafluoro-	23.5616	4.01471	307-55-1	C12HF23O2	23	0	0	496	614	240823	23.57	549
915	N-[3-[[Diethylamino]methyl]-4-methoxyphenyl]-4-[trichloromethyl]-2-pyrimidinamine	35.7616	0.987745	0-00-0	C17H21Cl3N4O	0	3	0	496	402	-1	30.63	542
1941	(6-Chloro-3-nitro-4-phenyl-quinolin-2-yl)-diethyl-amine	36.2283	1.08333	0-00-0	C19H18ClN3O2	0	1	0	496	355	-1	14.92	576
1028	2,3-Dihydroxypropyl cis-13-docosenoate	39.6949	0.35049	5389-95-7	C25H48O4	0	0	0	496	412	-1	11.12	499
2036	D:A-Friedooleanan-28-al, 3-oxo-	45.4283	1.49755	14440-40-5	C30H48O2	0	0	0	496	440	285844	12.6	611
2039	Octanoic acid, pentadecafluoro-, anhydride	19.2283	0.637255	33496-48-9	C16F30O3	30	0	0	495	810	227970	28.5	759
1437	trans-5,6-Dihydro-11-methylbenz(a)anthracene-5,6-diol	37.2949	3.95098	82735-48-6	C19H16O2	0	0	0	495	276	-1	7.59	717
1779	Benzaldehyde, 4-benzyloxy-3-fluoro-5-methoxy-	17.5616	3.56863	99387-67-4	C15H13FO3	1	0	0	494	260	309489	10.24	582
1295	1,15-Di(1-phenylpropyl)-2,2,4,4,6,6,8,8,10,10,12,12,14,14-tetradecamethyl-1,3,5,7,9,11,13,15-octaoxa-2,4,6,8,10,12,14-heptasilapentadecane	18.0283	0.477941	0-00-0	C32H64O8Si7	0	0	0	494	772	17483	32.99	619
1887	1-acenaphthenol, trifluoroacetate ester	28.1616	0.605392	0-00-0	C14H9F3O2	3	0	0	494	266	286103	14.47	820
2051	2,6,10,14-Tetramethyl-7-(3-methylpent-4-enylidene) pentadecane	46.6949	3.98284	0-00-0	C25H48	0	0	0	494	348	4272	7.44	577
1486	Hexestrol, O,O'-di(trifluoroacetyl)-	23.8949	3.91912	0-00-0	C22H20F6O4	6	0	0	493	462	-1	7.14	538
1121	19,3-Epoxyandrosta-5,7-dien-17-one, 4,4-dimethyl-3ﾃ・methoxy- (10ﾃ・13ﾃ・-	37.2283	0.509804	0-00-0	C22H30O3	0	0	0	493	342	-1	32.04	518
1285	1-Monolinoleoylglycerol trimethylsilyl ether	45.3616	0.509804	54284-45-6	C27H54O4Si2	0	0	0	493	498	194180	12.65	559
1946	Methyltribenzocentrotriquinanol	36.9616	1.21078	155919-28-1	C23H18O	0	0	0	492	310	-1	49.78	652
1145	1-Monolinoleoylglycerol trimethylsilyl ether	39.4949	0.509804	54284-45-6	C27H54O4Si2	0	0	0	492	498	194180	11.5	627
1274	Tungsten(0), 竅ｿ-2-acrylic acid, methyl ester-竅ｿ-2-E-cyclooctene-tetracarbonyl-	30.7616	2.93137	0-00-0	C16H20O6W	0	0	0	491	492	283453	27.58	526
1404	2,6,9,12,16-Pentamethylheptadeca-2,6,11,15-tetraene-9-carboxylic acid	42.5616	0.35049	0-00-0	C23H38O2	0	0	0	491	346	61031	11.39	563
1097	Benz(a)anthracene, 7,9,12-trimethyl-	31.0283	3.79167	24891-41-6	C21H18	0	0	0	490	270	-1	8.65	659
1924	Androstane-3,11-dione, 17-hydroxy-, (5ﾎｱ,17ﾃ・-	42.9616	0.92402	32694-37-4	C19H28O3	0	0	0	490	304	-1	33.97	599
1954	Benzaldehyde, 4-benzyloxy-3-fluoro-5-methoxy-	16.5616	0.318628	99387-67-4	C15H13FO3	1	0	0	489	260	309489	7.39	550
1981	Octanoic acid, pentadecafluoro-, anhydride	20.9616	4.01471	33496-48-9	C16F30O3	30	0	0	489	810	227970	17.8	711
1698	9,10-Anthracenedione, 2-chloro-	21.3616	4.01471	131-09-9	C14H7ClO2	0	1	0	489	242	-1	41.64	717
1026	Pyrrole-3-carboxylic acid, 4,5-dihydroxy-4-(2,4-dichlorobenzylidene)-1-(2-methoxyethyl)-2-methyl-5-oxo-, methyl ester	25.6283	3.18628	296243-15-7	C17H17Cl2NO4	0	2	0	489	369	-1	12.64	544
1916	7,8-Diphenylbicyclo[4.2.1]nona-2,4,7-triene	27.0283	0.541667	54049-09-1	C21H18	0	0	0	489	270	31829	12.37	686
583	Naphtho[2,1-e]-1,3,2,4-diazadiborine, 2,4-dichloro-1,2,3,4-tetrahydro-3-(1-naphthalenyl)-	37.0949	1.1152	35704-34-8	C20H14B2Cl2N2	0	2	0	489	374	-1	25.87	656
1979	d-Glucitol, 1,5-anhydro-1,1-C-[1,2-ethanediylbis(oxy)]-2,3,4,6-tetrakis-O-(phenylmethyl)-	16.0949	3.72794	77855-89-1	C36H38O7	0	0	0	488	582	296837	7.06	527
1732	Oxepino[3,2-c]pyridine, 2,3,4,5,6,7,8,9-octahydro-7-(phenylmethyl)-	18.4949	0.477941	0-00-0	C16H21NO	0	0	0	488	243	289061	24.66	635
1676	Pentacyclo[6.6.5.0(2,7).0(9,14).0(15,19)]nonadeca-2,4,6,9,11,13,16-heptaen-18-one	26.3616	0.637255	0-00-0	C19H14O	0	0	0	488	258	287026	16.88	634
1740	Coronene	45.3616	3.82353	191-07-1	C24H12	0	0	0	488	300	-1	31.03	785
1647	1,3-Diphenyl-3-methylcyclopropene	30.7616	0.57353	86544-79-8	C16H14	0	0	0	487	206	-1	3.83	517
1501	N-[3-[[Diethylamino]methyl]-4-methoxyphenyl]-4-[trichloromethyl]-2-pyrimidinamine	35.8283	0.732843	0-00-0	C17H21Cl3N4O	0	3	0	487	402	-1	11.92	541
1140	Dibenzofuran, octachloro-	36.5616	0.732843	39001-02-0	C12Cl8O	0	8	0	487	440	-1	41.39	661
1297	2(1H)-Naphthalenone, 5-[2-(3-furanyl)ethyl]octahydro-1,5,6,8a-tetramethyl-, [1R-(1ﾎｱ,4aﾃ・5ﾃ・6ﾎｱ,8aﾃ・]-	45.0283	0.509804	59742-40-4	C20H30O2	0	0	0	487	302	257889	4.71	631
1335	Anthracene, 9,10-dihydro-9-phenyl-	32.0283	0.382353	13577-28-1	C20H16	0	0	0	486	256	252444	11.54	567
1429	18-Hydroxy-10-pentyl-11-oxa-1,5-dithia-spiro[5.13]nonadec-15-yn-12-one	39.4283	0.254902	0-00-0	C21H34O3S2	0	0	0	486	398	-1	15.5	522
1850	1,2-Dihydro-3-phenylnaphthalene	19.7616	4.01471	20669-52-7	C16H14	0	0	0	485	206	-1	10.72	603
2023	Tricyclo[3.3.1.1(3,7)]decane, 1,2,2,3,4,4,6,6,8,8,9,9,10,10-tetradecafluoro-5,7-bis(trifluoromethyl)-	21.5616	4.01471	36481-20-6	C12F20	20	0	0	485	524	64448	20.39	807
2017	1,2,3,3a-Tetrahydro-7-methyl-10-(4-methylphenyl)benzo[c]cyclopenta[f]-1,2-diazepine	23.3616	3.56863	28749-07-7	C20H20N2	0	0	0	485	288	-1	19.19	598
1625	Cyclopenta(cd)pyrene, 3,4-dihydro-	25.2283	0.0318628	25732-74-5	C18H12	0	0	0	485	228	-1	27.46	804
1238	Yohimban-17-one	38.5616	3.85539	523-14-8	C19H22N2O	0	0	0	485	294	-1	7.32	516
2067	Hexane, tetradecafluoro-	23.2949	3.82353	355-42-0	C6F14	14	0	0	484	338	153544	32.66	831
1095	Benzo[c]thiophene, 1,3-diphenyl-	35.0283	0.892157	16587-39-6	C20H14S	0	0	0	483	286	-1	30.66	535
2028	Dodecanoic acid, tricosafluoro-	25.6283	0.477941	307-55-1	C12HF23O2	23	0	0	482	614	240823	19.86	577
1865	9,10-Ethanoanthracene, 9,10-dihydro-11,12-diacetyl-	27.1616	0.541667	0-00-0	C20H18O2	0	0	0	482	290	214483	10.02	516
1088	2,3,4,6,7,8-Hexachlorodibenzofuran	37.4283	1.46569	60851-34-5	C12H2Cl6O	0	6	0	482	372	-1	25.4	545
1156	Dihydroxyisosteviol	43.4283	1.05147	0-00-0	C20H32O3	0	0	0	482	320	-1	17.03	591
2025	Hexane, tetradecafluoro-	43.9616	2.61275	355-42-0	C6F14	14	0	0	482	338	153544	25.8	834
2006	2-Pentenoic acid, 5-(decahydro-5,5,8a-trimethyl-2-methylene-1-naphthalenyl)-3-methyl-, methyl ester, [1R-[1ﾎｱ(E),4aﾃ・8aﾎｱ]]-	44.3616	1.05147	17110-88-2	C21H34O2	0	0	0	482	318	104061	9.16	522
2027	Hexadeca-2,6,10,14-tetraen-1-ol, 3,7,11,16-tetramethyl-	46.4283	1.40196	7614-21-3	C20H34O	0	0	0	482	290	194361	5.91	564
989	Cyclohexane, undecafluoro(nonafluorobutyl)-	5.09493	4.01471	374-60-7	C10F20	20	0	0	481	500	161314	20.84	824
1727	N,O-Dimethylstephine	25.2949	4.01471	53111-18-5	C20H25NO6	0	0	0	481	375	-1	16.61	690
1019	4,5,7,8,9,10-Hexahydrobenzo[a]pyrene	30.0283	4.07843	73712-75-1	C20H18	0	0	0	481	258	-1	12.92	708
1638	Spiro[fluorene-9,2'-oxetan]-4'-imine, N-cyclohexyl-3',3'-dimethyl-	30.8949	0.57353	15183-47-8	C23H25NO	0	0	0	480	331	13341	8.07	748
1926	2,6-Octadien-4-ol, 8-(4''-carboxy-6''-t-butyldimethysilyloxy-2'',3'',3a'',4'',7'',7a''-hexahydro-3a''-hydroxy-5''-methylbenzofuran-3''-ylidene)-3,5-dimethyl-1-(4'-hydroxy-8'-isopropyl-9'-methyl-1',7'-dioxaspiro[5.5]undecan-2'-yl-, 4'',4'-lactone	39.2949	0.987745	0-00-0	C39H62O8Si	0	0	0	480	686	257109	13.86	492
1023	Tetradecanoic acid, 9a-(acetyloxy)-1a,1b,4,4a,5,7a,7b,8,9,9a-decahydro-7b-hydroxy-3-(hydroxymethyl)-4a-methoxy-1,1,6,8-tetramethyl-5-oxo-1H-cyclopropa[3,4]benz[1,2-e]azulen-9-yl ester, [1aR-(1aﾎｱ,1bﾃ・4aﾃ・7aﾎｱ,7bﾎｱ,8ﾎｱ,9ﾃ・9aﾎｱ)]-	39.6949	0.509804	57716-89-9	C37H58O8	0	0	0	480	630	65128	5.91	482
700	Acetic acid, 5,6-dichloro-10,13-dimethyl-17-oxohexadecahydrocyclopenta[a]phenanthren-3-yl ester	31.8283	3.25	0-00-0	C21H30Cl2O3	0	2	0	479	400	64005	7.41	501
1301	Heptasiloxane, 1,1,3,3,5,5,7,7,9,9,11,11,13,13-tetradecamethyl-	43.0283	0.509804	19095-23-9	C14H44O6Si7	0	0	0	478	504	42995	16.03	671
1957	1,4-Cyclohexadiene, 1,3,6-tris(trimethylsilyl)-	48.7616	0.382353	0-00-0	C15H32Si3	0	0	0	478	296	155794	14.37	529
2015	Dibenzo[fg,op]naphthacene	45.5616	3.72794	192-51-8	C24H14	0	0	0	477	302	-1	16.34	855
1449	3-Benzylsulfanyl-3-fluoro-2-trifluoromethyl-acrylonitrile	16.0949	3.28186	0-00-0	C11H7F4NS	4	0	0	476	261	274484	6.86	563
1588	N,O-Dimethyloxostephine	28.3616	4.04657	99964-47-3	C20H23NO7	0	0	0	476	389	-1	19.46	832
1557	9,10-(1,2-Benzeno)anthracene, 2,3-dimethyl-9,10-dihydro-	33.8949	0.477941	27884-45-3	C22H18	0	0	0	476	282	-1	12.69	516
1216	Naphtho[2,1-e]-1,3,2,4-diazadiborine, 2,4-dichloro-1,2,3,4-tetrahydro-3-(1-naphthalenyl)-	37.0949	1.46569	35704-34-8	C20H14B2Cl2N2	0	2	0	476	374	-1	22.3	635
1652	Acetic acid, 3-heptyl-9-methyl-6a,7,10,10a-tetrahydro-6H-benzo[c]chromen-1-yl ester	37.7616	0.828432	0-00-0	C23H32O3	0	0	0	476	356	-1	17.36	487
612	Spirost-8-en-11-one, 3-hydroxy-, (3ﾃ・5ﾎｱ,14ﾃ・20ﾃ・22ﾃ・25R)-	44.0949	4.11029	58072-54-1	C27H40O4	0	0	0	476	428	-1	7.39	519
2035	4,9,13,17-Tetramethyl-4,8,12,16-octadecatetraenal	47.6949	1.17892	56882-09-8	C22H36O	0	0	0	476	316	185382	20.16	510
1261	2-Hydroxy-2-methyl-8,8-diphenyl-octa-5,7-dien-3-one	17.0949	3.15441	0-00-0	C21H22O2	0	0	0	475	306	110739	9.13	551
1334	Benzene, 1-benzyloxy-4-(2,4-dichlorophenyliminomethyl)-	18.8949	3.98284	195140-41-1	C20H15Cl2NO	0	2	0	475	355	230774	24.3	561
1711	Silicic acid, diethyl bis(trimethylsilyl) ester	27.6283	4.01471	3555-45-1	C10H28O4Si3	0	0	0	475	296	-1	19.33	726
1940	Dodecanoic acid, tricosafluoro-	20.1616	3.88726	307-55-1	C12HF23O2	23	0	0	474	614	240823	16.88	503
1551	5,12-Naphthacenedione, 8-ethyl-7,8,9,10-tetrahydro-1,4,6,7,8,10-hexahydroxy-, [7R-(7ﾎｱ,8ﾃ・10ﾃ・]-	36.2949	0.828432	18118-77-9	C20H18O8	0	0	0	474	386	-1	27.29	542
1671	19,3-Epoxyandrosta-5,7-dien-17-one, 4,4-dimethyl-3ﾃ・methoxy- (10ﾃ・13ﾃ・-	38.3616	0.987745	0-00-0	C22H30O3	0	0	0	474	342	-1	28.43	493
1976	Pentafluoropropanoic acid, 4-benzyloxyphenyl ester	17.0283	3.7598	0-00-0	C16H11F5O3	5	0	0	473	346	239626	8.13	629
1999	Perfluoro(2-methylpentane)	24.4283	0.669118	355-04-4	C6F14	14	0	0	473	338	191717	16.98	806
1662	Silicic acid, diethyl bis(trimethylsilyl) ester	27.8283	4.04657	3555-45-1	C10H28O4Si3	0	0	0	473	296	-1	10.85	745
1973	9H-Xanthen-9-one, 2,7-dichloro-1-hydroxy-3,6-dimethoxy-8-methyl-	41.9616	2.03922	22346-58-3	C16H12Cl2O5	0	2	0	473	354	-1	55.95	754
1515	13,14-Epoxyoleanan-3-ol, acetate	36.7616	0.254902	0-00-0	C31H50O3	0	0	0	472	470	303383	8.57	547
1542	Retinal	42.2283	0.732843	116-31-4	C20H28O	0	0	0	472	284	254384	9.07	624
1983	Dodecanoic acid, tricosafluoro-	23.2949	4.01471	307-55-1	C12HF23O2	23	0	0	470	614	240823	39.97	527
1607	trans-4'-(Methylthio)chalcone	31.2283	0.57353	17129-07-6	C16H14OS	0	0	0	470	254	-1	6.94	507
1989	Methyltribenzocentrotriquinanol	36.6949	0.987745	155919-28-1	C23H18O	0	0	0	470	310	-1	25.37	581
1964	Pentafluoropropanoic acid, 4-benzyloxyphenyl ester	16.9616	0.254902	0-00-0	C16H11F5O3	5	0	0	468	346	239626	7.24	614
1650	Bicyclo[2.2.1]hept-5-ene-2,3-dimethanol, 1,4,5,6,7,7-hexachloro-	38.8949	1.56127	2157-19-9	C9H8Cl6O2	0	6	0	467	358	194468	14.08	513
1463	Hexasiloxane, 1,1,3,3,5,5,7,7,9,9,11,11-dodecamethyl-	29.5616	4.04657	995-82-4	C12H38O5Si6	0	0	0	466	430	243298	15.95	497
1942	Indeno[1,2,3-cd]pyrene	38.4949	1.625	193-39-5	C22H12	0	0	0	466	276	-1	33.33	863
1639	o-Phenylenspirobiindanol b	39.7616	0.987745	155919-26-9	C23H18O	0	0	0	465	310	-1	26.93	582
[truncated: 71 more rows]

## Sheet: Appendix B
Appendix B Peak information and results from NIST library search to the data extracted with original software "CBEx"from soil sample measured by GCxGC-HRTofMS by EI mode.
Peak ID	Compound Name	Peak I (min)	Peak II (sec)	Library CAS#	Library Formula	F	Cl	Br	Library Match Factor	Library Molecular Weight	Library NIST ID	Library Probability	Library Reverse Match Factor
5	Benzene, pentachloro(trichloroethenyl)-	17.4283	2.15873	29082-74-4	C8Cl8	0	8	0	898	376	-1	98.31	914
122	1,1'-Biphenyl, 2,2',3,3',4,4',5,5',6-nonachloro-	31.5616	2.73016	40186-72-9	C12HCl9	0	9	0	881	460	-1	48.95	894
18	Naphthalene, 1,3,5,7-tetrachloro-	15.4283	2.06349	53555-64-9	C10H4Cl4	0	4	0	880	264	-1	50.19	911
202	Naphthalene, 1,3,5,7-tetrachloro-	15.9616	2.31746	53555-64-9	C10H4Cl4	0	4	0	877	264	-1	50.05	901
82	1,2,3,7,8-Pentachlorodibenzofuran	26.8283	2.73016	57117-41-6	C12H3Cl5O	0	5	0	861	338	-1	98.31	879
1	Benzene, hexachloro-	11.8949	1.36508	118-74-1	C6Cl6	0	6	0	851	282	-1	40.39	857
17	Naphthalene, 1,4,6,7-tetrachloro-	16.9616	2.69842	55720-43-9	C10H4Cl4	0	4	0	849	264	-1	47.5	888
60	Naphthalene, 1,4,6,7-tetrachloro-	17.6949	3.11111	55720-43-9	C10H4Cl4	0	4	0	846	264	-1	42.19	863
216	2,3,7,8-Tetrachlorodibenzofuran	23.2283	2.85715	51207-31-9	C12H4Cl4O	0	4	0	828	304	-1	97.46	854
47	2,3,7,8-Tetrachlorodibenzofuran	23.7616	2.79365	51207-31-9	C12H4Cl4O	0	4	0	824	304	-1	97.21	843
183	Naphthalene, 1,4,6,7-tetrachloro-	16.6283	2.60318	55720-43-9	C10H4Cl4	0	4	0	822	264	-1	42.96	888
161	2,3,7,8-Tetrachlorodibenzofuran	23.2949	2.79365	51207-31-9	C12H4Cl4O	0	4	0	817	304	-1	97.96	853
207	1,1'-Biphenyl, 2,2',3,3',4,4',5,5',6-nonachloro-	29.7616	2.66667	40186-72-9	C12HCl9	0	9	0	815	460	-1	46.45	842
194	Octachlorodibenzo-p-dioxin	36.3616	3.87302	3268-87-9	C12Cl8O2	0	8	0	814	456	-1	98.12	846
298	1,1'-Biphenyl, 2,2',4,4',5',6-Hexachloro-	22.8949	2.53968	60145-22-4	C12H4Cl6	0	6	0	812	358	-1	11.1	866
1338	(R)-1-Ethyl-2-pyrrolidinecarboxamide	22.2949	1.04762	0-00-0	C7H14N2O	0	0	0	811	142	254890	13.2	866
306	1,1'-Biphenyl, 2,2',3,3',4,4',5-heptachloro-	26.8283	2.57143	35065-30-6	C12H3Cl7	0	7	0	811	392	-1	14.18	867
293	Naphthalene, 1,4,6,7-tetrachloro-	16.2283	2.4127	55720-43-9	C10H4Cl4	0	4	0	809	264	-1	48.02	870
279	1,1'-Biphenyl, 2,2',3,3',4,4',5,5',6-nonachloro-	29.4949	2.53968	40186-72-9	C12HCl9	0	9	0	806	460	-1	46.97	825
3	Dibenzofuran, octachloro-	36.5616	0.412699	39001-02-0	C12Cl8O	0	8	0	802	440	-1	97.51	846
393	1-(4-Methylpiperazine)dithiocarboxylic acid, 2,3,5,6-tetrachloropyrid-4-yl ester	44.095	4.03175	0-00-0	C11H11Cl4N3S2	0	4	0	797	389	30423	76.56	816
23	Naphthalene, 1,3,7-trichloro-	12.3616	1.49206	55720-37-1	C10H5Cl3	0	3	0	793	230	-1	45.56	812
314	2,3,4,5,6-Pentachloroaniline	14.0283	2.19048	527-20-8	C6H2Cl5N	0	5	0	790	263	-1	97.41	853
382	1,1'-Biphenyl, 2,2',3,3',4,4',5,5'-octachloro-	28.2283	2.57143	35694-08-7	C12H2Cl8	0	8	0	782	426	-1	50.67	846
75	Naphthalene, 1,3,5,7-tetrachloro-	15.0283	1.96826	53555-64-9	C10H4Cl4	0	4	0	777	264	-1	52.78	895
991	2-Propanone, 1-(1-methyl-2-piperidinyl)-, (ﾂｱ)-	20.7616	1.04762	18747-42-7	C9H17NO	0	0	0	773	155	258594	56.11	857
54	Benzene, 1,2,4,5-tetrachloro-	8.49493	0.412699	95-94-3	C6H2Cl4	0	4	0	772	214	-1	43.53	811
232	Naphthalene, 1,8-dichloro-	10.5616	1.14286	2050-74-0	C10H6Cl2	0	2	0	770	196	33551	19.8	852
358	1,1'-Biphenyl, 2,2',3,3',4,4',5,5'-octachloro-	30.3616	2.69842	35694-08-7	C12H2Cl8	0	8	0	769	426	-1	31.39	855
196	Naphthalene, 1,8-dichloro-	10.1616	0.984128	2050-74-0	C10H6Cl2	0	2	0	767	196	33551	42.59	861
1283	3-(1'-pyrrolidinyl)-2-butanone	23.3616	0.984128	0-00-0	C8H15NO	0	0	0	766	141	240165	33.07	970
1394	1H-Pyrazole, 4,5-dihydro-3-phenyl-	40.9616	2.4127	936-48-1	C9H10N2	0	0	0	765	146	254381	19.2	913
128	Ethylenediamine	5.82826	0.190476	107-15-3	C2H8N2	0	0	0	762	60	234760	36.19	802
231	Benzene, pentachloromethyl-	11.4949	1.1746	877-11-2	C7H3Cl5	0	5	0	762	262	-1	92.37	836
281	1,2,3,7,8-Pentachlorodibenzofuran	27.6283	2.76191	57117-41-6	C12H3Cl5O	0	5	0	755	338	-1	96.76	814
2	Decachlorobiphenyl	32.6283	2.8254	2051-24-3	C12Cl10	0	10	0	752	494	-1	94.32	789
677	9H-Xanthen-9-one, 2,7-dichloro-1-hydroxy-3,6-dimethoxy-8-methyl-	42.6283	2.69842	22346-58-3	C16H12Cl2O5	0	2	0	746	354	-1	71.23	773
214	9H-Fluoren-9-one, 3,6-dichloro-	18.4283	3.11111	34223-82-0	C13H6Cl2O	0	2	0	745	248	-1	62.1	778
1011	2-Propanone, 1-(1-methyl-2-piperidinyl)-, (ﾂｱ)-	20.0949	1.11111	18747-42-7	C9H17NO	0	0	0	741	155	258594	37.88	807
1111	3-(1'-pyrrolidinyl)-2-butanone	22.1616	1.01587	0-00-0	C8H15NO	0	0	0	741	141	240165	32.27	904
1050	(R)-1-Ethyl-2-pyrrolidinecarboxamide	22.0283	1.01587	0-00-0	C7H14N2O	0	0	0	740	142	254890	18.96	852
389	1,1'-Biphenyl, 2,2',3,3',4,4',5,5'-octachloro-	28.4283	2.60318	35694-08-7	C12H2Cl8	0	8	0	732	426	-1	33.86	808
29	1,1,3,3-Tetrachloro-1,3-disila-2-oxaphenalane	35.095	0.698413	54321-29-8	C10H6Cl4OSi2	0	4	0	732	338	-1	78.78	839
35	Naphthalene, 1,3,7-trichloro-	13.4949	2.06349	55720-37-1	C10H5Cl3	0	3	0	725	230	-1	44.75	802
1240	3-(1'-pyrrolidinyl)-2-butanone	22.9616	0.952382	0-00-0	C8H15NO	0	0	0	725	141	240165	51.89	908
238	1,2-Bis(2-chlorophenyl)-1,2-bis(3-chlorophenyl)ethane	24.3616	3.96826	0-00-0	C26H18Cl4	0	4	0	725	470	-1	47.13	789
4	1,1,3,3-Tetrachloro-1,3-disila-2-oxaphenalane	33.3616	3.42857	54321-29-8	C10H6Cl4OSi2	0	4	0	724	338	-1	83.29	861
987	Levoglucosenone	18.6949	1.2381	37112-31-5	C6H6O3	0	0	0	722	126	229846	61.4	777
821	2-Propanone, 1-(1-methyl-2-piperidinyl)-, (ﾂｱ)-	18.8949	1.1746	18747-42-7	C9H17NO	0	0	0	722	155	258594	67.36	783
950	1-(2-Tetrahydrofurylmethyl)piperidine	22.4949	1.01587	1199-81-1	C10H19NO	0	0	0	720	169	131250	11.26	788
925	9H-Xanthen-9-one, 2,7-dichloro-1-hydroxy-3,6-dimethoxy-8-methyl-	41.9616	2.03175	22346-58-3	C16H12Cl2O5	0	2	0	720	354	-1	76.37	740
636	6-Bromomethyl-2,2-dimethyldihydrofuro[3,4-d][1,3]dioxol-4-one	20.3616	3.68254	0-00-0	C8H11BrO4	0	0	1	719	250	127063	70.92	787
340	9H-Fluoren-9-one, 3,6-dichloro-	19.7616	3.6508	34223-82-0	C13H6Cl2O	0	2	0	717	248	-1	63.73	749
1388	1-(4-Methylpiperazine)dithiocarboxylic acid, 2,3,5,6-tetrachloropyrid-4-yl ester	41.695	1.39683	0-00-0	C11H11Cl4N3S2	0	4	0	716	389	30423	65.34	763
775	Piperidine, 1-methyl-	19.4949	1.04762	626-67-5	C6H13N	0	0	0	715	99	7442	38.16	784
1028	(R)-1-Ethyl-2-pyrrolidinecarboxamide	21.8283	1.01587	0-00-0	C7H14N2O	0	0	0	714	142	254890	7.87	825
1007	3-(1'-pyrrolidinyl)-2-butanone	21.4949	1.07937	0-00-0	C8H15NO	0	0	0	713	141	240165	25.05	924
188	Benzene, 1,2,4,5-tetrachloro-	8.7616	0.539683	95-94-3	C6H2Cl4	0	4	0	711	214	-1	36.38	833
772	2-Propanone, 1-(1-methyl-2-piperidinyl)-, (ﾂｱ)-	18.2949	1.04762	18747-42-7	C9H17NO	0	0	0	711	155	258594	43.87	767
1426	Cyclohexane, undecafluoro(nonafluorobutyl)-	32.7616	2.50794	374-60-7	C10F20	20	0	0	711	500	161314	38.17	798
973	2-Propanone, 1-(1-methyl-2-piperidinyl)-, (ﾂｱ)-	20.2949	1.04762	18747-42-7	C9H17NO	0	0	0	710	155	258594	52.76	804
387	9,9-Dichloro-9-silafluorene	17.3616	2.47619	18030-58-5	C12H8Cl2Si	0	2	0	709	250	-1	68.11	827
924	2-Propanone, 1-(1-methyl-2-piperidinyl)-, (ﾂｱ)-	19.8283	1.04762	18747-42-7	C9H17NO	0	0	0	709	155	258594	44.48	761
1125	Dibenzofuran, octachloro-	36.5616	1.80953	39001-02-0	C12Cl8O	0	8	0	709	440	-1	98.36	734
648	2,3,7,8-Tetrachlorodibenzofuran	23.0283	2.8254	51207-31-9	C12H4Cl4O	0	4	0	708	304	-1	89.73	781
385	Naphthalene, 1,4,6,7-tetrachloro-	16.4949	2.53968	55720-43-9	C10H4Cl4	0	4	0	706	264	-1	43.35	863
705	1,1'-Biphenyl, 2,2',3,4',5,5',6-heptachloro-	27.9616	2.8254	52663-68-0	C12H3Cl7	0	7	0	705	392	-1	18.24	784
1120	Thiazole, 2-(phenylthio)-	37.0283	2.98413	33342-67-5	C9H7NS2	0	0	0	703	193	148994	79.41	834
190	3-Formyl-1-(2,6-dichlorophenyl)-2-(1H)-pyridinethione	18.4949	3.01588	0-00-0	C12H7Cl2NOS	0	2	0	702	283	-1	46.03	765
721	Bis-(3,4-dichloro-phenyl)-carbodiimide	35.8283	0.793652	63875-68-3	C13H6Cl4N2	0	4	0	700	330	-1	64.65	717
277	Naphthalene, octachloro-	26.9616	2.31746	2234-13-1	C10Cl8	0	8	0	699	400	-1	96.62	943
14	9H-Fluoren-9-one, 3,6-dichloro-	19.1616	3.17461	34223-82-0	C13H6Cl2O	0	2	0	698	248	-1	34.76	730
72	2,3,4,6,7,8-Hexachlorodibenzofuran	30.0283	2.76191	60851-34-5	C12H2Cl6O	0	6	0	698	372	-1	92.5	730
986	9H-Xanthen-9-one, 2,7-dichloro-1-hydroxy-3,6-dimethoxy-8-methyl-	41.4283	2.09524	22346-58-3	C16H12Cl2O5	0	2	0	698	354	-1	74.35	742
1043	9H-Xanthen-9-one, 2,7-dichloro-1-hydroxy-3,6-dimethoxy-8-methyl-	42.2283	2.22222	22346-58-3	C16H12Cl2O5	0	2	0	697	354	-1	68.11	741
592	1,1,3,3-Tetrachloro-1,3-disila-2-oxaphenalane	32.4283	3.20635	54321-29-8	C10H6Cl4OSi2	0	4	0	696	338	-1	80.03	828
906	2-Propanone, 1-(1-methyl-2-piperidinyl)-, (ﾂｱ)-	18.5616	1.20635	18747-42-7	C9H17NO	0	0	0	693	155	258594	57.37	749
42	Silane, trichloro(4-chlorophenyl)-	15.6283	2.38095	825-94-5	C6H4Cl4Si	0	4	0	690	244	-1	70.88	744
733	2-Propanone, 1-(1-methyl-2-piperidinyl)-, (ﾂｱ)-	18.6283	1.01587	18747-42-7	C9H17NO	0	0	0	690	155	258594	30.77	777
651	2-Propanone, 1-(1-methyl-2-piperidinyl)-, (ﾂｱ)-	18.0283	0.984128	18747-42-7	C9H17NO	0	0	0	689	155	258594	49.38	807
717	2-Propanone, 1-(1-methyl-2-piperidinyl)-, (ﾂｱ)-	19.2283	1.07937	18747-42-7	C9H17NO	0	0	0	689	155	258594	54.35	750
978	2-Propanone, 1-(1-methyl-2-piperidinyl)-, (ﾂｱ)-	19.9616	1.04762	18747-42-7	C9H17NO	0	0	0	689	155	258594	36.11	755
305	Bis-(3,4-dichloro-phenyl)-carbodiimide	35.7616	1.01587	63875-68-3	C13H6Cl4N2	0	4	0	688	330	-1	53.33	693
432	1,1,3,3-Tetrachloro-1,3-disila-2-oxaphenalane	34.7616	0.190476	54321-29-8	C10H6Cl4OSi2	0	4	0	686	338	-1	77.61	818
172	9H-Fluorene, 9-(dichloromethylene)-	21.2283	3.46032	835-17-6	C14H8Cl2	0	2	0	685	246	-1	27.95	696
337	[1,1'-Biphenyl]-4-ol, 3,4',5-trichloro-	25.5616	3.58731	4400-06-0	C12H7Cl3O	0	3	0	685	272	-1	59.1	774
383	1,2,3,7,8-Pentachlorodibenzofuran	27.0283	2.85715	57117-41-6	C12H3Cl5O	0	5	0	685	338	-1	93.92	806
386	9,9-Dichloro-9-silafluorene	17.6949	2.50794	18030-58-5	C12H8Cl2Si	0	2	0	684	250	-1	67.57	825
627	2,3,5-Trichloro-6-hydroxypyridine, dimethyl(tert-butyl)silyl ether	16.6283	2.44445	0-00-0	C11H16Cl3NOSi	0	3	0	683	311	-1	71.63	828
642	2,3,7,8-Tetrachlorodibenzo-p-dioxin	30.7616	3.20635	1746-01-6	C12H4Cl4O2	0	4	0	683	320	-1	71.09	849
338	1,1,3,3-Tetrachloro-1,3-disila-2-oxaphenalane	33.8283	3.6508	54321-29-8	C10H6Cl4OSi2	0	4	0	683	338	-1	76.89	819
374	[1,1'-Biphenyl]-4-ol, 3,4',5-trichloro-	25.0949	3.39683	4400-06-0	C12H7Cl3O	0	3	0	682	272	-1	78.96	795
141	5-Bromo-3H-1,2-benzodithiol-3-one	20.8949	3.39683	115475-20-2	C7H3BrOS2	0	0	1	680	246	-1	52.64	701
1042	Dibenzofuran, octachloro-	36.5616	1.61905	39001-02-0	C12Cl8O	0	8	0	680	440	-1	97.62	745
24	Acridine, 9,10-dihydro-	13.1616	2.12699	92-81-9	C13H11N	0	0	0	679	181	279339	34.33	722
714	Piperidine, 1-methyl-	21.1616	1.04762	626-67-5	C6H13N	0	0	0	679	99	7442	33.11	799
236	Dibenzo[b,e][1,4]dioxin, 1,2,4-trichloro-	27.8949	3.30159	39227-58-2	C12H5Cl3O2	0	3	0	679	286	-1	56.11	760
222	1,3-Diamino-8,9-dichloro-5,6-dihydrobenzo[f]quinazoline	24.6949	3.01588	37436-48-9	C12H10Cl2N4	0	2	0	678	280	-1	60.56	701
10	Naphthalene, 1,4-dichloro-	10.2949	1.04762	1825-31-6	C10H6Cl2	0	2	0	677	196	212465	11.42	705
674	Dihydroindolopyridocoline	34.895	1.93651	117998-81-9	C15H12N2	0	0	0	675	220	-1	66.81	747
217	2,3,7,8-Tetrachlorodibenzofuran	30.095	3.20635	51207-31-9	C12H4Cl4O	0	4	0	673	304	-1	62.77	719
174	1,3-Diamino-8,9-dichloro-5,6-dihydrobenzo[f]quinazoline	24.2283	2.95238	37436-48-9	C12H10Cl2N4	0	2	0	670	280	-1	68.42	723
1190	Tricyclo[3.3.1.1(3,7)]decane, 1,2,2,3,4,4,6,6,8,8,9,9,10,10-tetradecafluoro-5,7-bis(trifluoromethyl)-	13.1616	0.476191	36481-20-6	C12F20	20	0	0	669	524	64448	74.31	814
1480	Butanoic acid, 4-hydroxy-2-methylene-	25.6949	1.04762	24923-76-0	C5H8O3	0	0	0	669	116	299119	12.83	986
1475	Cyclohexane, undecafluoro(nonafluorobutyl)-	16.6949	1.90476	374-60-7	C10F20	20	0	0	668	500	161314	69.39	773
403	5-Aziridinopentanol	15.4949	0.825398	40771-35-5	C7H15NO	0	0	0	667	129	292436	15.1	683
1358	Cyclohexane, undecafluoro(nonafluorobutyl)-	16.3616	1.90476	374-60-7	C10F20	20	0	0	666	500	161314	74.32	807
1378	Proline, 2-methyl-5-oxo-, methyl ester	23.0949	1.01587	56145-24-5	C7H11NO3	0	0	0	666	157	260238	10.03	978
431	[1,1'-Biphenyl]-4,4'-diamine, 3,3'-dichloro-	19.8949	3.33334	91-94-1	C12H10Cl2N2	0	2	0	665	252	-1	41.11	730
215	1,3-Diamino-8,9-dichloro-5,6-dihydrobenzo[f]quinazoline	24.5616	3.17461	37436-48-9	C12H10Cl2N4	0	2	0	665	280	-1	62.5	703
268	Naphthalene, 1,3,7-trichloro-	12.6949	1.68254	55720-37-1	C10H5Cl3	0	3	0	664	230	-1	39.95	783
203	Benz[a]anthracene, 7,12-dihydro-	25.1616	3.74604	16434-59-6	C18H14	0	0	0	664	230	-1	53.28	706
325	N-[4-Cyclooctylaminobutyl]aziridine	14.0949	0.761905	0-00-0	C14H28N2	0	0	0	663	224	70289	23.05	672
1490	1H-1,2,4-Triazol-5-amine, 1-methyl-	22.0949	1.11111	15795-39-8	C3H6N4	0	0	0	663	98	241911	22.26	926
520	Bis-(3,4-dichloro-phenyl)-carbodiimide	35.495	0.349207	63875-68-3	C13H6Cl4N2	0	4	0	663	330	-1	72.83	716
73	2,3,7,8-Tetrachlorodibenzofuran	31.7616	3.77778	51207-31-9	C12H4Cl4O	0	4	0	662	304	-1	61.54	688
11	Naphthalene, 1-phenyl-	19.5616	3.93651	605-02-7	C16H12	0	0	0	661	204	-1	11.97	708
204	1,3-Diamino-8,9-dichloro-5,6-dihydrobenzo[f]quinazoline	24.8949	3.07937	37436-48-9	C12H10Cl2N4	0	2	0	661	280	-1	56.06	694
36	Benzene, 1,2,3-trichloro-	7.69493	0.190476	87-61-6	C6H3Cl3	0	3	0	660	180	191588	44.73	741
1473	Octanoic acid, pentadecafluoro-, anhydride	32.9616	1.39683	33496-48-9	C16F30O3	30	0	0	660	810	227970	58.45	736
452	Propionamide, 3-(1-piperidyl)-	16.1616	0.761905	4269-30-1	C8H16N2O	0	0	0	659	156	248168	24.66	676
675	2-Butanone, 4-(1-piperidinyl)-	17.2949	0.920636	16635-03-3	C9H17NO	0	0	0	659	155	265987	15.59	702
1505	1H-Indole-3-carboxaldehyde	40.495	1.77778	487-89-8	C9H7NO	0	0	0	659	145	313957	42.79	778
323	2,3,7,8-Tetrachlorodibenzofuran	30.495	3.36508	51207-31-9	C12H4Cl4O	0	4	0	657	304	-1	66.63	710
359	1,1,3,3-Tetrachloro-1,3-disila-2-oxaphenalane	35.0283	0.380953	54321-29-8	C10H6Cl4OSi2	0	4	0	657	338	-1	77.48	825
898	9H-Xanthen-9-one, 2,7-dichloro-1-hydroxy-3,6-dimethoxy-8-methyl-	40.8283	0.666667	22346-58-3	C16H12Cl2O5	0	2	0	657	354	-1	54.53	752
343	Propionamide, 3-(1-piperidyl)-	16.2949	0.825398	4269-30-1	C8H16N2O	0	0	0	656	156	248168	29.21	674
335	1-(4-Methylpiperazine)dithiocarboxylic acid, 2,3,5,6-tetrachloropyrid-4-yl ester	44.1616	0.126984	0-00-0	C11H11Cl4N3S2	0	4	0	656	389	30423	49.77	739
474	2-Propanone, 1-(1-methyl-2-piperidinyl)-, (ﾂｱ)-	17.5616	0.952382	18747-42-7	C9H17NO	0	0	0	655	155	258594	27.38	780
226	2-Bromophenazine	17.8949	2.66667	3331-28-0	C12H7BrN2	0	0	1	655	258	-1	30.64	724
726	2-Propanone, 1-(1-methyl-2-piperidinyl)-, (ﾂｱ)-	18.7616	1.01587	18747-42-7	C9H17NO	0	0	0	655	155	258594	33.56	732
275	5-Aziridinopentanol	11.1616	0.507937	40771-35-5	C7H15NO	0	0	0	654	129	292436	15.51	689
702	2-Propanone, 1-(1-methyl-2-piperidinyl)-, (ﾂｱ)-	17.7616	0.952382	18747-42-7	C9H17NO	0	0	0	654	155	258594	25.98	759
954	2,2'-(m-Phenylene)dithiophene	23.4949	3.74604	104500-00-7	C14H10S2	0	0	0	654	242	-1	53.28	731
276	Benzenamine, 2,4,6-trichloro-	8.9616	0.603175	634-93-5	C6H4Cl3N	0	3	0	653	195	16808	32.14	788
85	[1,1'-Biphenyl]-4-carboxaldehyde	12.4949	2.03175	3218-36-8	C13H10O	0	0	0	653	182	197598	15.84	750
107	1,3-Diamino-8,9-dichloro-5,6-dihydrobenzo[f]quinazoline	25.4283	3.14286	37436-48-9	C12H10Cl2N4	0	2	0	653	280	-1	59.09	703
715	[1,1'-Biphenyl]-4-ol, 3,4',5-trichloro-	25.7616	3.39683	4400-06-0	C12H7Cl3O	0	3	0	653	272	-1	64.9	770
310	Naphthalene, 1,3,7-trichloro-	12.8949	1.68254	55720-37-1	C10H5Cl3	0	3	0	652	230	-1	43.54	798
1459	Cyclohexane, undecafluoro(nonafluorobutyl)-	15.6283	0.603175	374-60-7	C10F20	20	0	0	652	500	161314	43.76	805
720	2-Propanone, 1-(1-methyl-2-piperidinyl)-, (ﾂｱ)-	18.9616	1.01587	18747-42-7	C9H17NO	0	0	0	652	155	258594	29.92	775
241	1,2,3,7,8-Pentachlorodibenzofuran	26.0949	2.60318	57117-41-6	C12H3Cl5O	0	5	0	652	338	-1	92.3	837
12	Pyrene, 4,5,9,10-tetrahydro-	18.4283	3.49207	781-17-9	C16H14	0	0	0	651	206	-1	12.56	668
921	4-Hydroxymandelic acid, ethyl ester, di-TMS	39.0283	0.507937	0-00-0	C16H28O4Si2	0	0	0	650	340	-1	28.3	750
522	2-Propanone, 1-(1-methyl-2-piperidinyl)-, (ﾂｱ)-	16.8949	0.920636	18747-42-7	C9H17NO	0	0	0	649	155	258594	16.65	787
1128	Cyclohexane, undecafluoro(nonafluorobutyl)-	15.8949	3.11111	374-60-7	C10F20	20	0	0	648	500	161314	44.19	792
694	4-Benzo[b]thien-2-yl-2-chloro-6-(2-furanyl)pyrimidine	25.8949	2.31746	124959-39-3	C16H9ClN2OS	0	1	0	648	312	-1	65.78	740
738	Bis-(3,4-dichloro-phenyl)-carbodiimide	35.9616	1.26984	63875-68-3	C13H6Cl4N2	0	4	0	648	330	-1	57.68	702
1151	Tricyclo[3.3.1.1(3,7)]decane, 1,2,2,3,4,4,6,6,8,8,9,9,10,10-tetradecafluoro-5,7-bis(trifluoromethyl)-	11.2949	0.317461	36481-20-6	C12F20	20	0	0	645	524	64448	45.55	754
292	5-Bromo-3H-1,2-benzodithiol-3-one	21.0283	3.2381	115475-20-2	C7H3BrOS2	0	0	1	645	246	-1	48.95	657
123	1,3-Diamino-8,9-dichloro-5,6-dihydrobenzo[f]quinazoline	24.4283	3.11111	37436-48-9	C12H10Cl2N4	0	2	0	645	280	-1	66.95	731
380	Propionamide, 3-(1-piperidyl)-	10.9616	0.539683	4269-30-1	C8H16N2O	0	0	0	644	156	248168	15.72	672
1121	Cyclohexane, undecafluoro(nonafluorobutyl)-	13.4283	0.476191	374-60-7	C10F20	20	0	0	644	500	161314	38.26	809
189	Formamide, N-octyl-	26.6283	0.920636	6282-06-0	C9H19NO	0	0	0	644	157	227738	25.92	676
597	2,3,7,8-Tetrachlorodibenzofuran	30.6283	3.36508	51207-31-9	C12H4Cl4O	0	4	0	643	304	-1	50.09	680
964	[1,1'-Biphenyl]-4-ol, 3,4',5-trichloro-	26.1616	3.49207	4400-06-0	C12H7Cl3O	0	3	0	642	272	-1	66.4	805
9	2,3,7,8-Tetrachlorodibenzofuran	30.895	3.49207	51207-31-9	C12H4Cl4O	0	4	0	642	304	-1	41.05	666
368	1,3-Diamino-8,9-dichloro-5,6-dihydrobenzo[f]quinazoline	24.5616	2.92064	37436-48-9	C12H10Cl2N4	0	2	0	641	280	-1	60.22	727
1132	Levoglucosenone	20.8949	1.20635	37112-31-5	C6H6O3	0	0	0	640	126	229846	48.73	782
180	9H-Fluorene, 9-(dichloromethylene)-	21.5616	3.36508	835-17-6	C14H8Cl2	0	2	0	640	246	-1	17.53	679
440	1,1,3,3-Tetrachloro-1,3-disila-2-oxaphenalane	32.2283	3.04762	54321-29-8	C10H6Cl4OSi2	0	4	0	639	338	-1	75.57	802
1500	Benzene, 1-(3-bromopropyl)-4-benzyloxy-	31.0283	1.55556	167091-73-8	C16H17BrO	0	0	1	638	304	190088	90.7	880
413	1-(3-Aminopropyl)-2-pyrrolidone	15.4283	0.857144	7663-77-6	C7H14N2O	0	0	0	637	142	298575	14.79	691
152	2,3,7,8-Tetrachlorodibenzofuran	31.095	3.46032	51207-31-9	C12H4Cl4O	0	4	0	637	304	-1	62.49	698
966	Tricyclo[3.3.1.1(3,7)]decane, 1,2,2,3,4,4,6,6,8,8,9,9,10,10-tetradecafluoro-5,7-bis(trifluoromethyl)-	11.3616	2.12699	36481-20-6	C12F20	20	0	0	636	524	64448	64.22	763
220	Formamide, N-octyl-	24.7616	0.920636	6282-06-0	C9H19NO	0	0	0	636	157	227738	24.99	656
471	2-Propanone, 1-(1-methyl-2-piperidinyl)-, (ﾂｱ)-	10.1616	0.412699	18747-42-7	C9H17NO	0	0	0	635	155	258594	24.84	807
280	Anthracene, 1,8-dichloro-	20.6283	3.17461	14381-66-9	C14H8Cl2	0	2	0	634	246	-1	32.95	681
159	Naphthalene, octachloro-	31.8283	3.26984	2234-13-1	C10Cl8	0	8	0	634	400	-1	93.17	916
476	2-Propanone, 1-(1-methyl-2-piperidinyl)-, (ﾂｱ)-	10.4949	0.476191	18747-42-7	C9H17NO	0	0	0	633	155	258594	9.39	757
245	Benzene, 1-chloro-3-(phenylethynyl)-	11.6283	1.36508	51624-34-1	C14H9Cl	0	1	0	633	212	-1	36.21	837
739	2-Propanone, 1-(1-methyl-2-piperidinyl)-, (ﾂｱ)-	19.6283	1.04762	18747-42-7	C9H17NO	0	0	0	633	155	258594	31.39	778
361	5-Aziridinopentanol	10.6949	0.412699	40771-35-5	C7H15NO	0	0	0	632	129	292436	18.7	667
342	Propionamide, 3-(1-piperidyl)-	14.4949	0.825398	4269-30-1	C8H16N2O	0	0	0	632	156	248168	16.35	651
653	Dihydroindolopyridocoline	34.3616	1.80953	117998-81-9	C15H12N2	0	0	0	632	220	-1	59.72	727
288	5-Aziridinopentanol	12.6949	0.603175	40771-35-5	C7H15NO	0	0	0	631	129	292436	13.78	665
282	5-Aziridinopentanol	13.5616	0.730159	40771-35-5	C7H15NO	0	0	0	631	129	292436	9.91	659
408	Propionamide, 3-(1-piperidyl)-	15.2949	0.793652	4269-30-1	C8H16N2O	0	0	0	631	156	248168	10.58	675
147	Propan-1-ol, 2-(6-chloro-4-hexylamino-1,3,5-triazin-2-yl)amino-2-methyl-	28.0283	3.61905	0-00-0	C13H24ClN5O	0	1	0	631	301	-1	31.02	682
776	Levoglucosenone	17.2949	1.11111	37112-31-5	C6H6O3	0	0	0	630	126	229846	13.15	653
530	Dihydroindolopyridocoline	33.7616	1.68254	117998-81-9	C15H12N2	0	0	0	630	220	-1	53.01	697
278	Propionamide, 3-(1-piperidyl)-	14.2949	0.761905	4269-30-1	C8H16N2O	0	0	0	629	156	248168	11.92	660
297	2H-Phenanthro[9,10-b]pyran	25.5616	3.77778	217-67-4	C17H12O	0	0	0	629	232	-1	50.47	793
865	2,3,7,8-Tetrachlorodibenzofuran	29.6283	3.49207	51207-31-9	C12H4Cl4O	0	4	0	629	304	-1	47.17	694
887	4-Phenyl-acridine	31.295	0.190476	32779-51-4	C19H13N	0	0	0	629	255	-1	80.03	760
1343	9H-Xanthen-9-one, 2,7-dichloro-1-hydroxy-3,6-dimethoxy-8-methyl-	41.7616	1.6508	22346-58-3	C16H12Cl2O5	0	2	0	629	354	-1	58.86	682
224	Formamide, N-octyl-	12.8283	0.571429	6282-06-0	C9H19NO	0	0	0	628	157	227738	17.8	670
1384	Hexane, tetradecafluoro-	32.695	0.825398	355-42-0	C6F14	14	0	0	628	338	153544	30.27	794
257	1,1,3,3-Tetrachloro-1,3-disila-2-oxaphenalane	33.0283	3.39683	54321-29-8	C10H6Cl4OSi2	0	4	0	628	338	-1	76.62	832
6	Benzene, pentachloro-	9.82826	0.825398	608-93-5	C6HCl5	0	5	0	627	248	-1	66.79	702
350	Propionamide, 3-(1-piperidyl)-	15.0949	0.825398	4269-30-1	C8H16N2O	0	0	0	627	156	248168	11.03	648
175	1,2-Dibromo-4,5-difluorobenzene	28.0949	3.46032	64695-78-9	C6H2Br2F2	2	0	2	627	270	-1	53.69	704
689	1,2,3,7,8-Pentachlorodibenzodioxin	33.8283	3.36508	40321-76-4	C12H3Cl5O2	0	5	0	627	354	-1	59.13	834
315	N-[4-Cyclooctylaminobutyl]aziridine	12.1616	0.603175	0-00-0	C14H28N2	0	0	0	626	224	70289	10.55	637
302	5-Aziridinopentanol	13.0283	0.666667	40771-35-5	C7H15NO	0	0	0	625	129	292436	11.24	655
27	1,3-Diamino-8,9-dichloro-5,6-dihydrobenzo[f]quinazoline	25.0283	3.14286	37436-48-9	C12H10Cl2N4	0	2	0	625	280	-1	45.9	677
473	2,3,7,8-Tetrachlorodibenzofuran	29.0283	2.98413	51207-31-9	C12H4Cl4O	0	4	0	625	304	-1	71.09	700
272	2,3,7,8-Tetrachlorodibenzofuran	29.6283	3.17461	51207-31-9	C12H4Cl4O	0	4	0	625	304	-1	65.38	681
1382	4-Ethylbenzoic acid, hexadecyl ester	47.095	2.22222	0-00-0	C25H42O2	0	0	0	625	374	17383	11.85	889
423	1-Methyl-2-piperidinemethanol	15.4949	0.952382	20845-34-5	C7H15NO	0	0	0	624	129	236934	10.97	646
861	Benzaldehyde, 2,5-bis[(trimethylsilyl)oxy]-	47.695	0.539683	56114-69-3	C13H22O3Si2	0	0	0	624	282	-1	25.35	719
286	N-[4-Cyclooctylaminobutyl]aziridine	12.3616	0.634921	0-00-0	C14H28N2	0	0	0	623	224	70289	13.63	637
52	Dibenzo[c,h][2,6]naphthyridine	26.2949	3.71429	218-30-4	C16H10N2	0	0	0	623	230	-1	17.76	684
876	Benzaldehyde, 2,5-bis[(trimethylsilyl)oxy]-	42.695	0.539683	56114-69-3	C13H22O3Si2	0	0	0	623	282	-1	49.49	704
679	Imidazo[1,2-a]pyridine, 5-chloro-2-(4-chlorophenyl)-	22.0949	2.95238	0-00-0	C13H8Cl2N2	0	2	0	622	262	-1	30.2	741
303	2-Bromophenazine	18.0283	2.69842	3331-28-0	C12H7BrN2	0	0	1	621	258	-1	20.13	713
871	Benzaldehyde, 2,5-bis[(trimethylsilyl)oxy]-	45.0283	0.539683	56114-69-3	C13H22O3Si2	0	0	0	621	282	-1	30.69	716
671	Carbonic acid, monoamide, N-benzyl-N-phenethyl-, 2,2,2-trichloroethyl ester	29.2283	3.49207	0-00-0	C18H18Cl3NO2	0	3	0	620	385	191876	59.09	714
663	N,N,N',N',-Tetramethyl-2-butene-1,4-diamine	16.8949	1.07937	4559-79-9	C8H18N2	0	0	0	619	142	115949	15.91	696
493	4-Bromo-7-methylbenzo(b)thiophene-2-carboxylic acid	26.5616	3.30159	1467-90-9	C10H7BrO2S	0	0	1	619	270	-1	25.62	637
1055	N,O-Dimethyloxostephine	28.9616	3.80953	99964-47-3	C20H23NO7	0	0	0	619	389	-1	61.58	741
322	5-Aziridinopentanol	11.4949	0.571429	40771-35-5	C7H15NO	0	0	0	618	129	292436	9.77	648
899	4-Chlorobenzenesulfonamide, N-tert.-butyldimethylsilyl-	18.9616	3.11111	0-00-0	C12H20ClNO2SSi	0	1	0	618	305	-1	34.6	719
208	Benzene, 1,2,4-tribromo-	28.8283	3.07937	615-54-3	C6H3Br3	0	0	3	618	312	-1	74.27	749
858	Benzaldehyde, 2,5-bis[(trimethylsilyl)oxy]-	48.895	0.571429	56114-69-3	C13H22O3Si2	0	0	0	618	282	-1	24.66	722
421	2-Butene-1,4-diamine, N,N'-diethyl-	14.7616	0.825398	112-21-0	C8H18N2	0	0	0	617	142	134914	7.05	645
1482	Tricyclo[3.3.1.1(3,7)]decane, 1,2,2,3,4,4,6,6,8,8,9,9,10,10-tetradecafluoro-5,7-bis(trifluoromethyl)-	18.1616	0.476191	36481-20-6	C12F20	20	0	0	617	524	64448	45.45	747
384	Propionamide, 3-(1-piperidyl)-	18.3616	0.920636	4269-30-1	C8H16N2O	0	0	0	617	156	248168	30.63	652
149	5-Bromo-3H-1,2-benzodithiol-3-one	21.4949	3.49207	115475-20-2	C7H3BrOS2	0	0	1	617	246	-1	25.81	639
778	1,1'-Biphenyl, 2,2',3,4,4',5,6,6'-octachloro-	26.6283	2.60318	74472-52-9	C12H2Cl8	0	8	0	617	426	-1	22.48	735
348	Benzene, 1,2,4-tribromo-	27.7616	2.79365	615-54-3	C6H3Br3	0	0	3	617	312	-1	71.91	747
219	Formamide, N-octyl-	29.9616	0.952382	6282-06-0	C9H19NO	0	0	0	617	157	227738	28.53	655
835	Benzaldehyde, 2,5-bis[(trimethylsilyl)oxy]-	46.695	0.539683	56114-69-3	C13H22O3Si2	0	0	0	617	282	-1	20.12	707
181	5H-Dibenz[b,e]azepine, 6,11-dihydro-	15.6283	2.63492	449-55-8	C14H13N	0	0	0	616	195	158887	19.83	640
352	5-Bromo-3H-1,2-benzodithiol-3-one	20.6949	3.39683	115475-20-2	C7H3BrOS2	0	0	1	616	246	-1	19.87	686
884	Benzaldehyde, 2,5-bis[(trimethylsilyl)oxy]-	42.295	0.539683	56114-69-3	C13H22O3Si2	0	0	0	616	282	-1	29.43	704
1508	Indole-2-carboxaldehyde	41.4283	3.04762	19005-93-7	C9H7NO	0	0	0	614	145	28092	38.39	888
809	4-Hydroxymandelic acid, ethyl ester, di-TMS	49.1616	0.571429	0-00-0	C16H28O4Si2	0	0	0	614	340	-1	27.78	723
546	2-Propanone, 1-(1-methyl-2-piperidinyl)-, (ﾂｱ)-	16.5616	0.920636	18747-42-7	C9H17NO	0	0	0	613	155	258594	9.5	767
859	Benzaldehyde, 2,5-bis[(trimethylsilyl)oxy]-	45.9616	0.539683	56114-69-3	C13H22O3Si2	0	0	0	612	282	-1	29.34	716
51	(Z)-2-Chloro-3-(dichloromethyl)-butenedioic acid, dimethyl ester (methyl ated ox-mx)	26.4949	3.84127	0-00-0	C7H7Cl3O4	0	3	0	611	260	65298	12.96	636
319	1-(3-Aminopropyl)-2-pyrrolidone	11.6949	0.603175	7663-77-6	C7H14N2O	0	0	0	610	142	298575	8.14	645
100	Silane, trichloro(4-chlorophenyl)-	14.2283	1.84127	825-94-5	C6H4Cl4Si	0	4	0	610	244	-1	65.99	746
422	6-Benzylquinoline	22.0949	3.52381	54884-99-0	C16H13N	0	0	0	610	219	-1	20.13	787
1123	Octanoic acid, pentadecafluoro-, anhydride	32.8283	2.06349	33496-48-9	C16F30O3	30	0	0	610	810	227970	28.07	751
823	Benzaldehyde, 2,5-bis[(trimethylsilyl)oxy]-	46.9616	0.539683	56114-69-3	C13H22O3Si2	0	0	0	610	282	-1	27.52	707
296	3-((3R,5S,8aR)-3-Butyloctahydroindolizin-5-yl)propan-1-ol	9.1616	0.412699	67217-86-1	C15H29NO	0	0	0	609	239	254010	35.78	660
820	4-Benzo[b]thien-2-yl-2-chloro-6-(2-furanyl)pyrimidine	25.6283	2.31746	124959-39-3	C16H9ClN2OS	0	1	0	609	312	-1	56.56	739
379	1,1,2-Trimethyl-1-silacyclobutane	35.495	1.26984	30681-90-4	C6H14Si	0	0	0	609	114	262815	34.85	764
285	Dibenzofuran, octachloro-	36.5616	0.761905	39001-02-0	C12Cl8O	0	8	0	609	440	-1	92.14	720
951	4-Hydroxy-2-hydroxymethyl-6-methylpyrimidine	37.4283	3.04762	33796-42-8	C6H8N2O2	0	0	0	609	140	240947	32.35	892
258	N-[4-Cyclooctylaminobutyl]aziridine	11.8949	0.603175	0-00-0	C14H28N2	0	0	0	608	224	70289	9.82	624
153	1,3-Diamino-8,9-dichloro-5,6-dihydrobenzo[f]quinazoline	27.0949	3.58731	37436-48-9	C12H10Cl2N4	0	2	0	608	280	-1	48.35	711
326	Benzene, 1-bromo-3-(4-chlorophenoxy)-	23.2283	3.33334	0-00-0	C12H8BrClO	0	1	1	607	282	-1	53.39	755
834	Benzaldehyde, 2,5-bis[(trimethylsilyl)oxy]-	45.6283	0.539683	56114-69-3	C13H22O3Si2	0	0	0	607	282	-1	23.15	700
420	Isoquinoline, 1-(2-methylphenyl)-	22.0283	3.58731	22826-52-4	C16H13N	0	0	0	606	219	-1	24.33	670
256	2H-Phenanthro[9,10-b]pyran	24.3616	3.77778	217-67-4	C17H12O	0	0	0	606	232	-1	39.77	767
1414	Octanoic acid, pentadecafluoro-, anhydride	33.095	0.88889	33496-48-9	C16F30O3	30	0	0	606	810	227970	58.39	748
874	4-Hydroxymandelic acid, ethyl ester, di-TMS	44.0283	0.539683	0-00-0	C16H28O4Si2	0	0	0	606	340	-1	23.66	726
309	5-Aziridinopentanol	13.2949	0.698413	40771-35-5	C7H15NO	0	0	0	605	129	292436	9.03	636
370	Stephaboline	25.3616	3.74604	36871-86-0	C18H23NO5	0	0	0	605	333	-1	27.67	677
903	2-Hydroxymandelic acid, ethyl ester, di-TMS	39.6283	0.539683	0-00-0	C16H28O4Si2	0	0	0	605	340	-1	25.71	794
1431	Octanoic acid, pentadecafluoro-, methyl ester	15.8283	1.2381	376-27-2	C9H3F15O2	15	0	0	604	428	1493	64.27	832
692	Dihydroindolopyridocoline	31.9616	1.61905	117998-81-9	C15H12N2	0	0	0	604	220	-1	58.1	668
201	Benz(a)anthracene-7-carbonitrile	31.5616	4	7476-08-06	C19H11N	0	0	0	603	253	-1	31.83	696
363	Isoquinoline, 1-(2-methylphenyl)-	22.5616	3.58731	22826-52-4	C16H13N	0	0	0	602	219	-1	20.96	651
197	Pyrimidine, 4,6-dichloro-2-(methylthio)-5-phenyl-	27.0283	3.36508	64415-11-8	C11H8Cl2N2S	0	2	0	601	270	-1	17.74	628
822	Benzaldehyde, 2,5-bis[(trimethylsilyl)oxy]-	46.5616	0.571429	56114-69-3	C13H22O3Si2	0	0	0	601	282	-1	36.63	701
851	4-Hydroxymandelic acid, ethyl ester, di-TMS	48.7616	0.571429	0-00-0	C16H28O4Si2	0	0	0	601	340	-1	24.44	727
327	ﾃ・D-Erythro-Pentopyranose, 2-deoxy-, cyclic 3,4-(ethylboronate)	13.6949	0.730159	64780-32-1	C7H13BO4	0	0	0	600	172	57856	9.56	622
290	Phthalazine, 1-phenyl-	18.0283	3.58731	7188-22-9	C14H10N2	0	0	0	600	206	-1	13.4	780
857	Benzaldehyde, 2,5-bis[(trimethylsilyl)oxy]-	44.7616	0.539683	56114-69-3	C13H22O3Si2	0	0	0	600	282	-1	18.48	693
840	Benzaldehyde, 2,5-bis[(trimethylsilyl)oxy]-	49.295	0.539683	56114-69-3	C13H22O3Si2	0	0	0	600	282	-1	24.98	691
920	1-Ethyl-1-bromotetrachlorocyclotriphosphazene	23.4283	2.98413	83844-15-9	C2H5BrCl4N3P3	0	4	1	599	383	-1	74.28	789
1495	1,3,2-Dioxathiolane-4-methanol, 2-oxide	27.4283	1.1746	13897-37-5	C3H6O4S	0	0	0	599	138	237097	63.12	844
1167	Hexane, tetradecafluoro-	31.6283	1.33333	355-42-0	C6F14	14	0	0	599	338	153544	36.49	733
660	1,1'-Biphenyl, 2,3,4',6-tetrachloro-	18.1616	2.63492	52663-58-8	C12H6Cl4	0	4	0	598	290	-1	10.83	767
193	Benz(a)anthracene-7-carbonitrile	31.5616	0.126984	7476-08-06	C19H11N	0	0	0	598	253	-1	65.49	712
900	Benzaldehyde, 2,5-bis[(trimethylsilyl)oxy]-	41.3616	0.539683	56114-69-3	C13H22O3Si2	0	0	0	598	282	-1	26.51	698
830	Benzaldehyde, 2,5-bis[(trimethylsilyl)oxy]-	48.4283	0.539683	56114-69-3	C13H22O3Si2	0	0	0	598	282	-1	43.03	708
1073	Tricyclo[3.3.1.1(3,7)]decane, 1,2,2,3,4,4,6,6,8,8,9,9,10,10-tetradecafluoro-5,7-bis(trifluoromethyl)-	10.8283	1.55556	36481-20-6	C12F20	20	0	0	597	524	64448	55.95	750
706	But-1-en-3-ynyl methyl sulfide	16.6283	1.04762	0-00-0	C5H6S	0	0	0	597	98	277869	21.55	737
316	7-Chloro-2-(O-chlorophenyl)-1,2-dihydro-3H-indazol-3-one	18.9616	2.76191	17049-60-4	C13H8Cl2N2O	0	2	0	596	278	-1	54.08	639
56	1,1,3,3-Tetrachloro-1,3-disila-2-oxaphenalane	22.3616	2.73016	54321-29-8	C10H6Cl4OSi2	0	4	0	596	338	-1	35.78	768
645	4-Bromo-7-methylbenzo(b)thiophene-2-carboxylic acid	27.7616	3.39683	1467-90-9	C10H7BrO2S	0	0	1	596	270	-1	29.54	631
1020	3-(1'-pyrrolidinyl)-2-butanone	20.9616	1.04762	0-00-0	C8H15NO	0	0	0	595	141	240165	10.95	846
412	1-Methyl-1-(p-methoxyphenyl)tetrachlorocyclotriphosphazene	34.3616	3.26984	87048-79-1	C8H10Cl4N3OP3	0	4	0	595	397	-1	86.41	642
989	l-Proline, 1-[(2,4,5-trichlorophenoxy)acetyl]-, methyl ester	37.2283	2.38095	66789-88-6	C14H14Cl3NO4	0	3	0	595	365	158643	20.22	644
1441	9-Chloro-1-fluoro-12H-[1,3]benzothiazolo[2,3-b]quinazolin-12-one	31.0283	1.04762	0-00-0	C14H6ClFN2OS	1	1	0	594	304	-1	84.04	743
1006	Tris(4-chlorophenyl)phosphine	38.695	2.79365	1159-54-2	C18H12Cl3P	0	3	0	594	364	-1	60.35	670
843	Benzaldehyde, 2,5-bis[(trimethylsilyl)oxy]-	49.6283	0.571429	56114-69-3	C13H22O3Si2	0	0	0	594	282	-1	23.73	714
372	Formamide, N-octyl-	14.1616	0.634921	6282-06-0	C9H19NO	0	0	0	593	157	227738	13.28	667
58	Molybdenum, tetrakis(竅ｿ3-2-propenyl)-	16.8949	2.95238	12336-10-6	C12H20Mo	0	0	0	593	262	-1	31.6	612
287	2,2-Dichloro-3-trichlorosilyl-1-oxa-2-sila-1,2-dihydronaphthalene	31.4283	2.98413	73063-01-1	C8H5Cl5OSi2	0	5	0	593	348	-1	55.09	662
831	Benzaldehyde, 2,5-bis[(trimethylsilyl)oxy]-	46.2283	0.539683	56114-69-3	C13H22O3Si2	0	0	0	593	282	-1	21.63	673
308	6-Amino-2,3-dimethyl-1H-pyrrolo[2,3-b]pyridine	9.7616	0.634921	55463-65-5	C9H11N3	0	0	0	592	161	216302	13.28	816
456	1,3-Diamino-8,9-dichloro-5,6-dihydrobenzo[f]quinazoline	26.4949	3.52381	37436-48-9	C12H10Cl2N4	0	2	0	592	280	-1	59.83	719
647	Formamide, N-octyl-	17.7616	0.825398	6282-06-0	C9H19NO	0	0	0	591	157	227738	30.97	643
881	Benzaldehyde, 2,5-bis[(trimethylsilyl)oxy]-	41.095	0.539683	56114-69-3	C13H22O3Si2	0	0	0	591	282	-1	35.17	680
856	Benzaldehyde, 2,5-bis[(trimethylsilyl)oxy]-	42.4283	0.539683	56114-69-3	C13H22O3Si2	0	0	0	591	282	-1	36.46	692
875	Benzaldehyde, 2,5-bis[(trimethylsilyl)oxy]-	43.0283	0.539683	56114-69-3	C13H22O3Si2	0	0	0	591	282	-1	44.79	677
816	Benzaldehyde, 2,5-bis[(trimethylsilyl)oxy]-	48.5616	0.539683	56114-69-3	C13H22O3Si2	0	0	0	591	282	-1	43.42	693
247	1-Propanamine, N,N,2-trimethyl-2-[(2,2,3-trimethyl-1-pyrrolidinyl)oxy]-, (S)-	11.3616	0.476191	56630-75-2	C13H28N2O	0	0	0	590	228	163599	21.97	622
443	2,3,5-Trichloro-6-hydroxypyridine, dimethyl(tert-butyl)silyl ether	16.8949	2.57143	0-00-0	C11H16Cl3NOSi	0	3	0	590	311	-1	63.16	821
639	1H-Pyrido(4,3-b)indole, 2,3,4,5-tetrahydro-8-bromo-2-methyl-	16.0949	3.30159	5055-01-06	C12H13BrN2	0	0	1	589	264	-1	55.25	793
369	cis-5,6-Dimethyl-4,7,9-trioxabicyclo[4.2.1]nonane	20.6283	0.952382	62759-64-2	C8H14O3	0	0	0	589	158	131076	22.44	666
270	3,3',4,4,',5-Pentachloro-1,1'-biphenyl	21.9616	2.66667	57465-28-8	C12H5Cl5	0	5	0	589	324	-1	6.41	768
283	Benzene, 1,2,4-tribromo-	27.8283	2.92064	615-54-3	C6H3Br3	0	0	3	589	312	-1	64.62	762
731	5-Bromo-1-methyl-3-(4-oxo-2-thioxothiazolidin-5-ylidene)-1,3-dihydroindol-2-one	44.1616	0.539683	0-00-0	C12H7BrN2O2S2	0	0	1	589	354	-1	57.09	707
324	Propionamide, 3-(1-piperidyl)-	13.4283	0.698413	4269-30-1	C8H16N2O	0	0	0	588	156	248168	8.07	617
109	Naphthalene, 1,2,3,6,7,8-hexachloro-	20.7616	2.98413	17062-87-2	C10H2Cl6	0	6	0	588	332	-1	39.36	615
212	4-Bromo-7-methylbenzo(b)thiophene-2-carboxylic acid	26.0283	3.26984	1467-90-9	C10H7BrO2S	0	0	1	588	270	-1	14.43	626
1082	1-Methyl-1-(p-methylphenyl)tetrachlorocyclotriphosphazene	38.9616	2.28572	87048-78-0	C8H10Cl4N3P3	0	4	0	588	381	-1	45.08	651
1112	Trihydroxyphenethylamine, 3,4,5-	36.4283	2.22222	1927-04-04	C8H11NO3	0	0	0	587	169	316970	59.75	716
926	3-Formyl-1-(2,6-dichlorophenyl)-2-(1H)-pyridinethione	20.0283	3.77778	0-00-0	C12H7Cl2NOS	0	2	0	586	283	-1	16.76	687
333	Formamide, N-octyl-	34.1616	1.11111	6282-06-0	C9H19NO	0	0	0	586	157	227738	22.53	649
854	4-Nitro-4'-methyldiphenylsulfone	36.895	2.63492	4094-37-5	C13H11NO4S	0	0	0	586	277	-1	29.23	616
819	Benzaldehyde, 2,5-bis[(trimethylsilyl)oxy]-	48.1616	0.571429	56114-69-3	C13H22O3Si2	0	0	0	586	282	-1	34.72	683
828	Benzaldehyde, 2,5-bis[(trimethylsilyl)oxy]-	49.0283	0.571429	56114-69-3	C13H22O3Si2	0	0	0	586	282	-1	23.17	702
1103	Tricyclo[3.3.1.1(3,7)]decane, 1,2,2,3,4,4,6,6,8,8,9,9,10,10-tetradecafluoro-5,7-bis(trifluoromethyl)-	16.2949	2.92064	36481-20-6	C12F20	20	0	0	585	524	64448	44.04	724
728	2,3-Dichloro-6,7-dimethoxyquinoxaline	16.8283	2.19048	1790-91-6	C10H8Cl2N2O2	0	2	0	585	258	-1	34.13	643
209	1,1-Dichloro-1-silaacenaphthene	24.0949	3.68254	13093-11-3	C11H8Cl2Si	0	2	0	585	238	-1	44.3	663
850	Benzaldehyde, 2,5-bis[(trimethylsilyl)oxy]-	44.495	0.539683	56114-69-3	C13H22O3Si2	0	0	0	585	282	-1	23.68	677
855	Benzaldehyde, 2,5-bis[(trimethylsilyl)oxy]-	46.3616	0.539683	56114-69-3	C13H22O3Si2	0	0	0	585	282	-1	25.28	702
644	Difenoxin	16.1616	2.76191	28782-42-5	C28H28N2O2	0	0	0	584	424	-1	22.16	658
511	Benzene, 1,2,4-tribromo-	29.4949	3.52381	615-54-3	C6H3Br3	0	0	3	584	312	-1	65.24	749
1236	9-Chloro-1-fluoro-12H-[1,3]benzothiazolo[2,3-b]quinazolin-12-one	30.9616	0.793652	0-00-0	C14H6ClFN2OS	1	1	0	584	304	-1	85.48	737
419	Dihydroindolopyridocoline	33.2283	1.68254	117998-81-9	C15H12N2	0	0	0	584	220	-1	64.39	711
877	Benzaldehyde, 2,5-bis[(trimethylsilyl)oxy]-	44.895	0.539683	56114-69-3	C13H22O3Si2	0	0	0	584	282	-1	38.31	698
622	4,6-Dichloro-2-(4-bromphenylamino)[1,3,5]triazine	25.4949	2.73016	20376-36-7	C9H5BrCl2N4	0	2	1	583	318	-1	54.02	631
868	Hexanoic acid, 3,5-dioxo-2-(triphenylphosphoranylidene)-, methyl ester	36.895	2.69842	26535-32-0	C25H23O4P	0	0	0	583	418	-1	65.71	620
614	2,3,7,8-Tetrachlorodibenzofuran	31.495	3.6508	51207-31-9	C12H4Cl4O	0	4	0	582	304	-1	35.05	665
893	Benzaldehyde, 2,5-bis[(trimethylsilyl)oxy]-	40.6283	0.507937	56114-69-3	C13H22O3Si2	0	0	0	582	282	-1	32.75	667
459	D-Mannoheptulose	24.0283	2.09524	3615-44-9	C7H14O7	0	0	0	581	210	99454	5.71	647
1083	Perfluorodecalin	26.4949	0.825398	306-94-5	C10F18	18	0	0	581	462	245537	24.62	643
839	Dibenzo[b,e][1,4]dioxin, 1,2,4-trichloro-	30.3616	3.74604	39227-58-2	C12H5Cl3O2	0	3	0	581	286	-1	36.23	714
437	2,3,7,8-Tetrachlorodibenzo-p-dioxin	32.8283	3.68254	1746-01-6	C12H4Cl4O2	0	4	0	581	320	-1	40.19	847
885	Benzaldehyde, 2,5-bis[(trimethylsilyl)oxy]-	42.8283	0.539683	56114-69-3	C13H22O3Si2	0	0	0	581	282	-1	53.37	672
1097	Tricyclo[3.3.1.1(3,7)]decane, 1,2,2,3,4,4,6,6,8,8,9,9,10,10-tetradecafluoro-5,7-bis(trifluoromethyl)-	12.6283	1.11111	36481-20-6	C12F20	20	0	0	580	524	64448	51.26	802
537	Silane, trichloro(4-chlorophenyl)-	16.2283	2.60318	825-94-5	C6H4Cl4Si	0	4	0	580	244	-1	47.56	713
132	Naphthalene, 1,2,3,6,7,8-hexachloro-	20.5616	3.04762	17062-87-2	C10H2Cl6	0	6	0	580	332	-1	33.81	626
637	1,2-Benzenediol, 3,4,5,6-tetrachloro-	21.1616	3.71429	1198-55-6	C6H2Cl4O2	0	4	0	580	246	-1	30.02	644
988	Dihydroindolopyridocoline	34.1616	1.74603	117998-81-9	C15H12N2	0	0	0	580	220	-1	44.66	697
313	4-Ethyl-acridan	17.6283	2.79365	65753-72-2	C15H15N	0	0	0	579	209	-1	29.35	678
239	Benzene, 1,2,4-tribromo-	28.0283	3.14286	615-54-3	C6H3Br3	0	0	3	579	312	-1	65.33	751
262	Formamide, N,N'-hexamethylenebis-	31.4283	0.984128	35161-65-0	C8H16N2O2	0	0	0	579	172	6378	14.63	641
760	Naphthalene, 1,5-dichloro-	11.2283	1.49206	1825-30-5	C10H6Cl2	0	2	0	578	196	31197	17.11	844
678	2,3-Dichloro-6,7-dimethoxyquinoxaline	16.4283	2.09524	1790-91-6	C10H8Cl2N2O2	0	2	0	578	258	-1	24.93	614
138	Naphthalene, 1,2,3,6,7,8-hexachloro-	20.3616	3.04762	17062-87-2	C10H2Cl6	0	6	0	578	332	-1	33.06	612
782	Pyrimidine, 4,5,6-trichloro-2-(2-chlorophenyl)-	20.8283	2.50794	0-00-0	C10H4Cl4N2	0	4	0	578	292	-1	65.43	711
334	9,9-Dichloro-9-silafluorene	17.5616	2.44445	18030-58-5	C12H8Cl2Si	0	2	0	577	250	-1	57.52	818
156	2-((2,3,4,5-Tetrachloro-2,4-cyclopentadienylidene)methyl)furan	24.9616	3.36508	129958-47-0	C10H4Cl4O	0	4	0	577	280	-1	23.62	609
142	Benz(a)anthracene-7-carbonitrile	32.6283	0.444445	7476-08-06	C19H11N	0	0	0	577	253	-1	18.78	680
1110	Acetamide, 2-amino-N-ethyl-2-thioxo-	34.7616	1.07937	54699-19-3	C4H8N2OS	0	0	0	577	132	41266	40.75	823
312	Dinaphtho[2,1-b:1',2'-d]thiophene	24.9616	3.6508	194-65-0	C20H12S	0	0	0	576	284	-1	30.37	622
140	Benz(a)anthracene-7-carbonitrile	31.4283	4.03175	7476-08-06	C19H11N	0	0	0	576	253	-1	53.99	716
901	Benzaldehyde, 2,5-bis[(trimethylsilyl)oxy]-	41.2283	0.539683	56114-69-3	C13H22O3Si2	0	0	0	576	282	-1	31.5	670
807	Benzaldehyde, 2,5-bis[(trimethylsilyl)oxy]-	48.295	0.571429	56114-69-3	C13H22O3Si2	0	0	0	576	282	-1	46.09	680
351	2,3,4-Trichloro benzene sulfonyl chloride	17.8949	2.34921	34732-09-7	C6H2Cl4O2S	0	4	0	575	278	-1	31.29	649
804	syn-12-Chloro-10,11-dihydro-2-methoxy-5,10-methano-5H-dibenzo[a,d]cyclohepten-11-one	20.5616	2.66667	106161-33-5	C17H13ClO2	0	1	0	575	284	-1	76.19	809
251	1,1,2-Trimethyl-1-silacyclobutane	22.7616	0.920636	30681-90-4	C6H14Si	0	0	0	575	114	262815	12.05	745
933	Benzaldehyde, 2,4-bis(trimethylsiloxy)-	37.4283	0.507937	33617-38-8	C13H22O3Si2	0	0	0	575	282	-1	13.23	674
845	Benzaldehyde, 2,5-bis[(trimethylsilyl)oxy]-	47.4283	0.571429	56114-69-3	C13H22O3Si2	0	0	0	575	282	-1	39.77	680
234	8-Phenylisoquinoline	16.4283	2.73016	70125-67-6	C15H11N	0	0	0	574	205	-1	20.09	745
577	Formamide, N-octyl-	18.2283	0.793652	6282-06-0	C9H19NO	0	0	0	574	157	227738	21.43	716
430	2,5-Dimethyl-1-(4-chlorophenyl)pyrrole	20.5616	0.285715	5044-23-5	C12H12ClN	0	1	0	574	205	-1	17.65	797
967	1,4-Dichloro-6-methylphenazine	21.0283	2.98413	29453-83-6	C13H8Cl2N2	0	2	0	574	262	-1	31.32	729
503	A,A',2,4,5,6-Hexachloro-m-xylene	22.2283	2.53968	1133-57-9	C8H4Cl6	0	6	0	574	310	-1	47.23	599
896	Isophthalic acid, di(2,6-dichlorophenyl) ester	31.2283	3.87302	0-00-0	C20H10Cl4O4	0	4	0	574	454	-1	22.13	834
223	Naphtho[2,1-e]-1,3,2,4-diazadiborine, 2,4-dichloro-1,2,3,4-tetrahydro-3-(1-naphthalenyl)-	38.295	2.60318	35704-34-8	C20H14B2Cl2N2	0	2	0	574	374	-1	51.87	622
1226	6,8-Dichloro-5,7,4'-trimethoxyflavone	40.095	3.55556	85785-49-5	C18H14Cl2O5	0	2	0	574	380	-1	70.66	759
836	Benzaldehyde, 2,5-bis[(trimethylsilyl)oxy]-	46.8283	0.539683	56114-69-3	C13H22O3Si2	0	0	0	574	282	-1	29.45	716
163	Benzene, 1,2,4-tribromo-	29.9616	3.46032	615-54-3	C6H3Br3	0	0	3	573	312	-1	63.85	714
849	Benzaldehyde, 2,5-bis[(trimethylsilyl)oxy]-	42.5616	0.539683	56114-69-3	C13H22O3Si2	0	0	0	573	282	-1	37.01	675
1019	Tricyclo[3.3.1.1(3,7)]decane, 1,2,2,3,4,4,6,6,8,8,9,9,10,10-tetradecafluoro-5,7-bis(trifluoromethyl)-	15.2283	2.85715	36481-20-6	C12F20	20	0	0	572	524	64448	47.21	769
433	4,6-Dichloro-2-(4-bromphenylamino)[1,3,5]triazine	25.6283	2.69842	20376-36-7	C9H5BrCl2N4	0	2	1	572	318	-1	67.13	641
444	2-Chloro-4-(1-methyl)-1H-pyrrol-2-yl)pyrimidine	36.1616	2.63492	124959-30-4	C9H8ClN3	0	1	0	572	193	274352	19.2	699
827	Benzaldehyde, 2,5-bis[(trimethylsilyl)oxy]-	47.8283	0.539683	56114-69-3	C13H22O3Si2	0	0	0	572	282	-1	36.71	688
684	N-[Azirid-1-ylmethyl]piperidine	9.89493	0.412699	1523-29-1	C8H16N2	0	0	0	571	140	266813	9.74	713
158	4-Bromo-7-methylbenzo(b)thiophene-2-carboxylic acid	19.0949	2.95238	1467-90-9	C10H7BrO2S	0	0	1	571	270	-1	19.91	664
114	Benzene, 1,2,4-tribromo-	28.4949	3.01588	615-54-3	C6H3Br3	0	0	3	571	312	-1	54.25	721
364	Benzene, 1,2,4-tribromo-	30.295	3.49207	615-54-3	C6H3Br3	0	0	3	571	312	-1	69.92	749
501	Benzene, 1,2,4-tribromo-	30.695	3.68254	615-54-3	C6H3Br3	0	0	3	571	312	-1	70.38	740
515	Dihydroindolopyridocoline	31.8283	1.61905	117998-81-9	C15H12N2	0	0	0	571	220	-1	50.52	663
439	Pyrazolo[5,1-c]-as-triazine, 6-(dichloroacetyl)-4,6-dihydro-3-methyl-4-methylene-	17.2949	2.4127	6763-75-3	C9H8Cl2N4O	0	2	0	570	258	196658	22.21	675
1099	Dibenz[a,j]acridine	36.895	3.14286	224-42-0	C21H13N	0	0	0	569	279	-1	30.44	635
740	5-Bromo-1-methyl-3-(4-oxo-2-thioxothiazolidin-5-ylidene)-1,3-dihydroindol-2-one	40.8283	0.539683	0-00-0	C12H7BrN2O2S2	0	0	1	569	354	-1	53.29	719
968	1-Ethyl-1-bromotetrachlorocyclotriphosphazene	22.9616	2.69842	83844-15-9	C2H5BrCl4N3P3	0	4	1	568	383	-1	49.06	728
1510	9H-Xanthen-9-one, 2,7-dichloro-1-hydroxy-3,6-dimethoxy-8-methyl-	41.0283	1.07937	22346-58-3	C16H12Cl2O5	0	2	0	568	354	-1	41.7	633
378	Cyclopentene, octachloro-	13.9616	1.5873	706-78-5	C5Cl8	0	8	0	567	340	-1	77.18	592
665	Aniline, N-benzylidene-p-chloro-,	17.0283	2.98413	780-21-2	C13H10ClN	0	1	0	567	215	-1	50.49	739
381	Dihydroindolopyridocoline	19.9616	3.52381	117998-81-9	C15H12N2	0	0	0	567	220	-1	22.49	641
1048	1,4-Dibromro-2,3,5,6-tetrachlorobenzene	36.695	1.01587	0-00-0	C6Br2Cl4	0	4	2	567	370	-1	90.18	749
137	Naphtho[2,1-e]-1,3,2,4-diazadiborine, 2,4-dichloro-1,2,3,4-tetrahydro-3-(1-naphthalenyl)-	37.095	1.14286	35704-34-8	C20H14B2Cl2N2	0	2	0	567	374	-1	62.02	646
221	4-Chloro-1-methyl-1,5-naphthyridin-2,6-dione	16.4949	3.33334	0-00-0	C9H7ClN2O2	0	1	0	566	210	-1	12.91	606
1029	Thiazole, 2-(phenylthio)-	23.0949	1.49206	33342-67-5	C9H7NS2	0	0	0	566	193	148994	42.98	792
466	4,6-Dichloro-2-(4-bromphenylamino)[1,3,5]triazine	25.2283	2.53968	20376-36-7	C9H5BrCl2N4	0	2	1	566	318	-1	60.24	651
237	Benzene, 1,2,4-tribromo-	29.0949	3.49207	615-54-3	C6H3Br3	0	0	3	566	312	-1	52.16	734
1117	Cyclodecylamine	31.2283	1.55556	2567-87-5	C10H21N	0	0	0	566	155	280102	29.78	731
301	Naphtho[2,1-e]-1,3,2,4-diazadiborine, 2,4-dichloro-1,2,3,4-tetrahydro-3-(1-naphthalenyl)-	37.4283	1.49206	35704-34-8	C20H14B2Cl2N2	0	2	0	566	374	-1	27.56	622
428	2,2-Dichloro-3-trichlorosilyl-1-oxa-2-sila-1,2-dihydronaphthalene	31.7616	3.11111	73063-01-1	C8H5Cl5OSi2	0	5	0	565	348	-1	55.45	640
80	2-Thiazolin-4-ol, 4-(1-adamanthyl)-2,5-dimethyl-	7.89493	0.317461	201992-79-2	C15H23NOS	0	0	0	564	265	190625	35.53	621
45	1,1':4',1''-Terphenyl, 2,4,6-trichloro-	23.3616	2.60318	57346-61-9	C18H11Cl3	0	3	0	564	332	-1	45.79	664
866	Benzaldehyde, 2,5-bis[(trimethylsilyl)oxy]-	43.295	0.539683	56114-69-3	C13H22O3Si2	0	0	0	564	282	-1	32.93	660
919	Benzaldehyde, 2,5-bis[(trimethylsilyl)oxy]-	39.3616	0.539683	56114-69-3	C13H22O3Si2	0	0	0	563	282	-1	29.14	668
883	Benzaldehyde, 2,5-bis[(trimethylsilyl)oxy]-	43.1616	0.539683	56114-69-3	C13H22O3Si2	0	0	0	563	282	-1	37.33	674
507	syn-12-Chloro-10,11-dihydro-2-methoxy-5,10-methano-5H-dibenzo[a,d]cyclohepten-11-one	21.3616	2.79365	106161-33-5	C17H13ClO2	0	1	0	561	284	-1	59.7	797
416	Coronene	23.8283	2.50794	191-07-1	C24H12	0	0	0	561	300	-1	35.96	681
736	4,6-Dichloro-2-(4-bromphenylamino)[1,3,5]triazine	25.4283	2.57143	20376-36-7	C9H5BrCl2N4	0	2	1	561	318	-1	59.35	619
812	Naphthalene, octachloro-	27.0949	2.4127	2234-13-1	C10Cl8	0	8	0	561	400	-1	90.8	859
16	p-Terphenyl, 2,4,4'',6-tetrachloro-	28.2949	2.79365	61576-97-4	C18H10Cl4	0	4	0	561	366	-1	62.73	677
144	2,2-Dichloro-3-trichlorosilyl-1-oxa-2-sila-1,2-dihydronaphthalene	31.6283	3.46032	73063-01-1	C8H5Cl5OSi2	0	5	0	561	348	-1	38.32	639
71	1,1':4',1''-Terphenyl, 2,4,6-trichloro-	23.9616	2.73016	57346-61-9	C18H11Cl3	0	3	0	560	332	-1	53.08	684
749	Thiazolo[3,2-a]benzimidazol-3(2H)-one, 2-(2,3-dichlorobenzylideno)-	29.5616	2.38095	326905-51-5	C16H8Cl2N2OS	0	2	0	560	346	-1	67.18	603
269	Dodecahydropyrido[1,2-b]isoquinoline	36.3616	2.73016	113039-29-5	C13H23N	0	0	0	560	193	185090	9.37	602
806	4-Hydroxymandelic acid, ethyl ester, di-TMS	46.095	0.539683	0-00-0	C16H28O4Si2	0	0	0	560	340	-1	21.03	688
790	1H-Imidazole, 2-ethyl-4,5-dihydro-	19.4283	1.2381	930-52-9	C5H10N2	0	0	0	559	98	299733	33.51	764
218	1,1-Dichloro-1-silaacenaphthene	22.8283	3.49207	13093-11-3	C11H8Cl2Si	0	2	0	559	238	-1	40.02	663
291	4-Bromo-7-methylbenzo(b)thiophene-2-carboxylic acid	26.4283	3.17461	1467-90-9	C10H7BrO2S	0	0	1	559	270	-1	49.61	663
923	Benzaldehyde, 2,4-bis(trimethylsiloxy)-	37.8283	0.507937	33617-38-8	C13H22O3Si2	0	0	0	559	282	-1	32.64	678
916	Hexanoic acid	24.1616	2	142-62-1	C6H12O2	0	0	0	558	116	231278	32.53	699
1040	Tricyclo[3.3.1.1(3,7)]decane, 1,2,2,3,4,4,6,6,8,8,9,9,10,10-tetradecafluoro-5,7-bis(trifluoromethyl)-	15.9616	2.88889	36481-20-6	C12F20	20	0	0	557	524	64448	60.39	779
750	6-Bromo-7-methylbenzo(b)thiophene-2-carboxylic acid	16.5616	2.22222	1678-69-9	C10H7BrO2S	0	0	1	557	270	-1	28.63	623
67	Quinoline, 2-(tribromomethyl)-	18.6283	2.44445	613-53-6	C10H6Br3N	0	0	3	557	377	-1	35.31	719
415	1,2,3,4,6,7,8-Heptachlorodibenzofuran	32.9616	2.95238	67562-39-4	C12HCl7O	0	7	0	557	406	-1	88.9	607
963	2-Thiophenecarboxaldehyde, 5-chloro-	40.095	1.30159	7283-96-7	C5H3ClOS	0	1	0	557	146	276259	40.43	835
230	2-Chloro-4,6-bis(2-thienyl)pyrimidine	20.1616	3.30159	124959-36-0	C12H7ClN2S2	0	1	0	556	278	-1	24.47	640
200	1,2-Bis(1,3-dichloro-2,2-dimethylpropylidene)hydrazine	24.6949	3.33334	93289-71-5	C10H16Cl4N2	0	4	0	556	304	107667	38.07	702
210	Propan-1-ol, 2-(6-chloro-4-hexylamino-1,3,5-triazin-2-yl)amino-2-methyl-	26.8283	3.30159	0-00-0	C13H24ClN5O	0	1	0	556	301	-1	22.94	637
448	1-Methyl-1H-benz(g)indole	13.4949	2.38095	57582-30-6	C13H11N	0	0	0	555	181	284784	51.07	840
59	Benzene, 1-bromo-3-(4-chlorophenoxy)-	21.4949	2.88889	0-00-0	C12H8BrClO	0	1	1	555	282	-1	18.58	704
307	Thiophosphorochloridic acid,O,O-diphenyl ester	22.0283	2.79365	22077-44-7	C12H10ClO2PS	0	1	0	555	284	-1	24.04	685
1453	Tricyclo[3.3.1.1(3,7)]decane, 1,2,2,3,4,4,6,6,8,8,9,9,10,10-tetradecafluoro-5,7-bis(trifluoromethyl)-	23.9616	1.93651	36481-20-6	C12F20	20	0	0	555	524	64448	81.87	757
709	1,2,3,7,8,9-Hexachlorodibenzo-p-dioxin	45.295	0.730159	19408-74-3	C12H2Cl6O2	0	6	0	555	388	-1	48.53	641
624	3-(2,5-Dimethyl-phenylimino)-1,3-dihydro-indol-2-one	20.0949	3.01588	306325-76-8	C16H14N2O	0	0	0	554	250	-1	14.59	605
255	Benzene, 1,2,4-tribromo-	27.4949	2.95238	615-54-3	C6H3Br3	0	0	3	554	312	-1	50.58	748
260	1,2,3,4,6,7,8-Heptachlorodibenzofuran	33.095	3.01588	67562-39-4	C12HCl7O	0	7	0	554	406	-1	80.96	637
818	Benzaldehyde, 2,5-bis[(trimethylsilyl)oxy]-	47.295	0.571429	56114-69-3	C13H22O3Si2	0	0	0	554	282	-1	23.01	709
848	Benzaldehyde, 2,5-bis[(trimethylsilyl)oxy]-	48.0283	0.571429	56114-69-3	C13H22O3Si2	0	0	0	554	282	-1	39.59	665
833	Benzaldehyde, 2,5-bis[(trimethylsilyl)oxy]-	49.7616	0.571429	56114-69-3	C13H22O3Si2	0	0	0	554	282	-1	39.74	650
227	4-Cyanoimidazole	6.56159	0.190476	57090-88-7	C4H3N3	0	0	0	553	93	133699	19.02	591
626	2,3,3',4,4',5,5',6-Octachloro-1,1'-biphenyl	26.2949	2.60318	74472-53-0	C12H2Cl8	0	8	0	553	426	-1	20.96	772
177	1-Propanamine, 3-chloro-	6.42826	0.253968	14753-26-5	C3H8ClN	0	1	0	552	93	298502	18.52	783
240	1-(2,3,4,5,6-Pentachlorobenzoyl)pyrrole	21.2283	0.380953	42091-09-8	C11H4Cl5NO	0	5	0	552	341	-1	43.67	631
668	Tetrabromocatechol	33.6283	2.88889	488-47-1	C6H2Br4O2	0	0	4	552	422	-1	67.4	636
751	2,4,6-Tribromo-2,5-cyclohexadienone	35.4283	0.730159	20244-61-5	C6H3Br3O	0	0	3	552	328	-1	22.43	720
724	Dihydroindolopyridocoline	31.695	1.61905	117998-81-9	C15H12N2	0	0	0	551	220	-1	41.47	657
78	1,4-Pentadiyn-3-one, 1,5-bis(4-chlorophenyl)-	19.4283	2.85715	34793-65-2	C17H8Cl2O	0	2	0	550	298	-1	49.5	702
872	4-Hydroxymandelic acid, ethyl ester, di-TMS	44.6283	0.539683	0-00-0	C16H28O4Si2	0	0	0	550	340	-1	18.76	687
273	L-Tryptophan, ethyl ester	8.09493	0.444445	7479-05-02	C13H16N2O2	0	0	0	549	232	73335	15.02	570
634	2-(8-Pentyldodecahydropyrrolo[1,2-a]quinolin-3-yl)ethanol #	20.4949	3.71429	0-00-0	C19H35NO	0	0	0	549	293	-1	21.87	761
799	3-Formyl-1-(2,6-dichlorophenyl)-2-(1H)-pyridinethione	22.3616	3.93651	0-00-0	C12H7Cl2NOS	0	2	0	549	283	-1	14.8	714
704	1,2,3,7,8-Pentachlorodibenzofuran	26.6949	2.79365	57117-41-6	C12H3Cl5O	0	5	0	549	338	-1	82.55	686
330	Benzene, 1,2,4-tribromo-	29.3616	3.26984	615-54-3	C6H3Br3	0	0	3	549	312	-1	67.3	774
1449	Butanoic acid, 4-hydroxy-2-methylene-	30.8283	1.11111	24923-76-0	C5H8O3	0	0	0	549	116	299119	48.16	922
927	4-Hydroxymandelic acid, ethyl ester, di-TMS	37.695	0.507937	0-00-0	C16H28O4Si2	0	0	0	549	340	-1	18.23	647
438	Benzene, 1,2,3,5-tetrachloro-4,6-difluoro-	18.6283	2.98413	1198-56-7	C6Cl4F2	2	4	0	548	250	-1	33.16	636
205	6-Bromo-7-methylbenzo(b)thiophene-2-carboxylic acid	27.4949	3.39683	1678-69-9	C10H7BrO2S	0	0	1	548	270	-1	15.61	630
1060	Octanoic acid, pentadecafluoro-, methyl ester	18.8949	3.96826	376-27-2	C9H3F15O2	15	0	0	547	428	1493	27.99	811
1033	2,3,7,8-Tetrachlorodibenzofuran	30.9616	0.412699	51207-31-9	C12H4Cl4O	0	4	0	547	304	-1	33.18	630
767	Benzaldehyde, 2,5-bis[(trimethylsilyl)oxy]-	43.5616	0.539683	56114-69-3	C13H22O3Si2	0	0	0	547	282	-1	19.38	695
1039	1,4-Diphenylpyrazole	21.4949	1.71429	15132-01-1	C15H12N2	0	0	0	546	220	-1	14.77	690
465	1,4-Dibromro-2,3,5,6-tetrachlorobenzene	35.2283	3.80953	0-00-0	C6Br2Cl4	0	4	2	546	370	-1	43.52	700
482	Benzene, hexachloro-	23.4283	3.17461	118-74-1	C6Cl6	0	6	0	545	282	-1	32	602
429	Benzene, 1,2,4-tribromo-	28.9616	3.11111	615-54-3	C6H3Br3	0	0	3	545	312	-1	66.47	764
1090	2,6-Lutidine 3,5-dichloro-4-dimethylamino-	30.7616	1.55556	0-00-0	C9H12Cl2N2	0	2	0	545	218	-1	50.56	605
1306	Octanoic acid, pentadecafluoro-, methyl ester	32.6283	0.920636	376-27-2	C9H3F15O2	15	0	0	545	428	1493	42.35	745
917	Benzaldehyde, 2,5-bis[(trimethylsilyl)oxy]-	38.7616	0.539683	56114-69-3	C13H22O3Si2	0	0	0	545	282	-1	15.75	661
904	4-Bromo-7-methylbenzo(b)thiophene-2-carboxylic acid	28.0949	4.0635	1467-90-9	C10H7BrO2S	0	0	1	544	270	-1	48.39	601
332	Benzene, 1,2,4-tribromo-	28.6949	3.26984	615-54-3	C6H3Br3	0	0	3	544	312	-1	58.5	754
182	1,3,5-Triazine, 2-[(1-methylethyl)thio]-4,6-bis(trichloromethyl)-	29.1616	2.60318	24481-68-3	C8H7Cl6N3S	0	6	0	544	387	-1	76.44	557
659	Benzene, 1,2,4-tribromo-	29.2283	3.26984	615-54-3	C6H3Br3	0	0	3	544	312	-1	67.59	771
1408	Tricyclo[3.3.1.1(3,7)]decane, 1,2,2,3,4,4,6,6,8,8,9,9,10,10-tetradecafluoro-5,7-bis(trifluoromethyl)-	31.495	2.50794	36481-20-6	C12F20	20	0	0	544	524	64448	30.69	752
195	Benz(a)anthracene-7-carbonitrile	32.8283	0.444445	7476-08-06	C19H11N	0	0	0	544	253	-1	16.52	665
371	Naphtho[2,1-e]-1,3,2,4-diazadiborine, 2,4-dichloro-1,2,3,4-tetrahydro-3-(1-naphthalenyl)-	37.095	1.46032	35704-34-8	C20H14B2Cl2N2	0	2	0	544	374	-1	47.63	621
611	1,1'-Biisoquinoline	31.495	0.317461	17999-93-8	C18H12N2	0	0	0	543	256	-1	36	672
69	4-Trichloroacetyloxyimino-2-carene	8.5616	0.539683	0-00-0	C12H14Cl3NO2	0	3	0	542	309	227143	19.19	683
945	Carbonic acid, butyl 2,4,6-trichlorophenyl ester	10.2949	1.42857	0-00-0	C11H11Cl3O3	0	3	0	542	296	298160	17.33	733
961	Chromone, 3,5-dibromo-6-hydroxy-2-methyl-	27.4283	2.44445	30095-77-3	C10H6Br2O3	0	0	2	542	332	-1	27.69	746
1107	Tris(4-chlorophenyl)phosphine	39.0283	2.66667	1159-54-2	C18H12Cl3P	0	3	0	542	364	-1	46.92	603
1502	5-(3-Bromophenyl)-1-methyl-3-thiophen-2-yl-1H-[1,2,4]triazole	39.095	0.952382	148758-73-0	C13H10BrN3S	0	0	1	542	319	274733	72.39	619
915	Benzaldehyde, 2,4-bis(trimethylsiloxy)-	39.1616	0.507937	33617-38-8	C13H22O3Si2	0	0	0	542	282	-1	23.56	660
869	Benzaldehyde, 2,5-bis[(trimethylsilyl)oxy]-	39.495	0.539683	56114-69-3	C13H22O3Si2	0	0	0	542	282	-1	31.82	673
453	Thieno[2,3-b]thiophene,2-methyl-	9.3616	0.857144	13393-75-4	C7H6S2	0	0	0	541	154	217094	26.16	673
948	Tricyclo[3.3.1.1(3,7)]decane, 1,2,2,3,4,4,6,6,8,8,9,9,10,10-tetradecafluoro-5,7-bis(trifluoromethyl)-	11.3616	1.84127	36481-20-6	C12F20	20	0	0	541	524	64448	38.63	745
643	2,4,6-Tribromo-3-methylphenyl acetate	36.8283	1.52381	0-00-0	C9H7Br3O2	0	0	3	541	384	-1	16.11	616
914	Benzaldehyde, 2,5-bis[(trimethylsilyl)oxy]-	40.095	0.539683	56114-69-3	C13H22O3Si2	0	0	0	541	282	-1	17.73	651
897	Benzaldehyde, 2,5-bis[(trimethylsilyl)oxy]-	41.5616	0.539683	56114-69-3	C13H22O3Si2	0	0	0	541	282	-1	23.9	659
864	1,7-Di(3-ethylphenyl)-2,2,4,4,6,6-hexamethyl-1,3,5,7-tetraoxa-2,4,6-trisilaheptane	9.02826	0.190476	0-00-0	C22H36O4Si3	0	0	0	540	448	-1	24.93	716
418	1,1':4',1''-Terphenyl, 2,4,6-trichloro-	27.6283	2.44445	57346-61-9	C18H11Cl3	0	3	0	540	332	-1	40.12	621
982	Valine, N-methyl-N-(2-chloroethoxycarbonyl)-, decyl ester	38.095	3.26984	0-00-0	C19H36ClNO4	0	1	0	540	377	237067	6.72	775
46	Nickel, [ﾂｵ-[(1,2-竅ｿ:3,4-竅ｿ)-1,3-butadiene]]bis(竅ｿ5-2,4-cyclopentadien-1-yl)di-, (Ni-Ni)	21.1616	3.26984	95830-02-7	C14H16Ni2	0	0	0	539	300	-1	28.54	593
198	1-Butyl-1-iodotetrachlorocyclotriphosphazene	25.2283	2.98413	77589-33-4	C4H9Cl4IN3P3	0	4	0	539	459	-1	45.56	663
284	2,2-Dichloro-3-trichlorosilyl-1-oxa-2-sila-1,2-dihydronaphthalene	31.895	3.11111	73063-01-1	C8H5Cl5OSi2	0	5	0	539	348	-1	29.64	613
460	trans-1,3-Dimethyl-1,3,5,5-tetrachlorocyclotriphosphazene	18.8283	2.8254	94235-15-1	C2H6Cl4N3P3	0	4	0	538	305	-1	34.58	610
595	Dihydroindolopyridocoline	33.3616	1.71429	117998-81-9	C15H12N2	0	0	0	538	220	-1	48.21	687
64	1-(9-Allyl-9-azabicyclo[3.3.1]non-3-yl)-3-m-tolylurea	10.8283	0.793652	0-00-0	C19H27N3O	0	0	0	537	313	315657	24.49	563
798	syn-12-Chloro-10,11-dihydro-2-methoxy-5,10-methano-5H-dibenzo[a,d]cyclohepten-11-one	20.9616	2.60318	106161-33-5	C17H13ClO2	0	1	0	537	284	-1	69.53	807
1479	Perfluorononanoic acid	33.295	2.53968	375-95-1	C9HF17O2	17	0	0	537	464	255601	33.62	615
532	1,1,3,3-Tetrachloro-1,3-disila-2-oxaphenalane	33.4283	0.0952382	54321-29-8	C10H6Cl4OSi2	0	4	0	537	338	-1	60.74	783
404	2,3,4-Trichloro benzene sulfonyl chloride	18.0949	2.44445	34732-09-7	C6H2Cl4O2S	0	4	0	536	278	-1	23.6	630
770	2-Chloro-4,6-bis(2-thienyl)pyrimidine	19.9616	3.11111	124959-36-0	C12H7ClN2S2	0	1	0	536	278	-1	39.67	614
548	syn-12-Chloro-10,11-dihydro-2-methoxy-5,10-methano-5H-dibenzo[a,d]cyclohepten-11-one	21.2283	2.66667	106161-33-5	C17H13ClO2	0	1	0	536	284	-1	43.1	746
357	Benzene, 1-bromo-3-(4-chlorophenoxy)-	23.0949	3.04762	0-00-0	C12H8BrClO	0	1	1	536	282	-1	54.85	747
796	Benzene, 1-bromo-3-(4-chlorophenoxy)-	23.3616	3.33334	0-00-0	C12H8BrClO	0	1	1	536	282	-1	42.49	726
918	4-Hydroxymandelic acid, ethyl ester, di-TMS	38.895	0.507937	0-00-0	C16H28O4Si2	0	0	0	536	340	-1	13.51	649
295	1H-Indole-3-methanamine, 5-ethyl-N,N-dimethyl-	9.9616	0.666667	74367-51-4	C13H18N2	0	0	0	534	202	118486	12.29	638
426	[1,1'-Biphenyl]-2,2'-diamine	10.5616	0.984128	1454-80-4	C12H12N2	0	0	0	534	184	195877	15	680
867	1-Methyl-1-bromotetrachlorocyclotriphosphazene	15.6283	2.15873	77589-25-4	CH3BrCl4N3P3	0	4	1	534	369	-1	39.89	784
252	1,3,5-Triazine, 2-[(1-methylethyl)thio]-4,6-bis(trichloromethyl)-	29.0283	2.63492	24481-68-3	C8H7Cl6N3S	0	6	0	534	387	-1	55.44	538
248	2,4-Bis(p-chlorophenyl)-5-methyl-1,2-dihydro-3H-pyrazol-3-one	33.495	3.58731	80510-63-0	C16H12Cl2N2O	0	2	0	534	318	-1	20.51	672
955	1,4-Dibromro-2,3,5,6-tetrachlorobenzene	38.1616	2.44445	0-00-0	C6Br2Cl4	0	4	2	534	370	-1	74.65	736
793	Benzaldehyde, 2,5-bis[(trimethylsilyl)oxy]-	47.095	0.539683	56114-69-3	C13H22O3Si2	0	0	0	534	282	-1	31.66	726
362	1-Methyl-8-propyl-3,6-diazahomoadamantan-9-ol	9.42826	0.476191	138023-30-0	C13H24N2O	0	0	0	533	224	221728	18.96	549
764	3,7-Bis[(trimethylsilyl)oxy]-9-methoxy-1-methyl(6H)dibenzo[b,d]pyran-6-one	10.4283	0.253968	0-00-0	C21H28O5Si2	0	0	0	533	416	-1	25.75	738
873	Pyrazine, 2-chloro-3-(phenylmethyl)-	18.8949	3.55556	57693-15-9	C11H9ClN2	0	1	0	533	204	-1	26.06	661
458	6-Phenylbenzocyclohepten-7-one	24.9616	3.80953	93327-56-1	C17H12O	0	0	0	533	232	-1	18.1	638
670	6-Acetyl-2,3-dibromobenzo(b)thiophene	27.6949	2.60318	6179-22-2	C10H6Br2OS	0	0	2	533	332	-1	34.93	719
943	Benzaldehyde, 2,5-bis[(trimethylsilyl)oxy]-	37.095	0.507937	56114-69-3	C13H22O3Si2	0	0	0	533	282	-1	27.9	676
879	Benzaldehyde, 2,5-bis[(trimethylsilyl)oxy]-	40.2283	0.539683	56114-69-3	C13H22O3Si2	0	0	0	533	282	-1	16.77	635
826	8-Phenylisoquinoline	18.7616	3.74604	70125-67-6	C15H11N	0	0	0	532	205	-1	44.41	794
1146	Tricyclo[3.3.1.1(3,7)]decane, 1,2,2,3,4,4,6,6,8,8,9,9,10,10-tetradecafluoro-5,7-bis(trifluoromethyl)-	11.6283	0.952382	36481-20-6	C12F20	20	0	0	531	524	64448	50.38	699
824	2-Aminocaprylic acid, N-(2-chloroethoxycarbonyl)-, pentyl ester	13.4949	1.87302	0-00-0	C16H30ClNO4	0	1	0	531	335	-1	17.06	790
783	3H-1,2-Dithiole-3-thione, 4-phenyl-	17.1616	2.88889	3354-37-8	C9H6S3	0	0	0	531	210	-1	22.79	718
907	Benzaldehyde, 2,5-bis[(trimethylsilyl)oxy]-	39.7616	0.507937	56114-69-3	C13H22O3Si2	0	0	0	531	282	-1	14.89	641
878	Benzaldehyde, 2,5-bis[(trimethylsilyl)oxy]-	47.5616	0.539683	56114-69-3	C13H22O3Si2	0	0	0	531	282	-1	21.79	622
1021	2-Hexanamine	20.0283	0.920636	5329-79-3	C6H15N	0	0	0	530	101	8469	24.02	712
880	Benzaldehyde, 2,5-bis[(trimethylsilyl)oxy]-	43.895	0.539683	56114-69-3	C13H22O3Si2	0	0	0	530	282	-1	20.55	650
667	Phenol, 2-phenyl-2',3',4',5,5'-pentachloro-	19.6283	3.14286	67651-36-9	C12H5Cl5O	0	5	0	529	340	-1	50.44	620
1053	Anhydro 1-[p-chlorophenyl]-2-hydroxy-3-methyl-7-morpholinopurimidino[1,	37.495	1.90476	0-00-0	C18H17ClN4O3	0	1	0	529	372	-1	52.31	626
61	Toluene-D3	6.09493	0.253968	1124-18-1	C7H5D3	0	0	0	528	95	310405	18.71	536
86	9-Borabicyclo[3.3.1]nonane, 9-piperidino-	11.0283	0.88889	22516-42-3	C13H24BN	0	0	0	528	205	-1	13.59	591
758	Benzene, 1,2,4-tribromo-	23.4949	2.76191	615-54-3	C6H3Br3	0	0	3	528	312	-1	36.56	763
235	2,2-Dichloro-3-trichlorosilyl-1-oxa-2-sila-1,2-dihydronaphthalene	31.295	3.14286	73063-01-1	C8H5Cl5OSi2	0	5	0	528	348	-1	28.94	669
844	2,3,3',4,4',5,5'-Heptachloro-1'-methyl-1,2'-bipyrrole	31.7616	2.69842	428442-17-5	C9H3Cl7N2	0	7	0	528	384	-1	72.03	610
396	Dihydroindolopyridocoline	32.295	1.61905	117998-81-9	C15H12N2	0	0	0	528	220	-1	33.47	642
891	Benzaldehyde, 2,5-bis[(trimethylsilyl)oxy]-	40.3616	0.539683	56114-69-3	C13H22O3Si2	0	0	0	528	282	-1	22.58	645
730	[1,1'-Biphenyl]-4-ol, 3,4',5-trichloro-	20.2949	2.73016	4400-06-0	C12H7Cl3O	0	3	0	527	272	-1	33.78	771
33	1,1':4',1''-Terphenyl, 2,4,6-trichloro-	24.1616	2.76191	57346-61-9	C18H11Cl3	0	3	0	527	332	-1	22.77	670
687	1,1,3,3-Tetrachloro-1,3-disila-2-oxaphenalane	33.9616	3.74604	54321-29-8	C10H6Cl4OSi2	0	4	0	527	338	-1	45.87	785
976	8-Amino-2,3-bis[p-chlorophenyl]pyrido[3,4-b]pyrazine	38.5616	1.84127	30146-45-3	C19H12Cl2N4	0	2	0	527	366	-1	42.42	635
895	Benzene, 1-bromo-3-(4-chlorophenoxy)-	22.7616	3.17461	0-00-0	C12H8BrClO	0	1	1	526	282	-1	35.32	705
700	Coronene	23.5616	2.44445	191-07-1	C24H12	0	0	0	526	300	-1	19.37	660
407	Pyrazolo[5,1-c]-as-triazine, 6-(dichloroacetyl)-4,6-dihydro-3-methyl-4-methylene-	17.1616	2.34921	6763-75-3	C9H8Cl2N4O	0	2	0	525	258	196658	36.14	672
178	Selenolo[3,4-b][1]benzoselenophen-3(1H)-one	19.2949	2.73016	39827-01-5	C10H6OSe2	0	0	0	525	302	-1	25.34	656
450	1,4-Dichloro-6-methylphenazine	22.2949	3.04762	29453-83-6	C13H8Cl2N2	0	2	0	525	262	-1	24.7	687
250	1-Butyl-1-iodotetrachlorocyclotriphosphazene	25.6283	3.20635	77589-33-4	C4H9Cl4IN3P3	0	4	0	525	459	-1	48.46	636
929	4-[ﾎｱ-[2-Hydroxyethylamino]-4-toluidino]-7-chloroquinoline	38.295	0.507937	0-00-0	C18H18ClN3O	0	1	0	525	327	-1	16.94	673
768	Hexanoic acid	20.1616	2.12699	142-62-1	C6H12O2	0	0	0	524	116	231278	14.77	740
623	[1,1'-Biphenyl]-4-ol, 3,4',5-trichloro-	21.6949	2.95238	4400-06-0	C12H7Cl3O	0	3	0	524	272	-1	52.66	843
681	9-Chloro-1-fluoro-12H-[1,3]benzothiazolo[2,3-b]quinazolin-12-one	31.8283	0.0952382	0-00-0	C14H6ClFN2OS	1	1	0	524	304	-1	34.22	715
186	Matridine, (5ﾃ・6ﾃ・-	11.2283	0.920636	6838-35-3	C15H26N2	0	0	0	523	234	8129	8.24	570
479	7-Hydroxy-7,8,9,10-tetramethyl-7,8-dihydrocyclohepta[d,e]naphthalene	17.2949	2.66667	0-00-0	C18H20O	0	0	0	522	252	-1	10.7	676
734	1-Methyl-1-(p-methoxyphenyl)tetrachlorocyclotriphosphazene	33.3616	3.01588	87048-79-1	C8H10Cl4N3OP3	0	4	0	522	397	-1	81.3	677
913	Silane, di(3-chlorophenyloxy)dimethyl	26.2949	2.44445	0-00-0	C14H14Cl2O2Si	0	2	0	521	312	-1	30.02	612
463	2,2-Dichloro-3-trichlorosilyl-1-oxa-2-sila-1,2-dihydronaphthalene	29.1616	2.76191	73063-01-1	C8H5Cl5OSi2	0	5	0	521	348	-1	49.59	613
610	2,4,7-Trichloro-6-[2-methyl-3-chloroanilino]pteridine	32.3616	2.98413	0-00-0	C13H7Cl4N5	0	4	0	521	373	-1	59.02	655
1398	4,5,6,7-Tetrachloro-2-(2,4,5-trimethyl-3-thienyl)-1,3-benzodioxole	37.7616	2.88889	106260-23-5	C14H10Cl4O2S	0	4	0	521	382	-1	86.36	648
1027	Cyclobuta[de]naphthalene	37.8283	3.61905	24973-91-9	C11H8	0	0	0	521	140	245078	49.53	829
990	1,1,2-Trimethyl-1-silacyclobutane	18.9616	0.825398	30681-90-4	C6H14Si	0	0	0	520	114	262815	27.61	714
941	Pyrimidine, 4,5,6-trichloro-2-(2-chlorophenyl)-	20.4949	2.47619	0-00-0	C10H4Cl4N2	0	4	0	520	292	-1	55.72	674
454	2,3,7,8-Tetrachlorodibenzofuran	22.6283	2.73016	51207-31-9	C12H4Cl4O	0	4	0	520	304	-1	57.88	676
604	6-Benzylquinoline	22.6949	3.61905	54884-99-0	C16H13N	0	0	0	520	219	-1	21.45	776
1489	Perfluorodecalin	26.4283	0.476191	306-94-5	C10F18	18	0	0	520	462	245537	40.61	554
777	Benzimidazo[2,1-a]isoquinoline	15.8949	2.66667	239-44-1	C15H10N2	0	0	0	519	218	-1	36.64	918
1022	6-Methyl-benzo[4,5]imidazo[1,2-c]quinazoline	34.2283	2.76191	66373-63-5	C15H11N3	0	0	0	519	233	-1	22.79	662
958	1-(4-Fluoro-naphthalene-1-sulfonyl)-piperidine	40.095	1.1746	0-00-0	C15H16FNO2S	1	0	0	519	293	310457	25.95	601
21	4-Fluoro-2-methoxyphenol, tert-butyldimethylsilyl ether	11.3616	1.11111	0-00-0	C13H21FO2Si	1	0	0	518	256	266683	10.95	599
1429	Octanoic acid, pentadecafluoro-, methyl ester	16.0949	1.46032	376-27-2	C9H3F15O2	15	0	0	518	428	1493	28.03	736
769	6-Chloro-2-phenyl-1H-imidazo[2,1-c][1,4]benzoxazine #	24.1616	3.36508	0-00-0	C16H11ClN2O	0	1	0	518	282	-1	29.62	736
825	Dibenz[a,j]acridine	36.895	2.53968	224-42-0	C21H13N	0	0	0	518	279	-1	30.17	639
271	4-Ethyl-acridan	17.8949	2.88889	65753-72-2	C15H15N	0	0	0	517	209	-1	16.66	689
254	2-Thiophenecarboxaldehyde, (2-thienylmethylene)hydrazone	19.5616	3.42857	24523-46-4	C10H8N2S2	0	0	0	517	220	-1	15.71	612
629	Coronene	24.4949	2.53968	191-07-1	C24H12	0	0	0	517	300	-1	24.78	670
1142	5,7-Dichloro-1,3,6-trihydroxy-8-methyl(9H)xanthen-9-one	38.4283	3.55556	0-00-0	C14H8Cl2O5	0	2	0	517	326	-1	41.33	672
347	2(1H)-Naphthalenone, octahydro-8,8a-dimethyl-, (4aﾎｱ,8ﾃ・8aﾃ・-	10.3616	0.666667	941-17-3	C12H20O	0	0	0	516	180	134693	8.22	599
213	5H-Dibenz[b,e]azepine, 6,11-dihydro-	15.4949	2.60318	449-55-8	C14H13N	0	0	0	515	195	158887	18.71	631
1376	Cyclohexane, undecafluoro(nonafluorobutyl)-	17.8949	2.19048	374-60-7	C10F20	20	0	0	515	500	161314	27.13	807
847	4-Benzo[b]thien-2-yl-2-chloro-6-(2-furanyl)pyrimidine	27.0283	2.50794	124959-39-3	C16H9ClN2OS	0	1	0	515	312	-1	20.86	691
617	2,3,7,8-Tetrachlorodibenzo-p-dioxin	31.0283	3.17461	1746-01-6	C12H4Cl4O2	0	4	0	514	320	-1	36.34	865
514	2,3,5,6-Tetrachloroiodobenzene	32.3616	3.42857	32770-82-4	C6HCl4I	0	4	0	514	340	-1	56.63	750
662	Diploicin	35.6283	3.77778	527-93-5	C16H10Cl4O5	0	4	0	514	422	-1	53.34	599
894	3-(2,4-Dimethyl-phenylimino)-1,3-dihydro-indol-2-one	19.8949	2.95238	95059-99-7	C16H14N2O	0	0	0	513	250	-1	29.5	577
944	1,1'-Biphenyl, 2,2',3,4,4',5,6,6'-octachloro-	30.495	2.60318	74472-52-9	C12H2Cl8	0	8	0	513	426	-1	27.4	715
274	Tungsten, tris(竅ｿ-4-3-methyl-3-buten-2-one)	32.5616	3.93651	0-00-0	C15H24O3W	0	0	0	513	436	116447	57.79	536
837	1,4-Dibromro-2,3,5,6-tetrachlorobenzene	36.3616	0.634921	0-00-0	C6Br2Cl4	0	4	2	513	370	-1	62.91	737
1501	Cyclohexane, undecafluoro(nonafluorobutyl)-	21.8283	0.857144	374-60-7	C10F20	20	0	0	512	500	161314	36.53	752
996	Propionic acid, 3,3'-sulfonyldi-, dibutyl ester	30.0283	0.0634921	5423-27-8	C14H26O6S	0	0	0	512	322	269423	52.45	619
541	7-Chloro-2-(O-chlorophenyl)-1,2-dihydro-3H-indazol-3-one	18.3616	2.63492	17049-60-4	C13H8Cl2N2O	0	2	0	511	278	-1	25.7	612
1488	Perfluorooctane	24.1616	4.03175	307-34-6	C8F18	18	0	0	511	438	43334	21.75	838
185	1,2,3,4,6,7,8-Heptachlorodibenzofuran	34.095	3.33334	67562-39-4	C12HCl7O	0	7	0	511	406	-1	73.62	623
635	Ethanone, 1-(2,3,4-trichlorophenyl)-	12.9616	2.50794	13608-87-2	C8H5Cl3O	0	3	0	510	222	-1	37.94	625
646	Cyclopentene, octachloro-	15.0949	1.80953	706-78-5	C5Cl8	0	8	0	510	340	-1	78.39	556
39	N-(5,6-Dichloro-1,3-benzothiazol-2-yl)-2,2,2-trifluoroacetamide	28.1616	2.88889	0-00-0	C9H3Cl2F3N2OS	3	2	0	510	314	-1	17.57	591
803	Dihydroindolopyridocoline	33.095	1.6508	117998-81-9	C15H12N2	0	0	0	510	220	-1	33.76	666
263	1,3,5-Triazine, 2-[(1-methylethyl)thio]-4,6-bis(trichloromethyl)-	36.0283	0.444445	24481-68-3	C8H7Cl6N3S	0	6	0	510	387	-1	44.41	536
956	Tricyclo[3.3.1.1(3,7)]decane, 1,2,2,3,4,4,6,6,8,8,9,9,10,10-tetradecafluoro-5,7-bis(trifluoromethyl)-	18.0283	0.507937	36481-20-6	C12F20	20	0	0	509	524	64448	66.15	771
400	Benz[a]acridine, 10-methyl-	28.6283	3.58731	3781-67-7	C18H13N	0	0	0	509	243	-1	30.05	683
1325	2,4,6-Tribromophenyl-ﾃ・d-xyloside	36.095	1.26984	0-00-0	C11H11Br3O5	0	0	3	509	460	-1	16.41	593
725	3-Bromo-4-methoxybenzaldehyde	17.2283	2.98413	34841-06-0	C8H7BrO2	0	0	1	508	214	-1	21.73	675
922	Hexanoic acid	24.5616	1.84127	142-62-1	C6H12O2	0	0	0	508	116	231278	40.45	758
328	Propenone, 1-(2,3,4-trichloro-2-thienyl)-3-phenyl-	25.2283	2.8254	71105-31-2	C13H7Cl3OS	0	3	0	508	316	239359	20.22	531
265	4a,10a-Methanophenanthren-9ﾃ・ol, 11-syn-bromo-1,2,3,4,4a,9,10,10a-octahydro-	9.49493	0.698413	0-00-0	C15H17BrO	0	0	1	507	292	269432	21.88	519
505	3-Methylcarbazole	13.2949	2.31746	4630-20-0	C13H11N	0	0	0	506	181	148604	23.28	625
1464	Tricyclo[3.3.1.1(3,7)]decane, 1,2,2,3,4,4,6,6,8,8,9,9,10,10-tetradecafluoro-5,7-bis(trifluoromethyl)-	21.6283	0.444445	36481-20-6	C12F20	20	0	0	506	524	64448	81.86	774
620	Anthraquinone, 2,6-dichloro-	23.2949	3.11111	605-40-3	C14H6Cl2O2	0	2	0	506	276	-1	37.54	654
654	9-Chloro-1-fluoro-12H-[1,3]benzothiazolo[2,3-b]quinazolin-12-one	30.895	0.0634921	0-00-0	C14H6ClFN2OS	1	1	0	506	304	-1	34.88	719
447	2,6-Lutidine, 4-[[p-aminophenyl]thio]-3,5-dichloro-	21.3616	3.20635	0-00-0	C13H12Cl2N2S	0	2	0	505	298	-1	54.87	522
356	Dodecahydropyrido[1,2-b]isoquinoline	35.1616	2.4127	113039-29-5	C13H23N	0	0	0	505	193	185090	8.93	588
912	3,6-Dibromobenzo[e]pyrene	39.695	2.44445	77508-03-3	C20H10Br2	0	0	2	505	408	-1	52.34	663
980	Perfluoro(7-oxabicyclo[4.3.0]nonane)	11.6283	1.5873	0-00-0	C8F14O	14	0	0	504	378	28679	47.54	815
346	Quinoline, 2-(tribromomethyl)-	19.6283	2.76191	613-53-6	C10H6Br3N	0	0	3	504	377	-1	43.32	702
341	Benzo[b]selenophene-3-carboxylic acid, 2-methyl-, methyl ester	20.3616	3.49207	26526-43-2	C11H10O2Se	0	0	0	504	254	-1	20.5	600
655	Pentachlorothioanisole	25.3616	2.95238	1825-19-0	C7H3Cl5S	0	5	0	504	294	-1	29.84	538
455	Nickel, bis[N,N'-1,2-ethanediylidenebis[2,4-dimethyl-3-pentanamine]-N,N']-, (t-4)-	34.2283	0.0952382	69306-35-0	C32H64N4Ni	0	0	0	504	562	-1	16.65	571
682	Quinoxaline, 2-(2,4-dimethylphenyl)-	22.4949	3.20635	60814-26-8	C16H14N2	0	0	0	503	234	-1	35.64	686
1009	Furo[2,3-c]pyridine, 2-methyl-	33.895	0.222222	69022-76-0	C8H7NO	0	0	0	503	133	17336	30.77	782
498	9,10-Anthracenedione, 1,8-diethoxy-	37.4283	0.0952382	16294-26-1	C18H16O4	0	0	0	503	296	-1	31.67	544
1256	Tris(4-chlorophenyl)phosphine	38.695	2.31746	1159-54-2	C18H12Cl3P	0	3	0	503	364	-1	38.23	580
657	2,4-Dichloroquinoline	11.2283	1.61905	703-61-7	C9H5Cl2N	0	2	0	502	197	286721	21.81	677
1067	2-Pyrrolidinone, 1-butyl-	21.6949	0.952382	3470-98-2	C8H15NO	0	0	0	502	141	4974	14.15	771
959	Tetrabromocatechol	33.0283	2.76191	488-47-1	C6H2Br4O2	0	0	4	502	422	-1	81.89	568
934	2-Hydroxymandelic acid, ethyl ester, di-TMS	38.0283	0.507937	0-00-0	C16H28O4Si2	0	0	0	502	340	-1	13.69	697
710	3H-1,2-Dithiole-3-thione, 4-phenyl-	15.8949	2.50794	3354-37-8	C9H6S3	0	0	0	501	210	-1	15.36	737
1456	Octanoic acid, pentadecafluoro-, methyl ester	19.6283	2.50794	376-27-2	C9H3F15O2	15	0	0	501	428	1493	59.17	758
742	Benz[a]anthracene, 7,12-dihydro-	26.8283	3.80953	16434-59-6	C18H14	0	0	0	501	230	-1	14.67	664
311	Carbonic acid, monoamide, N-benzyl-N-phenethyl-, 2,2,2-trichloroethyl ester	26.8949	3.01588	0-00-0	C18H18Cl3NO2	0	3	0	501	385	191876	26.6	717
1129	3-Methyl-pyrrolo(2,3-b)pyrazine	34.7616	0.88889	20321-99-7	C7H7N3	0	0	0	501	133	122830	41.45	811
886	Benzaldehyde, 2,5-bis[(trimethylsilyl)oxy]-	41.695	0.539683	56114-69-3	C13H22O3Si2	0	0	0	501	282	-1	28.74	596
1072	1H-Tetrazaborole, 4,5-dihydro-1,4-dimethyl-	21.1616	1.1746	6982-51-0	C2H7BN4	0	0	0	500	98	245137	21.6	900
425	1,1,3,3-Tetrachloro-1,3-disila-2-oxaphenalane	34.695	4.09524	54321-29-8	C10H6Cl4OSi2	0	4	0	500	338	-1	57.01	786
942	4-Hydroxymandelic acid, ethyl ester, di-TMS	37.5616	0.507937	0-00-0	C16H28O4Si2	0	0	0	500	340	-1	8.71	618
801	Pyrazine, 2-chloro-3-(phenylmethyl)-	18.6949	3.26984	57693-15-9	C11H9ClN2	0	1	0	499	204	-1	11.88	669
321	Phthalic acid, di(2,4,5-trichlorophenyl) ester	31.6283	3.17461	0-00-0	C20H8Cl6O4	0	6	0	499	522	-1	33.62	710
487	Acetophenone, 4'-hydroxy-2',6'-dimethoxy-3'-(3-methyl-2-butenyl)-	39.7616	0.0952382	18780-96-6	C15H20O4	0	0	0	499	264	-1	20.51	577
1025	1H-Benzimidazole, 2,5-dimethyl-	43.5616	0.349207	1792-41-2	C9H10N2	0	0	0	499	146	147326	19.19	922
81	1-Butyl-1-iodotetrachlorocyclotriphosphazene	24.3616	2.98413	77589-33-4	C4H9Cl4IN3P3	0	4	0	498	459	-1	18.64	630
344	Benz[a]acridine, 10-methyl-	28.4283	3.52381	3781-67-7	C18H13N	0	0	0	498	243	-1	29.69	713
619	Naphthalene, 1,4,6,7-tetrachloro-	18.2283	3.17461	55720-43-9	C10H4Cl4	0	4	0	497	264	-1	23.56	696
707	1-Methyl-1-(p-methoxyphenyl)tetrachlorocyclotriphosphazene	36.295	0.88889	87048-79-1	C8H10Cl4N3OP3	0	4	0	497	397	-1	73.85	636
601	[1,1'-Biphenyl]-4-ol, 3,4',5-trichloro-	25.3616	3.33334	4400-06-0	C12H7Cl3O	0	3	0	496	272	-1	40.36	779
607	Benzene, 1,2,4-tribromo-	28.8949	3.33334	615-54-3	C6H3Br3	0	0	3	496	312	-1	40.36	768
908	Benzene, 1,3-dibromo-5-chloro-	16.7616	2.34921	14862-52-3	C6H3Br2Cl	0	1	2	495	268	-1	18.75	606
756	Dihydroindolopyridocoline	32.4283	1.61905	117998-81-9	C15H12N2	0	0	0	495	220	-1	39.22	625
1483	2-Butenoic acid, 4-(7-acetyl-4,6-dihydroxy-3,5-dimethyl-2-benzofuranyl)-3-hydroxy-, ethyl ester	34.9616	3.01588	55649-37-1	C18H20O7	0	0	0	495	348	-1	28.06	517
1481	Butanamide, 2,2,3,3,4,4,4-heptafluoro-N-[2-[(trimethylsilyl)oxy]-2-[4-[(trimethylsilyl)oxy]phenyl]ethyl]-	30.495	0.476191	55471-01-7	C18H26F7NO3Si2	7	0	0	494	493	-1	16.22	616
578	3,7,14,18,25,29-Hexathiatetracyclo[29.2.2.2(9,12).2(20,23)]nonatriaconta-9,11,20,22,31,33,34,36,38-nonaene	48.4283	0.126984	26822-26-4	C33H42S6	0	0	0	494	630	-1	26.96	643
367	Pyrimidine, 4,5,6-trichloro-2-(2-chlorophenyl)-	21.8283	2.8254	0-00-0	C10H4Cl4N2	0	4	0	493	292	-1	41.61	736
436	Mercury, chloro-2-thienyl-	26.6949	2.98413	5857-39-6	C4H3ClHgS	0	1	0	493	320	-1	35.05	587
435	Benzene, 1,2,4-tribromo-	29.0949	3.36508	615-54-3	C6H3Br3	0	0	3	493	312	-1	51.73	772
349	Tungsten, tris(竅ｿ-4-3-methyl-3-buten-2-one)	31.3616	3.39683	0-00-0	C15H24O3W	0	0	0	493	436	116447	30.62	517
841	Tetrabromocatechol	36.295	0.222222	488-47-1	C6H2Br4O2	0	0	4	493	422	-1	41.63	616
191	3-Amino-5-methoxy-indan-1-one	11.1616	1.04762	0-00-0	C10H11NO2	0	0	0	492	177	294677	7.03	775
791	5,6-Dimethyl-4-phenyl-3-cyanopyridine-2(1H)-thione	21.7616	3.74604	94639-18-6	C14H12N2S	0	0	0	492	240	-1	33.28	725
289	Dibenzo[b,e][1,4]dioxin, 1,2,4-trichloro-	27.6283	3.04762	39227-58-2	C12H5Cl3O2	0	3	0	492	286	-1	34.58	728
612	Benzenesulfonyl chloride, 4,4'-oxybis-	31.095	2.57143	121-63-1	C12H8Cl2O5S2	0	2	0	492	366	-1	24.74	561
468	2,2-Dichloro-3-trichlorosilyl-1-oxa-2-sila-1,2-dihydronaphthalene	32.5616	3.74604	73063-01-1	C8H5Cl5OSi2	0	5	0	492	348	-1	26.62	624
451	Benzene, 1,2,3,5-tetrachloro-4,6-dimethyl-	10.8283	0.984128	877-09-8	C8H6Cl4	0	4	0	491	242	-1	23.58	548
294	2,2-Dichloro-3-trichlorosilyl-1-oxa-2-sila-1,2-dihydronaphthalene	33.2283	3.6508	73063-01-1	C8H5Cl5OSi2	0	5	0	490	348	-1	18.95	595
1052	Ketone, 11-bromotricyclo[8.2.2.2(4,7)]hexadeca-4,6,10,12,13,15-hexaen-5-yl methyl	35.2283	0.317461	18931-44-7	C18H17BrO	0	0	1	490	328	-1	62.63	750
609	Tricyclo[3.3.1.1(3,7)]decane, 1,2,2,3,4,4,6,6,8,8,9,9,10,10-tetradecafluoro-5,7-bis(trifluoromethyl)-	13.8949	2.53968	36481-20-6	C12F20	20	0	0	489	524	64448	11.61	735
1460	Octanoic acid, pentadecafluoro-, methyl ester	17.6283	1.84127	376-27-2	C9H3F15O2	15	0	0	489	428	1493	43.35	742
229	ﾎｱ-Chlordene	24.9616	2.69842	56534-02-2	C10H6Cl6	0	6	0	489	336	-1	17.07	589
691	1,1'-Biisoquinoline	31.1616	0.222222	17999-93-8	C18H12N2	0	0	0	489	256	-1	14.86	621
1462	Tricyclo[3.3.1.1(3,7)]decane, 1,2,2,3,4,4,6,6,8,8,9,9,10,10-tetradecafluoro-5,7-bis(trifluoromethyl)-	25.4283	4.03175	36481-20-6	C12F20	20	0	0	488	524	64448	59.35	742
747	Disulfide, diphenyl	27.7616	0.507937	882-33-7	C12H10S2	0	0	0	487	218	-1	28.73	637
365	Tricyclo[8.2.2.2(4,7)]hexadeca-4,6,10,12,13,15-hexaene, 2-bromo-	27.7616	3.01588	38274-86-1	C16H15Br	0	0	1	487	286	98495	25.85	734
373	Tin, bis(2-butyl-8-quinolinolato)-	28.5616	3.42857	30106-82-2	C26H28N2O2Sn	0	0	0	487	520	-1	24.47	501
1115	Pyridine, 4-(4-bromophenoxy)-3,5-dichloro-2,6-dimethyl-	32.2283	2.76191	0-00-0	C13H10BrCl2NO	0	2	1	487	345	-1	60.6	597
1153	Tricyclo[3.3.1.1(3,7)]decane, 1,2,2,3,4,4,6,6,8,8,9,9,10,10-tetradecafluoro-5,7-bis(trifluoromethyl)-	17.1616	1.5873	36481-20-6	C12F20	20	0	0	486	524	64448	59.79	748
317	Mercury, chloro-2-thienyl-	26.1616	2.8254	5857-39-6	C4H3ClHgS	0	1	0	486	320	-1	19.29	580
712	2H-Phenanthro[9,10-b]pyran	27.1616	0.190476	217-67-4	C17H12O	0	0	0	486	232	-1	26.85	751
994	Ethanone, 1-cyclopropyl-2-(4-pyridinyl)-	8.22826	0.571429	6580-95-6	C10H11NO	0	0	0	485	161	225386	13.7	669
145	2,6-Lutidine, 3,5-dichloro-4-[(3-ethoxy-4-methylphenyl)amino]-	17.0283	2.15873	0-00-0	C16H18Cl2N2O	0	2	0	485	324	-1	22.98	525
1478	Ethylene, 1,2-dichloro-, (Z)-	21.0283	1.1746	156-59-2	C2H2Cl2	0	2	0	485	96	37556	37.12	798
540	Methyl 5-acetyl-2-methoxybenzoate	36.2283	0.0952382	39971-36-3	C11H12O4	0	0	0	485	208	100793	29.54	665
502	Tetrasiloxane, 1,1,3,3,5,5,7,7-octamethyl-	41.695	0.126984	1000-05-1	C8H26O3Si4	0	0	0	485	282	32568	21.4	519
888	1-Methyl-3-formylindole	10.1616	0.761905	19012-03-4	C10H9NO	0	0	0	484	159	242737	15.25	767
737	Acetanilide-4'-[[3,5-dichloro-2,6-dimethyl-4-pyridyl]thio]-	24.8283	2.60318	0-00-0	C15H14Cl2N2OS	0	2	0	484	340	258987	38.61	546
618	6,13-Dihydrodibenzo(b,i)phenazine	37.9616	3.87302	10350-06-8	C20H14N2	0	0	0	484	282	-1	16.9	496
664	3,6-Dibromobenzo[e]pyrene	42.2283	1.36508	77508-03-3	C20H10Br2	0	0	2	484	408	-1	44.57	675
1391	Cyclohexane, undecafluoro(nonafluorobutyl)-	28.4949	2.31746	374-60-7	C10F20	20	0	0	483	500	161314	60.58	689
1051	9,10-Anthracenedione, 1,8-diethoxy-	29.6283	0.0634921	16294-26-1	C18H16O4	0	0	0	483	296	-1	40.96	533
1071	Dihydroindolopyridocoline	31.5616	1.5873	117998-81-9	C15H12N2	0	0	0	483	220	-1	36.44	610
318	1,3-Butadiene-1,4-dicarboxylic acid, dimenthyl ester	37.295	3.11111	74420-99-8	C26H42O4	0	0	0	483	418	202198	22.05	709
1077	1,4-Dibromro-2,3,5,6-tetrachlorobenzene	38.0283	2.06349	0-00-0	C6Br2Cl4	0	4	2	483	370	-1	66.5	673
757	3,6-Dibromobenzo[e]pyrene	38.5616	1.49206	77508-03-3	C20H10Br2	0	0	2	483	408	-1	34.72	654
870	2-((2,6-Dichlorophenyl)amino)benzeneacetaldehyde	18.0949	2.03175	70358-77-9	C14H11Cl2NO	0	2	0	482	279	-1	29.15	667
494	Pyrazolo[5,1-c]-as-triazine, 6-(dichloroacetyl)-4,6-dihydro-3-methyl-4-methylene-	18.4949	2.76191	6763-75-3	C9H8Cl2N4O	0	2	0	482	258	196658	28.66	663
360	7-Chloro-2-(O-chlorophenyl)-1,2-dihydro-3H-indazol-3-one	19.6283	2.98413	17049-60-4	C13H8Cl2N2O	0	2	0	482	278	-1	19.12	566
732	9H-Xanthen-9-one, 2,7-dichloro-1-hydroxy-3,6-dimethoxy-8-methyl-	36.9616	1.55556	22346-58-3	C16H12Cl2O5	0	2	0	482	354	-1	52.6	706
699	9,9-Dichloro-9-silafluorene	17.2283	2.53968	18030-58-5	C12H8Cl2Si	0	2	0	481	250	-1	28.58	809
748	2-Chloro-4-(1-methyl)-1H-pyrrol-2-yl)pyrimidine	33.4283	2.19048	124959-30-4	C9H8ClN3	0	1	0	481	193	274352	32.02	675
561	Tetrasiloxane, 1,1,3,3,5,5,7,7-octamethyl-	48.5616	0.126984	1000-05-1	C8H26O3Si4	0	0	0	481	282	32568	12.86	506
480	Acetophenone, 4'-hydroxy-2',6'-dimethoxy-3'-(3-methyl-2-butenyl)-	38.1616	0.0952382	18780-96-6	C15H20O4	0	0	0	480	264	-1	11.61	566
464	Methyl 5-acetyl-2-methoxybenzoate	39.0283	0.0952382	39971-36-3	C11H12O4	0	0	0	480	208	100793	15.92	683
566	Methyl 4-tert-butyl-thiobenzoate	43.5616	0.126984	78906-90-8	C12H16OS	0	0	0	480	208	57609	14.72	705
935	Octanoic acid, pentadecafluoro-, methyl ester	16.8949	3.26984	376-27-2	C9H3F15O2	15	0	0	479	428	1493	24.12	781
410	2-p-Tolylpyridine	14.0283	2.76191	4467-06-05	C12H11N	0	0	0	478	169	250214	11.3	677
375	Benzo[b]selenophene-3-carboxylic acid, 2-methyl-	15.3616	2.44445	26526-42-1	C10H8O2Se	0	0	0	478	240	-1	11.09	528
1498	9-Chloro-1-fluoro-12H-[1,3]benzothiazolo[2,3-b]quinazolin-12-one	30.895	1.5873	0-00-0	C14H6ClFN2OS	1	1	0	478	304	-1	23.39	750
810	1,4-Pentadiyn-3-one, 1,5-bis(4-chlorophenyl)-	31.9616	3.77778	34793-65-2	C17H8Cl2O	0	2	0	478	298	-1	11.83	580
261	Formamide, N,N'-hexamethylenebis-	32.8283	0.984128	35161-65-0	C8H16N2O2	0	0	0	478	172	6378	11.78	651
743	1-Methyl-1-(p-tert-butylphenyl)tetrachlorocyclotriphosphazene	40.495	3.46032	87048-84-8	C11H16Cl4N3P3	0	4	0	478	423	-1	54.46	589
485	Methyl 5-acetyl-2-methoxybenzoate	47.5616	0.126984	39971-36-3	C11H12O4	0	0	0	478	208	100793	11.58	663
939	1,3,2-Dioxaborolane, 4,4-dimethyl-5-oxo-, 2-ethyl	9.29493	0.317461	0-00-0	C6H11BO3	0	0	0	477	142	47358	16.84	750
253	Benzenamine, 2,4-dibromo-6-nitro-	27.2283	2.92064	827-23-6	C6H4Br2N2O2	0	0	2	477	294	-1	15.41	681
1387	Octanoic acid, pentadecafluoro-, methyl ester	31.8283	0.984128	376-27-2	C9H3F15O2	15	0	0	477	428	1493	22.59	767
539	Methyl 5-acetyl-2-methoxybenzoate	36.095	0.0952382	39971-36-3	C11H12O4	0	0	0	477	208	100793	11.05	679
526	Propionic acid, 3,3'-sulfonyldi-, dibutyl ester	40.2283	0.126984	5423-27-8	C14H26O6S	0	0	0	477	322	269423	12.92	582
711	4-Hydroxymandelic acid, ethyl ester, di-TMS	45.3616	0.539683	0-00-0	C16H28O4Si2	0	0	0	477	340	-1	12.07	739
427	2,4,4-Trimethyl-3,4-dihydroquinoline	9.09493	0.634921	63177-93-5	C12H15N	0	0	0	476	173	307328	7.85	640
746	3-Chloro-1-methoxydibenzo-p-dioxin	19.1616	3.96826	67061-57-8	C13H9ClO3	0	1	0	476	248	-1	31.33	688
1089	Tricyclo[3.3.1.1(3,7)]decane, 1,2,2,3,4,4,6,6,8,8,9,9,10,10-tetradecafluoro-5,7-bis(trifluoromethyl)-	21.5616	4.03175	36481-20-6	C12F20	20	0	0	476	524	64448	60.88	770
478	Methyl 5-acetyl-2-methoxybenzoate	39.6283	0.126984	39971-36-3	C11H12O4	0	0	0	476	208	100793	14.81	678
581	9,10-Anthracenedione, 1,8-diethoxy-	43.7616	0.126984	16294-26-1	C18H16O4	0	0	0	476	296	-1	12.81	526
504	3-Benzylquinoline	26.5616	0.126984	37045-16-2	C16H13N	0	0	0	475	219	-1	27.89	839
481	Acetophenone, 4'-hydroxy-2',6'-dimethoxy-3'-(3-methyl-2-butenyl)-	38.295	0.0952382	18780-96-6	C15H20O4	0	0	0	475	264	-1	14.18	565
928	4-[ﾎｱ-[2-Hydroxyethylamino]-4-toluidino]-7-chloroquinoline	40.495	0.539683	0-00-0	C18H18ClN3O	0	1	0	475	327	-1	37.46	625
525	Methyl 5-acetyl-2-methoxybenzoate	40.9616	0.126984	39971-36-3	C11H12O4	0	0	0	475	208	100793	12.26	651
563	9,10-Anthracenedione, 1,8-diethoxy-	43.0283	0.126984	16294-26-1	C18H16O4	0	0	0	475	296	-1	14.39	526
583	Silane, [[3,3-dimethyl-4-methylene-2-(trimethylsilyl)-1-cyclopenten-1-yl]methoxy]trimethyl-	47.095	0.126984	95798-07-5	C15H30OSi2	0	0	0	475	282	2752	18.39	581
606	1,9-Dihydropyrene	28.6949	3.90477	28862-02-4	C16H12	0	0	0	474	204	-1	18.35	789
512	9,10-Anthracenedione, 1,8-diethoxy-	39.495	0.126984	16294-26-1	C18H16O4	0	0	0	474	296	-1	11.69	521
565	Methyl 5-acetyl-2-methoxybenzoate	45.9616	0.126984	39971-36-3	C11H12O4	0	0	0	474	208	100793	12.96	652
570	9,10-Anthracenedione, 1,8-diethoxy-	46.3616	0.126984	16294-26-1	C18H16O4	0	0	0	474	296	-1	21.04	519
638	Phthalide, 4,5,6,7-tetrachloro-	16.7616	3.74604	27355-22-2	C8H2Cl4O2	0	4	0	473	270	-1	42.81	595
538	3,7,14,18,25,29-Hexathiatetracyclo[29.2.2.2(9,12).2(20,23)]nonatriaconta-9,11,20,22,31,33,34,36,38-nonaene	44.0283	0.126984	26822-26-4	C33H42S6	0	0	0	473	630	-1	9.99	618
605	Methyl 4-tert-butyl-thiobenzoate	45.0283	0.126984	78906-90-8	C12H16OS	0	0	0	473	208	57609	8.08	714
571	Dibenzo[b,f]thiepin	45.495	0.126984	257-13-6	C14H10S	0	0	0	473	210	-1	11.07	683
524	Methyl 5-acetyl-2-methoxybenzoate	48.895	0.15873	39971-36-3	C11H12O4	0	0	0	473	208	100793	11.22	634
591	Methyl 5-acetyl-2-methoxybenzoate	49.495	0.15873	39971-36-3	C11H12O4	0	0	0	473	208	100793	11.43	654
718	Quinoline, 2-(tribromomethyl)-	20.2283	2.8254	613-53-6	C10H6Br3N	0	0	3	472	377	-1	30.52	667
1041	4-Hydroxymandelic acid, ethyl ester, di-TMS	33.895	0.507937	0-00-0	C16H28O4Si2	0	0	0	472	340	-1	9.53	588
492	Acetophenone, 4'-hydroxy-2',6'-dimethoxy-3'-(3-methyl-2-butenyl)-	36.9616	0.0952382	18780-96-6	C15H20O4	0	0	0	472	264	-1	15.33	569
585	Acetophenone, 4'-hydroxy-2',6'-dimethoxy-3'-(3-methyl-2-butenyl)-	38.6283	0.126984	18780-96-6	C15H20O4	0	0	0	472	264	-1	14.23	564
556	Methyl 4-tert-butyl-thiobenzoate	44.495	0.126984	78906-90-8	C12H16OS	0	0	0	472	208	57609	11.57	735
1026	Octanoic acid, pentadecafluoro-, methyl ester	17.1616	3.2381	376-27-2	C9H3F15O2	15	0	0	471	428	1493	34.23	803
985	2-Benzylquinoline	21.8949	3.42857	1745-77-3	C16H13N	0	0	0	471	219	-1	17.96	739
1493	Tricyclo[3.3.1.1(3,7)]decane, 1,2,2,3,4,4,6,6,8,8,9,9,10,10-tetradecafluoro-5,7-bis(trifluoromethyl)-	24.6283	4.0635	36481-20-6	C12F20	20	0	0	471	524	64448	56.96	669
1158	1,1,3,3-Tetrachloro-1,3-disila-2-oxaphenalane	33.4283	1.1746	54321-29-8	C10H6Cl4OSi2	0	4	0	471	338	-1	68.47	625
902	1-Methyl-1-(p-methoxyphenyl)tetrachlorocyclotriphosphazene	34.7616	3.58731	87048-79-1	C8H10Cl4N3OP3	0	4	0	471	397	-1	48.69	616
708	Bis-(3,4-dichloro-phenyl)-carbodiimide	35.495	0.825398	63875-68-3	C13H6Cl4N2	0	4	0	471	330	-1	22.35	697
547	Propionic acid, 3,3'-sulfonyldi-, dibutyl ester	37.295	0.0952382	5423-27-8	C14H26O6S	0	0	0	471	322	269423	9.8	574
753	N,3-Bis(2-chloroethyl)-6-phenyl-3,4-dihydro-2H-1,3,2-oxazaphosphinin-2-amine 2-oxide #	37.895	3.2381	95886-47-8	C13H17Cl2N2O2P	0	2	0	471	334	227098	24.52	668
486	Tetrasiloxane, 1,1,3,3,5,5,7,7-octamethyl-	41.095	0.126984	1000-05-1	C8H26O3Si4	0	0	0	471	282	32568	10.35	495
569	Tetrasiloxane, 1,1,3,3,5,5,7,7-octamethyl-	46.495	0.126984	1000-05-1	C8H26O3Si4	0	0	0	471	282	32568	11.51	502
568	Acetophenone, 4'-hydroxy-2',6'-dimethoxy-3'-(3-methyl-2-butenyl)-	42.695	0.126984	18780-96-6	C15H20O4	0	0	0	470	264	-1	12.91	568
518	Acetophenone, 4'-hydroxy-2',6'-dimethoxy-3'-(3-methyl-2-butenyl)-	43.895	0.126984	18780-96-6	C15H20O4	0	0	0	470	264	-1	10.92	553
558	Silane, [[3,3-dimethyl-4-methylene-2-(trimethylsilyl)-1-cyclopenten-1-yl]methoxy]trimethyl-	49.0283	0.15873	95798-07-5	C15H30OSi2	0	0	0	470	282	2752	23.98	579
1005	Naphthalene, octachloro-	35.295	3.61905	2234-13-1	C10Cl8	0	8	0	469	400	-1	30.94	675
576	Acetophenone, 4'-hydroxy-2',6'-dimethoxy-3'-(3-methyl-2-butenyl)-	40.095	0.126984	18780-96-6	C15H20O4	0	0	0	469	264	-1	12.07	563
500	Silane, [[3,3-dimethyl-4-methylene-2-(trimethylsilyl)-1-cyclopenten-1-yl]methoxy]trimethyl-	40.3616	0.126984	95798-07-5	C15H30OSi2	0	0	0	469	282	2752	10.7	556
567	Acetonitrile, 2-(2,6-dichlorobenzenesulfonyl)-	45.6283	0.126984	0-00-0	C8H5Cl2NO2S	0	2	0	469	249	-1	9.24	547
557	Methyl 5-acetyl-2-methoxybenzoate	47.295	0.15873	39971-36-3	C11H12O4	0	0	0	469	208	100793	10.23	651
1038	Tricyclo[3.3.1.1(3,7)]decane, 1,2,2,3,4,4,6,6,8,8,9,9,10,10-tetradecafluoro-5,7-bis(trifluoromethyl)-	11.4283	1.61905	36481-20-6	C12F20	20	0	0	468	524	64448	27.63	705
1405	Perfluorooctane	28.4283	0.476191	307-34-6	C8F18	18	0	0	468	438	43334	23.91	733
602	5-Benzyl-acenaphthylene	29.0949	3.6508	4624-38-8	C19H14	0	0	0	468	242	-1	8.33	505
633	Ketone, 11-bromotricyclo[8.2.2.2(4,7)]hexadeca-4,6,10,12,13,15-hexaen-5-yl methyl	30.295	3.04762	18931-44-7	C18H17BrO	0	0	1	468	328	-1	33.36	723
608	1-Methyl-1-(p-methoxyphenyl)tetrachlorocyclotriphosphazene	33.9616	3.49207	87048-79-1	C8H10Cl4N3OP3	0	4	0	468	397	-1	40.01	616
1169	Naphthalene, octachloro-	34.495	3.55556	2234-13-1	C10Cl8	0	8	0	468	400	-1	78.8	641
729	1,1,3-Trimethyl-3,5,5-trichlorocyclotriphosphazene	18.2283	2.73016	107651-59-2	C3H9Cl3N3P3	0	3	0	467	285	-1	66.6	668
414	1-Methyl-1-(p-methoxyphenyl)tetrachlorocyclotriphosphazene	34.495	3.77778	87048-79-1	C8H10Cl4N3OP3	0	4	0	467	397	-1	41.53	649
534	9,10-Anthracenedione, 1,8-diethoxy-	37.695	0.0952382	16294-26-1	C18H16O4	0	0	0	467	296	-1	13.1	503
336	Hexanoic acid, 3,5-dioxo-2-(triphenylphosphoranylidene)-, methyl ester	38.495	0.539683	26535-32-0	C25H23O4P	0	0	0	467	418	-1	37.94	642
586	Acetonitrile, 2-(2,6-dichlorobenzenesulfonyl)-	39.1616	0.0952382	0-00-0	C8H5Cl2NO2S	0	2	0	467	249	-1	10.56	536
118	2-Cyclohexen-1-one, 3-[(2,3,4,9-tetrahydro-1H-pyrido[3,4-b]indol-1-yl)methyl]-	9.89493	0.984128	77828-37-6	C18H20N2O	0	0	0	466	280	243431	19.04	694
936	1,3-Dichloro-5-iodobenzene	18.7616	2.44445	3032-81-3	C6H3Cl2I	0	2	0	466	272	-1	24.41	687
470	Propionic acid, 3,3'-sulfonyldi-, dibutyl ester	37.5616	0.0952382	5423-27-8	C14H26O6S	0	0	0	466	322	269423	10.61	566
574	Acetonitrile, 2-(2,6-dichlorobenzenesulfonyl)-	41.2283	0.126984	0-00-0	C8H5Cl2NO2S	0	2	0	466	249	-1	16.58	554
528	Methyl 5-acetyl-2-methoxybenzoate	47.8283	0.126984	39971-36-3	C11H12O4	0	0	0	466	208	100793	7.52	644
695	3-Chloro-1-methoxydibenzo-p-dioxin	19.2283	3.58731	67061-57-8	C13H9ClO3	0	1	0	465	248	-1	13.1	634
1511	1-Pyrroline, 3-ethyl-	29.3616	1.46032	0-00-0	C6H11N	0	0	0	465	97	230676	12.03	883
401	2,2-Dichloro-3-trichlorosilyl-1-oxa-2-sila-1,2-dihydronaphthalene	31.9616	3.39683	73063-01-1	C8H5Cl5OSi2	0	5	0	465	348	-1	19.52	580
600	Acetonitrile, 2-(2,6-dichlorobenzenesulfonyl)-	49.7616	0.15873	0-00-0	C8H5Cl2NO2S	0	2	0	465	249	-1	13.26	536
811	Tricyclo[3.3.1.1(3,7)]decane, 1,2,2,3,4,4,6,6,8,8,9,9,10,10-tetradecafluoro-5,7-bis(trifluoromethyl)-	12.4949	0.349207	36481-20-6	C12F20	20	0	0	464	524	64448	50.48	796
1487	4-Hydroxymandelic acid, ethyl ester, di-TMS	29.7616	0.476191	0-00-0	C16H28O4Si2	0	0	0	464	340	-1	12.42	594
497	Methyl 5-acetyl-2-methoxybenzoate	38.7616	0.126984	39971-36-3	C11H12O4	0	0	0	464	208	100793	10.49	653
510	Methyl 4-tert-butyl-thiobenzoate	46.695	0.126984	78906-90-8	C12H16OS	0	0	0	464	208	57609	8.5	699
572	Silane, [[3,3-dimethyl-4-methylene-2-(trimethylsilyl)-1-cyclopenten-1-yl]methoxy]trimethyl-	49.2283	4.12699	95798-07-5	C15H30OSi2	0	0	0	464	282	2752	8.35	548
467	4,6-Dichloro-2-(4-bromphenylamino)[1,3,5]triazine	25.8949	2.69842	20376-36-7	C9H5BrCl2N4	0	2	1	463	318	-1	37.31	638
329	13H-Benz[6,7]indolo[3,2-c]quinoline, 2-chloro-6-methyl-	27.3616	2.69842	4240-59-9	C20H13ClN2	0	1	0	463	316	-1	12.97	714
1499	p-Trimethylsilyloxyphenyl-bis(trimethylsilyloxy)ethane	27.5616	0.476191	0-00-0	C17H34O3Si3	0	0	0	463	370	-1	20.73	602
477	Acetophenone, 4'-hydroxy-2',6'-dimethoxy-3'-(3-methyl-2-butenyl)-	44.6283	0.126984	18780-96-6	C15H20O4	0	0	0	463	264	-1	8.42	573
484	Acetophenone, 4'-hydroxy-2',6'-dimethoxy-3'-(3-methyl-2-butenyl)-	45.3616	0.126984	18780-96-6	C15H20O4	0	0	0	463	264	-1	10.16	570
495	7-Methyl-5-thiophen-2-yl-1,3-dihydro-thieno[2,3-E]-[1,4]diazepin-2-one	22.1616	3.17461	0-00-0	C12H10N2OS2	0	0	0	462	262	-1	10.53	587
993	5-(3-Bromophenyl)-1-methyl-3-thiophen-2-yl-1H-[1,2,4]triazole	35.7616	1.49206	148758-73-0	C13H10BrN3S	0	0	1	462	319	274733	22.24	616
559	Bicyclo[2.2.2]oct-2-ene-2,3-dicarboxylic acid, 1-hydroxy-8,8-dimethyl-5-oxo-, dimethyl ester	40.495	0.126984	25864-65-7	C14H18O6	0	0	0	462	282	-1	11.31	563
1221	Perfluorodecalin	26.2949	0.0634921	306-94-5	C10F18	18	0	0	461	462	245537	63.28	585
1062	Octanoic acid, pentadecafluoro-, anhydride	32.9616	1.68254	33496-48-9	C16F30O3	30	0	0	461	810	227970	33.28	676
564	Methyl 5-acetyl-2-methoxybenzoate	48.0283	0.15873	39971-36-3	C11H12O4	0	0	0	461	208	100793	10.25	653
320	Selenolo[2,3-b]pyridine, 2,3-dibromo-	28.4949	2.73016	55108-60-6	C7H3Br2NSe	0	0	2	460	339	-1	23.56	673
390	Tungsten, tris(竅ｿ-4-3-methyl-3-buten-2-one)	29.7616	2.92064	0-00-0	C15H24O3W	0	0	0	460	436	116447	17.45	478
554	Acetophenone, 4'-hydroxy-2',6'-dimethoxy-3'-(3-methyl-2-butenyl)-	45.7616	0.126984	18780-96-6	C15H20O4	0	0	0	460	264	-1	9.56	557
802	1-Methyl-1-(p-methylphenyl)tetrachlorocyclotriphosphazene	30.695	2.57143	87048-78-0	C8H10Cl4N3P3	0	4	0	459	381	-1	37.24	524
599	Acetophenone, 4'-hydroxy-2',6'-dimethoxy-3'-(3-methyl-2-butenyl)-	37.895	0.126984	18780-96-6	C15H20O4	0	0	0	459	264	-1	14.41	561
573	Acetophenone, 4'-hydroxy-2',6'-dimethoxy-3'-(3-methyl-2-butenyl)-	40.5616	4.09524	18780-96-6	C15H20O4	0	0	0	459	264	-1	8.45	546
521	9,10-Anthracenedione, 1,8-diethoxy-	42.4283	0.126984	16294-26-1	C18H16O4	0	0	0	459	296	-1	9.16	503
1054	Tricyclo[3.3.1.1(3,7)]decane, 1,2,2,3,4,4,6,6,8,8,9,9,10,10-tetradecafluoro-5,7-bis(trifluoromethyl)-	12.4949	1.26984	36481-20-6	C12F20	20	0	0	458	524	64448	46.77	790
652	Naphthalene, octachloro-	23.6283	2.15873	2234-13-1	C10Cl8	0	8	0	458	400	-1	35.34	811
971	1,3-Benzoxazine, 3-methyl-2-phenylimino-perhydro-, cis-	28.8949	3.58731	0-00-0	C15H20N2O	0	0	0	458	244	8609	18.81	658
974	1,3,6,9b-Tetraazaphenalene-4-carbonitrile, 7,9-dibromo-2-methyl-	34.495	3.20635	37160-11-5	C11H5Br2N5	0	0	2	458	365	-1	44.33	759
536	Acetonitrile, 2-(2,6-dichlorobenzenesulfonyl)-	38.4283	0.0952382	0-00-0	C8H5Cl2NO2S	0	2	0	458	249	-1	11.66	539
713	5'-Chloro-2'-methoxy-2-methylvaleranilide	9.22826	0.666667	209683-34-1	C13H18ClNO2	0	1	0	457	255	239576	9.21	583
300	Thiosulfuric acid S-2-[[2-[[4-methyl-2-quinolyl]oxy]ethyl]amino]ethyl ester	11.0949	1.2381	41287-21-2	C14H18N2O4S2	0	0	0	457	342	268733	5.54	494
588	1-(p-Aminophenyl)-2,3,5-trichloro-4-pyridone	13.8283	1.68254	0-00-0	C11H7Cl3N2O	0	3	0	457	288	-1	39.81	530
417	4-Pyridinecarboxylic acid, 2,3,5-trichloro-6-[[(dimethylamino)thioxomethyl]thio]-, ethyl ester	29.4283	2.8254	0-00-0	C11H11Cl3N2O2S2	0	3	0	457	372	187203	14.23	484
727	1,1':4',1''-Terphenyl, 2,4,6-trichloro-	35.7616	0.507937	57346-61-9	C18H11Cl3	0	3	0	457	332	-1	33.18	756
593	9,10-Anthracenedione, 1,8-diethoxy-	37.1616	0.0952382	16294-26-1	C18H16O4	0	0	0	457	296	-1	12	505
584	9,10-Anthracenedione, 1,8-diethoxy-	46.8283	0.126984	16294-26-1	C18H16O4	0	0	0	457	296	-1	18.18	511
527	Methyl 5-acetyl-2-methoxybenzoate	49.1616	0.15873	39971-36-3	C11H12O4	0	0	0	457	208	100793	7.69	656
424	Methylsulfonic acid, 2,4,5-trichlorophenyl ester	14.3616	2.38095	0-00-0	C7H5Cl3O3S	0	3	0	456	274	213059	9.17	566
735	Tungsten, tris(竅ｿ-4-3-methyl-3-buten-2-one)	25.9616	2.95238	0-00-0	C15H24O3W	0	0	0	456	436	116447	41.95	466
1093	Isophthalic acid, di(2-propylphenyl) ester	32.095	0.476191	0-00-0	C26H26O4	0	0	0	456	402	-1	18.85	673
910	Indazol-4-one, 3-(4-dimethylaminophenyl)-1,5,6,7-tetrahydro-	32.8283	0.793652	0-00-0	C15H17N3O	0	0	0	456	255	-1	24.81	512
1163	4,5,6,7-Tetrachloro-2-(2,4,5-trimethyl-3-thienyl)-1,3-benzodioxole	34.8283	3.80953	106260-23-5	C14H10Cl4O2S	0	4	0	455	382	-1	87.84	623
590	Acetophenone, 4'-hydroxy-2',6'-dimethoxy-3'-(3-methyl-2-butenyl)-	41.3616	0.126984	18780-96-6	C15H20O4	0	0	0	455	264	-1	10.23	549
508	Methyl 4-tert-butyl-thiobenzoate	47.4283	0.15873	78906-90-8	C12H16OS	0	0	0	455	208	57609	8.74	721
550	Methyl 5-acetyl-2-methoxybenzoate	48.7616	0.15873	39971-36-3	C11H12O4	0	0	0	455	208	100793	9.64	642
631	Phosphoramidic acid, dimethyl ester	23.9616	3.04762	2697-42-9	C2H8NO3P	0	0	0	454	125	145404	42.07	748
1074	Eburnamenin-14-ol, 14,15-dihydro-, (14ﾃ・-	29.4949	0.0634921	4201-84-7	C19H24N2O	0	0	0	454	296	-1	24.24	564
640	1-Methyl-1-(p-methoxyphenyl)tetrachlorocyclotriphosphazene	35.6283	0.698413	87048-79-1	C8H10Cl4N3OP3	0	4	0	454	397	-1	36.15	603
579	Propionic acid, 3,3'-sulfonyldi-, dibutyl ester	42.8283	0.126984	5423-27-8	C14H26O6S	0	0	0	454	322	269423	8.39	564
551	Benz[2]azepine, 3,4-dihydro-1-methyl-7,8,9-trimethoxy-	46.9616	0.126984	112369-96-7	C14H19NO3	0	0	0	454	249	309736	8.64	513
972	Tricyclo[3.3.1.1(3,7)]decane, 1,2,2,3,4,4,6,6,8,8,9,9,10,10-tetradecafluoro-5,7-bis(trifluoromethyl)-	14.6949	1.6508	36481-20-6	C12F20	20	0	0	453	524	64448	32.77	702
543	Benz[2]azepine, 3,4-dihydro-1-methyl-7,8,9-trimethoxy-	43.4283	0.126984	112369-96-7	C14H19NO3	0	0	0	453	249	309736	7.97	526
553	Acetonitrile, 2-(2,6-dichlorobenzenesulfonyl)-	46.2283	0.126984	0-00-0	C8H5Cl2NO2S	0	2	0	453	249	-1	7.13	530
513	Methyl 5-acetyl-2-methoxybenzoate	48.295	0.15873	39971-36-3	C11H12O4	0	0	0	453	208	100793	7.05	652
199	Propane, 1,2-dichloro-3-[2-chloro-1-(chloromethyl)ethoxy]-	8.02826	0.317461	59440-90-3	C6H10Cl4O	0	4	0	452	238	186094	5.87	541
405	2-Fluoro-9-hydroxymethyl-9,10-dihydroacridine	12.6283	1.52381	24986-50-3	C14H12FNO	1	0	0	452	229	38091	14.27	503
589	Methyl 5-acetyl-2-methoxybenzoate	41.5616	0.126984	39971-36-3	C11H12O4	0	0	0	452	208	100793	11.26	648
549	Methyl 5-acetyl-2-methoxybenzoate	45.2283	0.126984	39971-36-3	C11H12O4	0	0	0	452	208	100793	8.84	635
598	9,10-Anthracenedione, 1,8-diethoxy-	46.0283	4.12699	16294-26-1	C18H16O4	0	0	0	452	296	-1	22.74	509
397	1,1,3,3-Tetrachloro-1,3-disilaindan	22.5616	2.95238	16538-74-2	C7H6Cl4Si2	0	4	0	451	286	-1	6.3	681
151	竅ｿ-3-Triphosphacyclopropane-molybdenum, dicarbonyl-(竅ｿ-5-t-butylcyclopentadienyl)-	28.3616	3.07937	0-00-0	C11H13MoO2P3	0	0	0	451	368	-1	17.31	520
1485	Ethane, hexafluoro-	32.4283	1.14286	76-16-4	C2F6	6	0	0	451	138	32123	13.11	826
575	Bicyclo[2.2.2]oct-2-ene-2,3-dicarboxylic acid, 1-hydroxy-8,8-dimethyl-5-oxo-, dimethyl ester	42.295	0.126984	25864-65-7	C14H18O6	0	0	0	451	282	-1	8.41	556
1491	Octanoic acid, pentadecafluoro-, methyl ester	17.6283	1.49206	376-27-2	C9H3F15O2	15	0	0	450	428	1493	16.94	605
1084	Tricyclo[3.3.1.1(3,7)]decane, 1,2,2,3,4,4,6,6,8,8,9,9,10,10-tetradecafluoro-5,7-bis(trifluoromethyl)-	19.0283	3.36508	36481-20-6	C12F20	20	0	0	449	524	64448	41.82	767
596	1H-Indole-3-methanamine, 5,7-dibromo-N,N-dimethyl-	28.4283	3.30159	64299-04-3	C11H12Br2N2	0	0	2	449	330	-1	29.8	670
491	Methyl 5-acetyl-2-methoxybenzoate	42.5616	0.126984	39971-36-3	C11H12O4	0	0	0	449	208	100793	8.33	634
1220	Tricyclo[3.3.1.1(3,7)]decane, 1,2,2,3,4,4,6,6,8,8,9,9,10,10-tetradecafluoro-5,7-bis(trifluoromethyl)-	9.22826	0.920636	36481-20-6	C12F20	20	0	0	448	524	64448	41.15	600
771	Tricyclo[3.3.1.1(3,7)]decane, 1,2,2,3,4,4,6,6,8,8,9,9,10,10-tetradecafluoro-5,7-bis(trifluoromethyl)-	15.0283	0.444445	36481-20-6	C12F20	20	0	0	448	524	64448	55.03	766
442	1,1,1,4,7,7,7,-Heptachloro-4-vinyltrisilethylene	33.1616	0.539683	102105-74-8	C6H11Cl7Si3	0	7	0	448	412	-1	7.75	587
1024	1,3,6,9b-Tetraazaphenalene-4-carbonitrile, 7,9-dibromo-2-methyl-	34.7616	3.33334	37160-11-5	C11H5Br2N5	0	0	2	448	365	-1	49.37	752
582	Methyl 5-acetyl-2-methoxybenzoate	40.8283	0.126984	39971-36-3	C11H12O4	0	0	0	448	208	100793	8.55	655
562	Benz[2]azepine, 3,4-dihydro-1-methyl-7,8,9-trimethoxy-	44.895	0.126984	112369-96-7	C14H19NO3	0	0	0	448	249	309736	8.95	524
930	2,3,7,8-Tetrachlorodibenzofuran	22.8283	2.73016	51207-31-9	C12H4Cl4O	0	4	0	447	304	-1	52.46	562
957	Dibenzoselenophene, octafluoro-	35.8283	0.380953	16012-85-4	C12F8Se	8	0	0	447	376	-1	48.95	575
1063	1-Methyl-1-(p-methoxyphenyl)tetrachlorocyclotriphosphazene	37.095	2.28572	87048-79-1	C8H10Cl4N3OP3	0	4	0	447	397	-1	70.37	753
555	Dibenzo[b,f]thiepin	47.695	0.126984	257-13-6	C14H10S	0	0	0	447	210	-1	8.18	661
523	Methyl 5-acetyl-2-methoxybenzoate	48.1616	0.15873	39971-36-3	C11H12O4	0	0	0	447	208	100793	9.1	628
1016	Quinoline, 8-ethyl-	11.8283	1.14286	19655-56-2	C11H11N	0	0	0	446	157	255867	21.91	745
1056	Tricyclo[3.3.1.1(3,7)]decane, 1,2,2,3,4,4,6,6,8,8,9,9,10,10-tetradecafluoro-5,7-bis(trifluoromethyl)-	24.0949	0.507937	36481-20-6	C12F20	20	0	0	446	524	64448	53.47	704
761	l-Proline, 1-[(2,4,5-trichlorophenoxy)acetyl]-, methyl ester	35.495	0.507937	66789-88-6	C14H14Cl3NO4	0	3	0	446	365	158643	17.63	641
1465	Tricyclo[3.3.1.1(3,7)]decane, 1,2,2,3,4,4,6,6,8,8,9,9,10,10-tetradecafluoro-5,7-bis(trifluoromethyl)-	25.2283	4.0635	36481-20-6	C12F20	20	0	0	445	524	64448	60.22	715
672	9,10-Anthracenedione, 1,8-diethoxy-	33.895	0.0952382	16294-26-1	C18H16O4	0	0	0	445	296	-1	16.81	538
1003	4-(Acridin-9-yl)-3-chloroaniline	30.9616	0.507937	0-00-0	C19H13ClN2	0	1	0	444	304	-1	27.1	612
488	Methyl 5-acetyl-2-methoxybenzoate	43.095	4.12699	39971-36-3	C11H12O4	0	0	0	444	208	100793	13.5	662
1000	Trimellitic acid tri-n-butyl ester	30.495	0.0634921	1726-23-4	C21H30O6	0	0	0	443	378	-1	11.07	518
411	Methyl 2,3-dibromobenzo(b)thiophene-6-carboxylate	33.5616	3.71429	6179-25-5	C10H6Br2O2S	0	0	2	443	348	-1	9.61	539
603	3,7,14,18,25,29-Hexathiatetracyclo[29.2.2.2(9,12).2(20,23)]nonatriaconta-9,11,20,22,31,33,34,36,38-nonaene	39.895	0.0952382	26822-26-4	C33H42S6	0	0	0	443	630	-1	8.34	622
1037	Cyclohexane, undecafluoro(nonafluorobutyl)-	16.2283	2.03175	374-60-7	C10F20	20	0	0	442	500	161314	29.14	759
690	10,11-Dihydrodibenzo[b,f][1,4]oxazepine	14.8283	2.60318	0-00-0	C13H11NO	0	0	0	441	197	111165	10.21	542
1023	Propionic acid, 3,3'-sulfonyldi-, dibutyl ester	30.2283	0.0634921	5423-27-8	C14H26O6S	0	0	0	441	322	269423	34.71	554
1061	Butanamide, 2,2,3,3,4,4,4-heptafluoro-N-[2-[(trimethylsilyl)oxy]-2-[4-[(trimethylsilyl)oxy]phenyl]ethyl]-	33.695	0.476191	55471-01-7	C18H26F7NO3Si2	7	0	0	441	493	-1	15.76	593
1044	1,2-Dibromo-4,5-difluorobenzene	27.0283	4.03175	64695-78-9	C6H2Br2F2	2	0	2	440	270	-1	30.29	569
641	[6-Bromo-4-(2-chloro-phenyl)-quinazolin-2-ylmethylene]-hydrazine	28.0949	2.53968	0-00-0	C15H10BrClN4	0	1	1	440	360	-1	15.74	599
615	2,2-Dichloro-3-trichlorosilyl-1-oxa-2-sila-1,2-dihydronaphthalene	29.2949	2.98413	73063-01-1	C8H5Cl5OSi2	0	5	0	440	348	-1	17.81	554
1070	1-Methyl-1-(p-methylphenyl)tetrachlorocyclotriphosphazene	32.0283	2.8254	87048-78-0	C8H10Cl4N3P3	0	4	0	440	381	-1	62.97	561
669	Tetrasiloxane, 1,1,3,3,5,5,7,7-octamethyl-	34.0283	0.0952382	1000-05-1	C8H26O3Si4	0	0	0	440	282	32568	11.42	501
621	1-(Bromo-difluoro-methyl)-5,6-dichloro-2-methyl-1H-benzoimidazole	34.895	0.0952382	0-00-0	C9H5BrCl2F2N2	2	2	1	440	328	-1	21.47	529
560	3,7,14,18,25,29-Hexathiatetracyclo[29.2.2.2(9,12).2(20,23)]nonatriaconta-9,11,20,22,31,33,34,36,38-nonaene	36.4283	0.0952382	26822-26-4	C33H42S6	0	0	0	440	630	-1	10.24	644
1503	Tris(4-chlorophenyl)phosphine	39.1616	3.26984	1159-54-2	C18H12Cl3P	0	3	0	440	364	-1	44.79	562
1494	Phosphite, tris[2,6-dimethylcyclohexyl]-	25.3616	1.61905	0-00-0	C24H45O3P	0	0	0	439	412	29674	32.74	619
759	Naphthalene, octachloro-	25.9616	2.50794	2234-13-1	C10Cl8	0	8	0	439	400	-1	56.79	821
469	Silane, dimethyl(2,3,4,6-tetrachlorophenoxy)dimethylamino-	26.4949	3.04762	0-00-0	C10H13Cl4NOSi	0	4	0	438	331	235228	32.52	496
703	Cinnamic acid, ﾃ・chloro-, (E)-	11.2283	1.30159	18819-63-1	C9H7ClO2	0	1	0	437	182	119751	8.35	552
795	Acetic acid, (2,4,5-trichlorophenoxy)-, 2-methylpropyl ester	13.4949	1.61905	4938-72-1	C12H13Cl3O3	0	3	0	437	310	163637	10.9	528
1295	Benzamide, 2-chloro-N-(2-fluorophenyl)-	27.6283	4.03175	0-00-0	C13H9ClFNO	1	1	0	437	249	266794	17.66	595
1034	Acetophenone, 4'-hydroxy-2',6'-dimethoxy-3'-(3-methyl-2-butenyl)-	29.895	0.0634921	18780-96-6	C15H20O4	0	0	0	437	264	-1	22.14	554
1509	1,3-Benzenediol, 2,4,6-tribromo-	45.295	1.68254	2437-49-2	C6H3Br3O2	0	0	3	437	344	-1	46.54	509
1182	Cyclohexane, undecafluoro(nonafluorobutyl)-	19.4949	2.4127	374-60-7	C10F20	20	0	0	436	500	161314	21.27	711
680	Naphthalene, octachloro-	23.3616	2.15873	2234-13-1	C10Cl8	0	8	0	436	400	-1	75.16	780
395	6-Bromo-3-(4-chloro-phenylimino)-5-methyl-1,3-dihydro-indol-2-one	30.7616	2.95238	0-00-0	C15H10BrClN2O	0	1	1	436	348	-1	10.28	659
1407	Isothiourea, 2-methyl-3-(1,1-dimethyl-2-propynyl)-1-(1-naphtyl)-	30.0283	0.476191	0-00-0	C17H18N2S	0	0	0	435	282	-1	10.87	552
391	5-Bromo-3-(2-chlorophenyl)-1H-indazole	30.1616	3.68254	163434-09-1	C13H8BrClN2	0	1	1	435	306	-1	14.94	589
1185	Tricyclo[3.3.1.1(3,7)]decane, 1,2,2,3,4,4,6,6,8,8,9,9,10,10-tetradecafluoro-5,7-bis(trifluoromethyl)-	32.095	2.57143	36481-20-6	C12F20	20	0	0	435	524	64448	46.47	736
496	Propionic acid, 3,3'-sulfonyldi-, dibutyl ester	38.0283	0.0952382	5423-27-8	C14H26O6S	0	0	0	435	322	269423	13.41	528
489	Methyl 5-acetyl-2-methoxybenzoate	41.8283	0.126984	39971-36-3	C11H12O4	0	0	0	435	208	100793	8.98	649
1076	Borane,dibromo[(diphenylmethylene)amino]-	28.1616	0.476191	17814-65-2	C13H10BBr2N	0	0	2	434	349	-1	18.49	604
613	1,4-Dibromro-2,3,5,6-tetrachlorobenzene	29.6283	2.8254	0-00-0	C6Br2Cl4	0	4	2	434	370	-1	27.7	764
970	4-[ﾎｱ-[2-Hydroxyethylamino]-4-toluidino]-7-chloroquinoline	34.2283	0.507937	0-00-0	C18H18ClN3O	0	1	0	434	327	-1	6.92	643
787	1,4-Dibromro-2,3,5,6-tetrachlorobenzene	36.3616	0.507937	0-00-0	C6Br2Cl4	0	4	2	434	370	-1	51.74	726
1068	Anthracene, 1,5-dichloro-	21.2283	4.03175	6406-96-8	C14H8Cl2	0	2	0	433	246	-1	17.35	614
723	Trimellitic acid tri-n-butyl ester	32.8283	0.0634921	1726-23-4	C21H30O6	0	0	0	433	378	-1	11.09	512
632	Benzene, 1,2,4-tribromo-	29.4283	3.58731	615-54-3	C6H3Br3	0	0	3	432	312	-1	19.39	756
1064	Pentane, dodecafluoro-	32.5616	2.15873	678-26-2	C5F12	12	0	0	432	288	239655	34.62	797
1059	1,1,3,3-Tetrachloro-1,3-disila-2-oxaphenalane	33.4283	0.857144	54321-29-8	C10H6Cl4OSi2	0	4	0	432	338	-1	57.38	577
965	3-Methyl-pyrrolo(2,3-b)pyrazine	34.1616	0.380953	20321-99-7	C7H7N3	0	0	0	432	133	122830	10.7	790
1079	Octanoic acid, pentadecafluoro-, methyl ester	19.3616	3.93651	376-27-2	C9H3F15O2	15	0	0	431	428	1493	20.32	786
1161	1-Methyl-1-bromotetrachlorocyclotriphosphazene	20.0949	2.73016	77589-25-4	CH3BrCl4N3P3	0	4	1	431	369	-1	46.24	847
656	Acetophenone, 4'-hydroxy-2',6'-dimethoxy-3'-(3-methyl-2-butenyl)-	34.495	0.0952382	18780-96-6	C15H20O4	0	0	0	431	264	-1	14.75	566
701	9,10-Anthracenedione, 1,8-diethoxy-	33.7616	0.0952382	16294-26-1	C18H16O4	0	0	0	430	296	-1	10.84	541
594	Methyl 5-acetyl-2-methoxybenzoate	35.3616	0.0952382	39971-36-3	C11H12O4	0	0	0	430	208	100793	9.36	647
666	Osmium, tricarbonyl-bis(cyclooctene-(E))	30.5616	3.11111	0-00-0	C19H28O3Os	0	0	0	429	496	-1	19.37	438
786	Coumarin-6-ol, 5,7-dibromo-3,4-dihydro-	32.095	3.61905	20978-36-3	C9H6Br2O3	0	0	2	429	320	-1	22.34	525
696	Ethyl 4-(2-chloroethyl)-1,2,3,4-tetrahydro-7-methoxy-1-quinoxalinecarboxylate	33.295	0.0952382	123629-37-8	C14H19ClN2O3	0	1	0	429	298	-1	23.18	459
698	1,4-Dibromro-2,3,5,6-tetrachlorobenzene	36.1616	0.539683	0-00-0	C6Br2Cl4	0	4	2	429	370	-1	33.51	738
1477	Rhododactynaphin-jc-1	19.8949	2.60318	15039-66-4	C30H28O12	0	0	0	428	580	-1	51.99	607
1332	Pyrazole, 5-methyl-3-(5-nitro-2-furyl)-	27.8283	4.0635	16239-90-0	C8H7N3O3	0	0	0	428	193	128179	22.14	776
1209	Ethane, hexafluoro-	32.3616	2.60318	76-16-4	C2F6	6	0	0	428	138	32123	24.63	832
472	Acetonitrile, 2-(2,6-dichlorobenzenesulfonyl)-	43.2283	4.12699	0-00-0	C8H5Cl2NO2S	0	2	0	428	249	-1	7.46	526
1085	Butylphosphonic acid, 3-chlorophenyl dodecyl ester	29.2949	0.0634921	0-00-0	C22H38ClO3P	0	1	0	427	416	-1	17.82	652
1507	4-Methylbenzoic acid, (octahydroquinolizin-1-yl)methyl ester	44.295	2	0-00-0	C18H25NO2	0	0	0	427	287	311764	11.63	638
932	Tricyclo[3.3.1.1(3,7)]decane, 1,2,2,3,4,4,6,6,8,8,9,9,10,10-tetradecafluoro-5,7-bis(trifluoromethyl)-	25.2283	2.22222	36481-20-6	C12F20	20	0	0	426	524	64448	19.31	658
1116	4-[(2-Hydroxy-benzylidene)-amino]-benzoic acid	29.0949	3.84127	788-24-9	C14H11NO3	0	0	0	426	241	-1	18.81	636
1374	Perfluoro-1-methyldecalin	28.5616	0.476191	306-92-3	C11F20	20	0	0	425	512	99955	25.92	437
676	Benzenamine, 4,4'-methylenebis[N,N-dimethyl-	31.895	4.0635	101-61-1	C17H22N2	0	0	0	425	254	-1	7.89	497
509	1,2,4,7,8-Pentachlorodibenzo-p-dioxin	34.2283	3.68254	58802-08-7	C12H3Cl5O2	0	5	0	425	354	-1	14.84	842
580	Acetophenone, 4'-hydroxy-2',6'-dimethoxy-3'-(3-methyl-2-butenyl)-	39.3616	0.126984	18780-96-6	C15H20O4	0	0	0	425	264	-1	9.59	577
1018	Diethylamino(pentachloro)siloxane	20.8283	2.73016	0-00-0	C4H10Cl5NOSi2	0	5	0	424	319	-1	27.21	651
1078	Phthalic acid, 4-chlorophenyl 2-isopropylphenyl ester	30.6283	0.476191	0-00-0	C23H19ClO4	0	1	0	424	394	-1	26.38	599
246	Quinoline, 2-methyl-, 1-oxide	8.3616	0.412699	1076-28-4	C10H9NO	0	0	0	423	159	202004	5.43	521
339	Tris(benzo[b]selenopheno)[2,3:2',3':2'',3'']benzene	41.0283	3.46032	107210-82-2	C24H12Se3	0	0	0	423	540	-1	57.52	571
1108	Perfluoro-1-methyldecalin	24.1616	2.28572	306-92-3	C11F20	20	0	0	422	512	99955	27.95	520
1081	Benzamide, 2-chloro-N-(2-fluorophenyl)-	28.4283	0.0634921	0-00-0	C13H9ClFNO	1	1	0	422	249	266794	12.12	584
1080	4-Pyridinol 3,5-dichloro-2,6-bis[trichloromethyl]-	38.295	2.12699	0-00-0	C7HCl8NO	0	8	0	422	395	-1	17.53	503
1010	Dibenzo[b,e][1,4]dioxin, 1,2,4-trichloro-	24.0283	3.2381	39227-58-2	C12H5Cl3O2	0	3	0	421	286	-1	21.66	593
1168	[1,2]Dithiolo[1,5-b][1,2]dithiole-7-SIV, 3-phenyl-	25.8949	3.68254	20718-59-6	C11H8S3	0	0	0	421	236	-1	21.07	695
1458	1-Methyl-1-phenyltetrachlorocyclotriphosphazene	37.7616	2.38095	84811-29-0	C7H8Cl4N3P3	0	4	0	421	367	-1	33.41	509
852	2-(3'-Hydroxyphenylamino)-5-methyl-4-oxo-3,4-dihydropyrimidine	15.0283	2.63492	57465-60-8	C11H11N3O2	0	0	0	420	217	-1	14.32	615
1356	4-Chloro-6-methyl-3-(N-(4-nitrophenyl)iminomethyl)(2H)benzopyran	28.7616	2.34921	110361-35-8	C17H13ClN2O3	0	1	0	420	328	-1	58.09	708
1002	4-Methylmandelic acid, di-TMS	30.6283	0.0634921	0-00-0	C15H26O3Si2	0	0	0	416	310	294620	11.48	611
552	Acetophenone, 4'-hydroxy-2',6'-dimethoxy-3'-(3-methyl-2-butenyl)-	35.895	4.09524	18780-96-6	C15H20O4	0	0	0	416	264	-1	16.31	590
1451	Cyclohexane, undecafluoro(nonafluorobutyl)-	23.0283	0.857144	374-60-7	C10F20	20	0	0	415	500	161314	15.17	723
1035	Octanoic acid, pentadecafluoro-, methyl ester	26.6949	0.507937	376-27-2	C9H3F15O2	15	0	0	415	428	1493	33.78	814
797	4-Pyridinol, 3,5-dichloro-2,6-bis[p-cholrophenyl]-	26.6949	2.44445	0-00-0	C17H9Cl4NO	0	4	0	415	383	-1	47.86	564
1015	3,4-Dichlorophenol, pentafluoropropionate	28.8283	2.85715	959070-20-3	C9H3Cl2F5O2	5	2	0	415	308	-1	12.94	533
1432	N-(7-Hydroxy-5-isopropyl-[1,2,4]triazolo[1,5-a]pyrimidin-2-yl)-propionamide	27.2283	4.0635	0-00-0	C11H15N5O2	0	0	0	414	249	70607	26.32	677
1008	Tricyclo[3.3.1.1(3,7)]decane, 1,2,2,3,4,4,6,6,8,8,9,9,10,10-tetradecafluoro-5,7-bis(trifluoromethyl)-	31.8283	0.507937	36481-20-6	C12F20	20	0	0	414	524	64448	17.25	768
388	2,3,4-Trichloro benzene sulfonyl chloride	19.4949	3.01588	34732-09-7	C6H2Cl4O2S	0	4	0	413	278	-1	11.48	549
1058	Phthalic acid, 2-(4-chlorophenoxy)ethyl isobutyl ester	29.1616	0.0634921	0-00-0	C20H21ClO5	0	1	0	413	376	236459	15.06	598
863	2,4,5-Tribromobiphenyl	36.9616	0.857144	115245-07-3	C12H7Br3	0	0	3	413	388	-1	31.15	667
529	3,7,14,18,25,29-Hexathiatetracyclo[29.2.2.2(9,12).2(20,23)]nonatriaconta-9,11,20,22,31,33,34,36,38-nonaene	41.9616	0.126984	26822-26-4	C33H42S6	0	0	0	412	630	-1	21	644
1497	N-(7-Hydroxy-5-isopropyl-[1,2,4]triazolo[1,5-a]pyrimidin-2-yl)-propionamide	25.8949	4.03175	0-00-0	C11H15N5O2	0	0	0	411	249	70607	35.8	686
1437	Butanamide, 2,2,3,3,4,4,4-heptafluoro-N-[2-[(trimethylsilyl)oxy]-2-[4-[(trimethylsilyl)oxy]phenyl]ethyl]-	29.1616	0.476191	55471-01-7	C18H26F7NO3Si2	7	0	0	411	493	-1	10.88	511
752	Ethyl 4-(2-chloroethyl)-1,2,3,4-tetrahydro-7-methoxy-1-quinoxalinecarboxylate	32.4283	0.0952382	123629-37-8	C14H19ClN2O3	0	1	0	411	298	-1	19.35	428
1216	Cyclohexane, undecafluoro(nonafluorobutyl)-	33.695	0.952382	374-60-7	C10F20	20	0	0	411	500	161314	41.2	687
516	Methyl 5-acetyl-2-methoxybenzoate	49.5616	4.15873	39971-36-3	C11H12O4	0	0	0	411	208	100793	17.92	646
1266	Perfluorodecalin	25.6283	4.0635	306-94-5	C10F18	18	0	0	410	462	245537	51.42	504
1380	7-Methyl-4-azafluorenone, phenylimine	27.0949	0.476191	0-00-0	C19H14N2	0	0	0	410	270	-1	25.69	513
1198	Pyrazole, 5-methyl-3-(5-nitro-2-furyl)-	27.5616	0.0634921	16239-90-0	C8H7N3O3	0	0	0	410	193	128179	19.56	783
649	Benzene, 1,2,4-tribromo-	29.9616	3.71429	615-54-3	C6H3Br3	0	0	3	410	312	-1	23.68	661
1013	2,3,3',4,4',5,5'-Heptachloro-1'-methyl-1,2'-bipyrrole	31.9616	2.69842	428442-17-5	C9H3Cl7N2	0	7	0	410	384	-1	38.46	532
975	2,3-Dichloro-1,4,5,8-tetraaza-phenanthrene	13.2949	1.6508	71222-45-2	C10H4Cl2N4	0	2	0	408	250	-1	19.91	695
449	10-Oxo-5,5-dimethyl-5-sila-5,10-dihydro-5H-benzo[e]pyrido[3,4-b]azepine	23.7616	3.17461	89052-45-9	C14H14N2OSi	0	0	0	408	254	-1	10.09	649
441	Zirconium, dichloro[(dimethylsilylene)bis(竅ｿ5-2,4-cyclopentadien-1-ylidene)]-	30.4283	2.88889	86050-32-0	C12H14Cl2SiZr	0	2	0	408	346	-1	13.27	478
630	1-Methyl-1-(p-methoxyphenyl)tetrachlorocyclotriphosphazene	34.2283	3.90477	87048-79-1	C8H10Cl4N3OP3	0	4	0	408	397	-1	22.51	611
1486	4-[ﾎｱ-[2-Hydroxyethylamino]-4-toluidino]-7-chloroquinoline	29.4949	0.476191	0-00-0	C18H18ClN3O	0	1	0	407	327	-1	7.63	609
952	4-(2-Hydroxy-5-bromophenyl)pyrimidine	16.4283	2.25397	97630-76-7	C10H7BrN2O	0	0	1	406	250	-1	11.38	745
931	Pyrimidine, 4,5,6-trichloro-2-(2-chlorophenyl)-	21.4949	2.57143	0-00-0	C10H4Cl4N2	0	4	0	406	292	-1	33.88	658
892	Acetophenone, 4'-hydroxy-2',6'-dimethoxy-3'-(3-methyl-2-butenyl)-	30.695	4.0635	18780-96-6	C15H20O4	0	0	0	406	264	-1	16.59	567
754	1,1,3,3-Tetrachloro-5-methyl-1,3-disilaindan	32.2283	3.84127	54113-94-9	C8H8Cl4Si2	0	4	0	406	300	-1	18.15	538
1036	3-Chloro-8-methylthio-11H-indolo[3,2-c]quinoline	22.5616	2.31746	155249-85-7	C16H11ClN2S	0	1	0	404	298	-1	18.17	670
545	Tungsten, [(1,2,3,4,5-竅ｿ)-1-methyl-2,4-cyclopentadien-1-yl]tris(竅ｿ3-2-propenyl)	32.8283	3.30159	134385-08-3	C15H22W	0	0	0	404	386	-1	22.41	421
1492	Benzaldehyde, 2,4-bis(trimethylsiloxy)-	29.3616	0.476191	33617-38-8	C13H22O3Si2	0	0	0	403	282	-1	8.93	587
1046	9,10-Anthracenedione, 1,8-diethoxy-	29.7616	0.0634921	16294-26-1	C18H16O4	0	0	0	403	296	-1	11.64	478
658	Iron, tricarbonyl-竅ｿ-4-(2,7-diethyl-1,4,6,9-tetramethyl-5-silaspiro[4.4]nona-1,3,6,8-tetraene]	19.0949	2.69842	0-00-0	C19H24FeO3Si	1	0	0	402	384	-1	13.05	427
1472	1,2,4-Oxadiazole, 5-(4-nitrophenyl)-3-phenyl-	28.7616	0.476191	28825-12-9	C14H9N3O3	0	0	0	402	267	185268	29.04	577
1101	1,2,3,7,8-Pentachlorodibenzodioxin	34.5616	0.253968	40321-76-4	C12H3Cl5O2	0	5	0	402	354	-1	27.43	579
762	Disulfide, diphenyl	21.6949	3.80953	882-33-7	C12H10S2	0	0	0	401	218	-1	11.2	584
1476	Tricyclo[3.3.1.1(3,7)]decane, 1,2,2,3,4,4,6,6,8,8,9,9,10,10-tetradecafluoro-5,7-bis(trifluoromethyl)-	29.3616	2.4127	36481-20-6	C12F20	20	0	0	401	524	64448	48.14	645
625	10-Phenyl-2,3(10H)-dihydroimidazo(1,2-b)-(1,2,4)-benzothiadiazine 5,5-dioxide	24.6949	2.53968	109902-14-9	C15H13N3O2S	0	0	0	400	299	-1	6.98	745
661	1,2,4-Triazine, 3-chloro-5,6-diphenyl-	36.895	0.539683	34177-11-2	C15H10ClN3	0	1	0	400	267	299561	18.27	570
1004	Butyl phenyl telluride	21.8283	3.26984	32343-98-9	C10H14Te	0	0	0	399	264	221226	16.33	575
1469	Perfluorodecalin	26.7616	4.03175	306-94-5	C10F18	18	0	0	399	462	245537	42.95	550
911	1,1,3,3-Tetrachloro-1,3-disila-2-oxaphenalane	33.4283	0.507937	54321-29-8	C10H6Cl4OSi2	0	4	0	399	338	-1	12.8	639
800	2,2'-Ditrimethylsiloxybiphenyl	30.4283	3.07937	1094-10-6	C18H26O2Si2	0	0	0	398	330	-1	25.32	737
814	Formamide, N,N'-1,3-propanediylbis-	21.2949	0.88889	16419-41-3	C5H10N2O2	0	0	0	397	130	229944	9.03	615
1095	Octanoic acid, pentadecafluoro-, methyl ester	26.5616	2.22222	376-27-2	C9H3F15O2	15	0	0	397	428	1493	30.87	796
1069	Aluminum, tetrachlorobis[ﾂｵ-(1,1-diphenylmethyleniminato)]di-	40.495	3.04762	31390-30-4	C26H20Al2Cl4N2	0	4	0	397	554	115737	71.07	455
1091	4,5,6,7-Tetrachloro-2-(2,4,5-trimethyl-3-thienyl)-1,3-benzodioxole	34.8283	3.96826	106260-23-5	C14H10Cl4O2S	0	4	0	396	382	-1	64.51	586
1365	Tricyclo[3.3.1.1(3,7)]decane, 1,2,2,3,4,4,6,6,8,8,9,9,10,10-tetradecafluoro-5,7-bis(trifluoromethyl)-	27.5616	0.285715	36481-20-6	C12F20	20	0	0	395	524	64448	30.73	723
962	Octachlorodibenzo-p-dioxin	39.895	3.2381	3268-87-9	C12Cl8O2	0	8	0	395	456	-1	45.17	474
832	7-Hydroxy-7,8,9,10-tetramethyl-7,8-dihydrocyclohepta[d,e]naphthalene	18.7616	3.17461	0-00-0	C18H20O	0	0	0	394	252	-1	13.28	582
1104	Ethane, hexafluoro-	29.0283	0.507937	76-16-4	C2F6	6	0	0	391	138	32123	19.38	812
1102	3-Chloro-8-methylthio-11H-indolo[3,2-c]quinoline	22.7616	2.38095	155249-85-7	C16H11ClN2S	0	1	0	390	298	-1	19.59	589
1403	4-[ﾎｱ-[2-Hydroxyethylamino]-4-toluidino]-7-chloroquinoline	30.2283	0.476191	0-00-0	C18H18ClN3O	0	1	0	390	327	-1	8.12	553
483	1,2,4-Triazine, 3-chloro-5,6-diphenyl-	37.2283	0.539683	34177-11-2	C15H10ClN3	0	1	0	390	267	299561	17.18	589
446	Benzamide, N-(3-chlorophenyl)-2-chloro-	41.9616	0.539683	0-00-0	C13H9Cl2NO	0	2	0	390	265	257520	14.11	466
789	3H-1,2-Dithiole-3-thione, 4-phenyl-	19.1616	3.84127	3354-37-8	C9H6S3	0	0	0	389	210	-1	8.44	749
719	8-Amino-2,3-bis[3,4-dichlorophenyl]pyrido[3,4-b]pyrazine	27.9616	2.66667	30146-46-4	C19H10Cl4N4	0	4	0	389	434	60874	20.47	535
1484	2-Methyl-2-hexyl methylphosphonofluoridate	31.1616	1.93651	0-00-0	C8H18FO2P	1	0	0	389	196	10727	15.76	789
774	Chlorobenzilate	36.2283	2.06349	510-15-6	C16H14Cl2O3	0	2	0	389	324	-1	7.7	695
398	1,2-Dichloro-2-phenyl-1-(4-chloroethynyl)phenylethene	27.2283	3.2381	0-00-0	C16H9Cl3	0	3	0	388	306	-1	10.13	566
1442	Butanamide, 2,2,3,3,4,4,4-heptafluoro-N-[2-[(trimethylsilyl)oxy]-2-[4-[(trimethylsilyl)oxy]phenyl]ethyl]-	30.3616	0.476191	55471-01-7	C18H26F7NO3Si2	7	0	0	388	493	-1	16.8	528
1504	4-[(2,3-Dibromopropyl)thio]-2-(4-methoxyphenyl)quinazoline	40.295	2.53968	105251-08-9	C18H16Br2N2OS	0	0	2	387	466	-1	44.93	413
1066	Mercury(II) chloride	20.2283	2.57143	7487-94-7	Cl2Hg	0	2	0	386	272	-1	9.53	575
1496	Tricyclo[3.3.1.1(3,7)]decane, 1,2,2,3,4,4,6,6,8,8,9,9,10,10-tetradecafluoro-5,7-bis(trifluoromethyl)-	25.8283	0.0634921	36481-20-6	C12F20	20	0	0	386	524	64448	18.21	629
1130	Tricyclo[3.3.1.1(3,7)]decane, 1,2,2,3,4,4,6,6,8,8,9,9,10,10-tetradecafluoro-5,7-bis(trifluoromethyl)-	29.9616	2.57143	36481-20-6	C12F20	20	0	0	386	524	64448	27.74	679
542	Tetrasiloxane, 1,1,3,3,5,5,7,7-octamethyl-	35.2283	0.0952382	1000-05-1	C8H26O3Si4	0	0	0	386	282	32568	9.08	504
889	1,2,4-Triazine, 3-chloro-5,6-diphenyl-	36.7616	0.539683	34177-11-2	C15H10ClN3	0	1	0	386	267	299561	10.86	553
697	6-Bromo-3-(4-chloro-phenylimino)-5-methyl-1,3-dihydro-indol-2-one	32.295	3.26984	0-00-0	C15H10BrClN2O	0	1	1	384	348	-1	6.49	527
983	2H-Quinolizin-1-ol, 1-ethenyloctahydro-	32.7616	1.52381	69597-57-5	C11H19NO	0	0	0	384	181	302618	14.96	606
506	N-Acridin-9-yl-N'-(3,5-dichloro-pyridin-4-yl)-hydrazine	35.6283	0.0952382	0-00-0	C18H12Cl2N4	0	2	0	384	354	-1	9.97	583
1227	5-Chloro-3-(2,6-dichloro-phenyl)-[1,2,4]triazolo[4,3-a]pyridine	24.8283	2.4127	0-00-0	C12H6Cl3N3	0	3	0	382	297	-1	21.29	592
1347	Tricyclo[3.3.1.1(3,7)]decane, 1,2,2,3,4,4,6,6,8,8,9,9,10,10-tetradecafluoro-5,7-bis(trifluoromethyl)-	25.0949	0.0317461	36481-20-6	C12F20	20	0	0	380	524	64448	42.94	761
981	Octanoic acid, pentadecafluoro-, anhydride	32.9616	0.222222	33496-48-9	C16F30O3	30	0	0	380	810	227970	7.52	712
1088	4,5,6,7-Tetrachloro-2-(2,4,5-trimethyl-3-thienyl)-1,3-benzodioxole	34.6283	3.84127	106260-23-5	C14H10Cl4O2S	0	4	0	380	382	-1	46.87	608
998	6-Trifluoromethyl-benzo[4,5]imidazo[1,2-c]quinazoline	35.895	1.68254	0-00-0	C15H8F3N3	3	0	0	379	287	-1	20.11	615
1427	Perfluorodecalin	26.0949	0.0634921	306-94-5	C10F18	18	0	0	378	462	245537	20.07	552
1087	Acetophenone, 4'-hydroxy-2',6'-dimethoxy-3'-(3-methyl-2-butenyl)-	28.5616	4.0635	18780-96-6	C15H20O4	0	0	0	377	264	-1	11.7	459
745	Phthalic acid, 2-(4-chlorophenoxy)ethyl isobutyl ester	32.0283	4.0635	0-00-0	C20H21ClO5	0	1	0	376	376	236459	7.59	613
544	2-Hydroxy-3-methoxybenzoic acid, trimethylsilyl ether, trimethylsilyl ester	33.095	4.09524	0-00-0	C14H24O4Si2	0	0	0	376	312	-1	6.6	405
1336	2,3-diethenyl-5-methylpyrazine	40.9616	2.76191	0-00-0	C9H12N2	0	0	0	374	148	52211	11.6	879
1105	Pyridine 3-chloro-2,6-bis[trichloromethyl]-	22.0949	2.47619	18459-49-9	C7H2Cl7N	0	7	0	373	345	-1	31.94	513
1383	Silane, dimethyl(2,3,5-trichlorophenoxy)butoxy-	27.1616	2.19048	0-00-0	C12H17Cl3O2Si	0	3	0	373	326	-1	19.06	406
953	4-Phenyl-acridine	32.3616	0.476191	32779-51-4	C19H13N	0	0	0	373	255	-1	13.33	686
1204	Thiocyanic acid, 4-amino-2-chloro-5-(2,4,5-trichlorophenoxy)phenyl ester	34.9616	3.80953	13997-29-0	C13H6Cl4N2OS	0	4	0	373	378	277879	47.18	540
960	1,1,3-Trimethyl-3,5,5-trichlorocyclotriphosphazene	27.3616	3.71429	107651-59-2	C3H9Cl3N3P3	0	3	0	372	285	-1	10.51	485
997	Chromone, 3,5-dibromo-6-hydroxy-2-methyl-	27.8283	2.60318	30095-77-3	C10H6Br2O3	0	0	2	372	332	-1	22.61	730
853	Isoquinoline, 1,2,3,4-tetrahydro-	34.695	0.634921	91-21-4	C9H11N	0	0	0	371	133	117892	14.29	574
949	3-Chloro-8-methylthio-11H-indolo[3,2-c]quinoline	24.3616	2.60318	155249-85-7	C16H11ClN2S	0	1	0	370	298	-1	13.82	650
1098	Pentane, dodecafluoro-	29.1616	0.222222	678-26-2	C5F12	12	0	0	370	288	239655	12.66	565
143	Phenantrene, decachloro-	36.7616	3.96826	14260-43-6	C14Cl10	0	10	0	370	518	15507	12.79	530
1030	Pentachlorophenyl trans-crotonate	31.8283	2.95238	20031-89-4	C10H5Cl5O2	0	5	0	369	332	72890	21.31	526
1136	Diploicin	35.495	3.68254	527-93-5	C16H10Cl4O5	0	4	0	369	422	-1	58.43	488
1506	Benzene, 1-bromo-2,4,6-tris(2,2-dimethylpropyl)-3-iodo-5-nitro-	42.895	1.71429	40572-26-7	C21H33BrINO2	0	0	1	369	537	309386	45.7	469
1057	5H-Cyclohepta[b]pyrazin-2(1H)-one, 6,7,8,9-tetrahydro-1-hydroxy-3-[2-oxo-2-(4-tolyl)ethyl]-, 4-oxide	28.8283	4.0635	0-00-0	C18H20N2O4	0	0	0	367	328	272168	18.91	448
792	5-Methyl-3-p-tolyl-1,2,4-oxadiazole	34.495	0.507937	81386-30-3	C10H10N2O	0	0	0	367	174	126079	14.6	566
266	4-Methoxy-2,2',3,4',5-pentabromodiphenyl ether	36.495	3.90477	0-00-0	C13H7Br5O2	0	0	5	367	590	-1	19.91	526
829	Perfluoro-1,3-dimethylcyclohexane	16.8283	1.33333	335-27-3	C8F16	16	0	0	366	400	191730	8.34	621
1320	2,2',3,4',6,6'-Hexachloro-1,1'-biphenyl	22.6283	2.50794	68194-08-1	C12H4Cl6	0	6	0	366	358	-1	7.56	616
1017	1-Butyl-1-iodotetrachlorocyclotriphosphazene	28.7616	2.60318	77589-33-4	C4H9Cl4IN3P3	0	4	0	366	459	-1	22.58	598
1178	Ferrocene, 1,1',3,3'-tetrakis(1,1-dimethylethyl)-	39.4283	2.22222	1317-17-5	C26H42Fe	1	0	0	366	410	-1	38.04	484
946	Tricyclo[3.3.1.1(3,7)]decane, 1,2,2,3,4,4,6,6,8,8,9,9,10,10-tetradecafluoro-5,7-bis(trifluoromethyl)-	15.8283	2.03175	36481-20-6	C12F20	20	0	0	364	524	64448	18.95	738
938	1,2,3,7,8-Pentachlorodibenzofuran	26.5616	2.69842	57117-41-6	C12H3Cl5O	0	5	0	364	338	-1	42.92	598
1031	Tricyclo[3.3.1.1(3,7)]decane, 1,2,2,3,4,4,6,6,8,8,9,9,10,10-tetradecafluoro-5,7-bis(trifluoromethyl)-	32.6283	1.84127	36481-20-6	C12F20	20	0	0	362	524	64448	28.97	766
1397	4,5,6,7-Tetrachloro-2-(2,4,5-trimethyl-3-thienyl)-1,3-benzodioxole	36.295	1.20635	106260-23-5	C14H10Cl4O2S	0	4	0	357	382	-1	10.94	523
1001	N-(4,6-Dichloro-1,3,5-triazin-2-yl)-N-(4-dodecylphenyl)amine	41.495	0.285715	0-00-0	C21H30Cl2N4	0	2	0	353	408	-1	14.08	479
461	3-Methyl-d-ribopyranose p-bromophenylosane	41.9616	0.666667	0-00-0	C18H20Br2N4O3	0	0	2	352	498	260105	27.46	478
992	Stannane, (4-fluorophenyl)trimethyl-	34.895	3.49207	14101-14-5	C9H13FSn	1	0	0	347	260	-1	16.71	511
1032	Copper iodide trimer	32.6283	1.6508	67244-68-2	Cu3I3	0	0	0	346	570	64755	26.73	580
905	2,3,5,6-Tetrabromo-p-xylene	38.1616	2.03175	23488-38-2	C8H6Br4	0	0	4	346	418	-1	28.08	517
1012	2,3,5,6-Tetrabromo-p-xylene	38.895	2.09524	23488-38-2	C8H6Br4	0	0	4	344	418	-1	15.4	478
693	Clofoctol, heptafluorobutyrate	32.4283	2.88889	0-00-0	C25H25Cl2F7O2	7	2	0	334	560	-1	31.06	476
1228	2-Chloro-5-iodo-benzoic acid pyridin-3-ylmethylene-hydrazide	21.8949	2.4127	331668-28-1	C13H9ClIN3O	0	1	0	333	385	-1	18.75	614
937	Benzoic acid, 2-methyl-, 4-benzyloxyphenyl ester	32.5616	3.39683	306743-69-1	C21H18O3	0	0	0	330	318	142005	18.31	700
531	3-Methyl-d-ribopyranose p-bromophenylosane	44.7616	2.25397	0-00-0	C18H20Br2N4O3	0	0	2	328	498	260105	30.19	456
1049	2,3,3',4,4',5,5'-Heptachloro-1'-methyl-1,2'-bipyrrole	31.095	2.79365	428442-17-5	C9H3Cl7N2	0	7	0	327	384	-1	14.11	540
1047	Benzene, 1,3,5-trichloro-2,4-bis(chloromethyl)-6-methyl-	22.8949	3.01588	62910-09-2	C9H7Cl5	0	5	0	321	290	-1	10.47	518
1350	4-[(2,3-Dibromopropyl)thio]-2-(4-methoxyphenyl)quinazoline	42.4283	3.49207	105251-08-9	C18H16Br2N2OS	0	0	2	319	466	-1	32.02	371
817	Tricyclo[3.3.1.1(3,7)]decane, 1,2,2,3,4,4,6,6,8,8,9,9,10,10-tetradecafluoro-5,7-bis(trifluoromethyl)-	33.4283	2.92064	36481-20-6	C12F20	20	0	0	316	524	64448	28.78	744
842	1-(3',5'-Dibromo-4'-hydroxyphenyl)-5,5-dibromo-2,4-dioxohexahydropyrimidine	43.895	1.52381	83809-80-7	C10H6Br4N2O3	0	0	4	308	518	-1	22.36	455
685	1,2,4-Selenadiazole, 3,5-bis(4-bromophenyl)-	36.7616	0.317461	68723-57-9	C14H8Br2N2Se	0	0	2	306	442	-1	25.73	409
533	Platinum, bis(1,1,1,5,5,5-hexafluoro-4-thioxo-2-pentanonato-O,S)-	44.7616	2.15873	55450-75-4	C10H2F12O2PtS2	12	0	0	302	641	197487	17.46	429
						0	0	0
						0	0	0
						0	0	0
						0	0	0
						0	0	0
						0	0	0
						0	0	0
						0	0	0
						0	0	0
						0	0	0
						0	0	0
						0	0	0
						0	0	0
						0	0	0
						0	0	0
						0	0	0
						0	0	0
						0	0	0
						0	0	0
						0	0	0
						0	0	0
						0	0	0
						0	0	0
						0	0	0
						0	0	0
						0	0	0
						0	0	0
						0	0	0
						0	0	0
						0	0	0
						0	0	0
						0	0	0
						0	0	0
						0	0	0
						0	0	0
						0	0	0
						0	0	0
						0	0	0
						0	0	0
						0	0	0
						0	0	0
						0	0	0
						0	0	0
						0	0	0
						0	0	0
						0	0	0
						0	0	0
						0	0	0
						0	0	0
						0	0	0
						0	0	0
						0	0	0
						0	0	0
						0	0	0
						0	0	0
						0	0	0
						0	0	0
						0	0	0
						0	0	0
						0	0	0
						0	0	0
						0	0	0
						0	0	0
						0	0	0
						0	0	0
						0	0	0
						0	0	0
						0	0	0
						0	0	0
						0	0	0
						0	0	0
						0	0	0
						0	0	0
						0	0	0
						0	0	0
						0	0	0
						0	0	0
						0	0	0
						0	0	0
						0	0	0
						0	0	0
						0	0	0
						0	0	0
						0	0	0
						0	0	0
						0	0	0
						0	0	0
						0	0	0
						0	0	0
						0	0	0
						0	0	0
						0	0	0
						0	0	0
						0	0	0
						0	0	0
						0	0	0
						0	0	0
						0	0	0
						0	0	0
						0	0	0
						0	0	0
						0	0	0
						0	0	0
						0	0	0
						0	0	0
						0	0	0
						0	0	0
						0	0	0
						0	0	0
						0	0	0
						0	0	0
						0	0	0
						0	0	0
						0	0	0
						0	0	0
						0	0	0
						0	0	0
						0	0	0
						0	0	0
						0	0	0
						0	0	0
						0	0	0
						0	0	0
						0	0	0
						0	0	0
						0	0	0
						0	0	0
						0	0	0
						0	0	0
						0	0	0
						0	0	0
						0	0	0
						0	0	0
						0	0	0
						0	0	0
						0	0	0
						0	0	0
						0	0	0
						0	0	0
						0	0	0
						0	0	0
						0	0	0
						0	0	0
						0	0	0
						0	0	0
						0	0	0
						0	0	0
						0	0	0
						0	0	0
						0	0	0
						0	0	0
						0	0	0
						0	0	0
						0	0	0
						0	0	0
						0	0	0
						0	0	0
						0	0	0
						0	0	0
						0	0	0
						0	0	0
						0	0	0
						0	0	0
						0	0	0
						0	0	0
						0	0	0
						0	0	0
						0	0	0
						0	0	0
						0	0	0
						0	0	0
						0	0	0
						0	0	0
						0	0	0
						0	0	0
						0	0	0
						0	0	0
						0	0	0
						0	0	0
						0	0	0
						0	0	0
						0	0	0
						0	0	0
						0	0	0
						0	0	0
						0	0	0
						0	0	0
						0	0	0
						0	0	0
						0	0	0
						0	0	0
						0	0	0
						0	0	0
						0	0	0
						0	0	0
						0	0	0
						0	0	0
						0	0	0
						0	0	0
						0	0	0
						0	0	0
						0	0	0
						0	0	0
						0	0	0
						0	0	0
						0	0	0
						0	0	0
						0	0	0
						0	0	0
						0	0	0
						0	0	0
						0	0	0
						0	0	0
						0	0	0
						0	0	0
						0	0	0
						0	0	0
						0	0	0
						0	0	0
						0	0	0
						0	0	0
						0	0	0
						0	0	0
						0	0	0
						0	0	0
						0	0	0
						0	0	0
						0	0	0
						0	0	0
						0	0	0
						0	0	0
						0	0	0
						0	0	0
						0	0	0
						0	0	0
						0	0	0
						0	0	0
						0	0	0
						0	0	0
						0	0	0
						0	0	0
						0	0	0
						0	0	0
						0	0	0
						0	0	0
						0	0	0
						0	0	0
						0	0	0
						0	0	0
						0	0	0
						0	0	0
						0	0	0
						0	0	0
						0	0	0
						0	0	0
						0	0	0
						0	0	0
						0	0	0
						0	0	0
						0	0	0
						0	0	0
						0	0	0
						0	0	0
						0	0	0
						0	0	0
						0	0	0
						0	0	0
						0	0	0
						0	0	0
						0	0	0
						0	0	0
						0	0	0
						0	0	0
						0	0	0
						0	0	0
						0	0	0
						0	0	0
						0	0	0
						0	0	0
						0	0	0
						0	0	0
						0	0	0
						0	0	0
						0	0	0
						0	0	0
						0	0	0
						0	0	0
						0	0	0
						0	0	0
						0	0	0
						0	0	0
						0	0	0
						0	0	0
						0	0	0
						0	0	0
						0	0	0
						0	0	0
						0	0	0
						0	0	0
						0	0	0
						0	0	0
						0	0	0
						0	0	0
						0	0	0
						0	0	0
						0	0	0
						0	0	0
						0	0	0
						0	0	0
						0	0	0
						0	0	0
						0	0	0
						0	0	0
						0	0	0
						0	0	0
						0	0	0
						0	0	0
						0	0	0
						0	0	0
						0	0	0
						0	0	0
						0	0	0
						0	0	0
						0	0	0
						0	0	0
						0	0	0
						0	0	0
						0	0	0
						0	0	0
						0	0	0
						0	0	0
						0	0	0
						0	0	0
						0	0	0
						0	0	0
						0	0	0
						0	0	0
						0	0	0
						0	0	0
						0	0	0
						0	0	0
						0	0	0
						0	0	0
						0	0	0
						0	0	0
						0	0	0
						0	0	0
						0	0	0
						0	0	0
						0	0	0
						0	0	0
						0	0	0
						0	0	0
						0	0	0
						0	0	0
						0	0	0
						0	0	0
						0	0	0
						0	0	0
						0	0	0
						0	0	0
						0	0	0
						0	0	0
						0	0	0
						0	0	0
						0	0	0
						0	0	0
						0	0	0
						0	0	0
						0	0	0
						0	0	0
						0	0	0
						0	0	0
						0	0	0
						0	0	0
						0	0	0
						0	0	0
						0	0	0
						0	0	0
						0	0	0
						0	0	0
						0	0	0
						0	0	0
						0	0	0
						0	0	0
						0	0	0
						0	0	0
						0	0	0
						0	0	0
						0	0	0
						0	0	0
						0	0	0
						0	0	0
						0	0	0
						0	0	0
						0	0	0
						0	0	0
						0	0	0
						0	0	0
						0	0	0
						0	0	0
						0	0	0
						0	0	0
						0	0	0
						0	0	0
						0	0	0
						0	0	0
						0	0	0
						0	0	0
						0	0	0
						0	0	0
						0	0	0
						0	0	0
						0	0	0
						0	0	0
						0	0	0
						0	0	0
						0	0	0
						0	0	0
						0	0	0
						0	0	0
						0	0	0
						0	0	0
						0	0	0
						0	0	0
						0	0	0
						0	0	0
						0	0	0
						0	0	0
						0	0	0
						0	0	0
						0	0	0
						0	0	0
						0	0	0
						0	0	0
						0	0	0
						0	0	0
						0	0	0
						0	0	0
						0	0	0
						0	0	0
						0	0	0
						0	0	0
						0	0	0
						0	0	0
						0	0	0
						0	0	0
						0	0	0
						0	0	0
						0	0	0
						0	0	0
						0	0	0
						0	0	0
						0	0	0
						0	0	0
						0	0	0
						0	0	0
						0	0	0
						0	0	0
						0	0	0
						0	0	0
						0	0	0
						0	0	0
						0	0	0
						0	0	0
						0	0	0
						0	0	0
						0	0	0
						0	0	0
						0	0	0
						0	0	0
						0	0	0
						0	0	0
						0	0	0
						0	0	0
						0	0	0
						0	0	0
						0	0	0
						0	0	0
						0	0	0
						0	0	0
						0	0	0
						0	0	0
						0	0	0
						0	0	0
						0	0	0
						0	0	0
						0	0	0
						0	0	0
						0	0	0
						0	0	0
						0	0	0
						0	0	0
						0	0	0
						0	0	0
						0	0	0
						0	0	0
						0	0	0
						0	0	0
						0	0	0
						0	0	0
						0	0	0
						0	0	0
						0	0	0
						0	0	0
						0	0	0
						0	0	0
						0	0	0
						0	0	0
						0	0	0
						0	0	0
						0	0	0
						0	0	0
						0	0	0
						0	0	0
						0	0	0
						0	0	0
						0	0	0
						0	0	0
						0	0	0
						0	0	0
						0	0	0
						0	0	0
						0	0	0
						0	0	0
						0	0	0
						0	0	0
						0	0	0
						0	0	0
						0	0	0
						0	0	0
						0	0	0
						0	0	0
						0	0	0
						0	0	0
						0	0	0
						0	0	0
						0	0	0
						0	0	0
						0	0	0
						0	0	0
						0	0	0
						0	0	0
						0	0	0
						0	0	0
						0	0	0
						0	0	0
						0	0	0
						0	0	0
						0	0	0
						0	0	0
						0	0	0
						0	0	0
						0	0	0
						0	0	0
						0	0	0
						0	0	0
						0	0	0
						0	0	0
						0	0	0
						0	0	0
						0	0	0
						0	0	0
						0	0	0
						0	0	0
						0	0	0
						0	0	0
						0	0	0
						0	0	0
						0	0	0
						0	0	0
						0	0	0
						0	0	0
						0	0	0
						0	0	0
						0	0	0
						0	0	0
						0	0	0
						0	0	0
						0	0	0
						0	0	0
						0	0	0
						0	0	0
						0	0	0
						0	0	0
						0	0	0
						0	0	0
						0	0	0
						0	0	0
						0	0	0
						0	0	0
						0	0	0
						0	0	0
						0	0	0
						0	0	0
						0	0	0
						0	0	0
						0	0	0
						0	0	0
						0	0	0
						0	0	0
						0	0	0
						0	0	0
						0	0	0
						0	0	0
						0	0	0
						0	0	0
						0	0	0
						0	0	0
						0	0	0
						0	0	0
						0	0	0
						0	0	0
						0	0	0
						0	0	0
						0	0	0
						0	0	0
						0	0	0
						0	0	0
						0	0	0
						0	0	0
						0	0	0
						0	0	0
						0	0	0
						0	0	0
						0	0	0
						0	0	0
						0	0	0
						0	0	0
						0	0	0
						0	0	0
						0	0	0
						0	0	0
						0	0	0
						0	0	0
						0	0	0
						0	0	0
						0	0	0
						0	0	0
						0	0	0
						0	0	0
						0	0	0
						0	0	0
						0	0	0
						0	0	0
						0	0	0
						0	0	0
						0	0	0
						0	0	0
						0	0	0
						0	0	0
						0	0	0
						0	0	0
						0	0	0
						0	0	0
						0	0	0
						0	0	0
						0	0	0
						0	0	0
						0	0	0
						0	0	0
						0	0	0
						0	0	0
						0	0	0
						0	0	0
						0	0	0
						0	0	0
						0	0	0
						0	0	0
						0	0	0
						0	0	0
						0	0	0
						0	0	0
						0	0	0
						0	0	0
						0	0	0
						0	0	0
						0	0	0
						0	0	0
						0	0	0
						0	0	0
						0	0	0
						0	0	0
						0	0	0
						0	0	0
						0	0	0
						0	0	0
						0	0	0
						0	0	0
						0	0	0
						0	0	0
						0	0	0
						0	0	0
						0	0	0
						0	0	0
						0	0	0
						0	0	0
						0	0	0
						0	0	0
						0	0	0
						0	0	0
						0	0	0
						0	0	0
						0	0	0
						0	0	0
						0	0	0
						0	0	0
						0	0	0
						0	0	0
						0	0	0
						0	0	0
						0	0	0
						0	0	0
						0	0	0
						0	0	0
						0	0	0
						0	0	0
						0	0	0
						0	0	0
						0	0	0
						0	0	0
						0	0	0
						0	0	0
						0	0	0
						0	0	0
						0	0	0
						0	0	0
						0	0	0
						0	0	0
						0	0	0
						0	0	0
						0	0	0
						0	0	0
						0	0	0
						0	0	0
						0	0	0
						0	0	0
						0	0	0
						0	0	0
						0	0	0
						0	0	0
						0	0	0
						0	0	0
						0	0	0
						0	0	0
						0	0	0
						0	0	0
						0	0	0
						0	0	0
						0	0	0
						0	0	0
						0	0	0
						0	0	0
						0	0	0
						0	0	0
						0	0	0
						0	0	0
						0	0	0
						0	0	0
						0	0	0
						0	0	0
						0	0	0
						0	0	0
						0	0	0
						0	0	0
						0	0	0
						0	0	0
						0	0	0
						0	0	0
						0	0	0
						0	0	0
						0	0	0
						0	0	0
						0	0	0
						0	0	0
						0	0	0
						0	0	0
						0	0	0
						0	0	0
						0	0	0
						0	0	0
						0	0	0
						0	0	0
						0	0	0
						0	0	0
						0	0	0
						0	0	0
						0	0	0
						0	0	0
						0	0	0
						0	0	0
						0	0	0
						0	0	0
						0	0	0
						0	0	0
						0	0	0
						0	0	0
						0	0	0
						0	0	0
						0	0	0
						0	0	0
						0	0	0
						0	0	0
						0	0	0
						0	0	0
						0	0	0
						0	0	0
						0	0	0
						0	0	0
						0	0	0
						0	0	0
						0	0	0
						0	0	0
						0	0	0
						0	0	0
						0	0	0
						0	0	0
						0	0	0
						0	0	0
						0	0	0
						0	0	0
						0	0	0
						0	0	0
						0	0	0
						0	0	0
						0	0	0
						0	0	0
						0	0	0
						0	0	0
						0	0	0
						0	0	0
						0	0	0
						0	0	0
						0	0	0
						0	0	0
						0	0	0
						0	0	0
						0	0	0
						0	0	0
						0	0	0
						0	0	0
						0	0	0
						0	0	0
						0	0	0
						0	0	0
						0	0	0
						0	0	0
						0	0	0
						0	0	0
						0	0	0
						0	0	0
						0	0	0
						0	0	0
						0	0	0
						0	0	0
						0	0	0
						0	0	0
						0	0	0
						0	0	0
						0	0	0
						0	0	0
						0	0	0
						0	0	0
						0	0	0
						0	0	0
						0	0	0
						0	0	0
						0	0	0
						0	0	0
						0	0	0
						0	0	0
						0	0	0
						0	0	0
						0	0	0
						0	0	0
						0	0	0
						0	0	0
						0	0	0
						0	0	0
						0	0	0
						0	0	0
						0	0	0
						0	0	0
						0	0	0
						0	0	0
						0	0	0
						0	0	0
						0	0	0
						0	0	0
						0	0	0
						0	0	0
						0	0	0
						0	0	0
						0	0	0
						0	0	0
						0	0	0
						0	0	0
						0	0	0
						0	0	0
						0	0	0
						0	0	0
						0	0	0
						0	0	0
						0	0	0
						0	0	0
						0	0	0
						0	0	0
						0	0	0
						0	0	0
						0	0	0
						0	0	0
						0	0	0
						0	0	0
						0	0	0
						0	0	0
						0	0	0
						0	0	0
						0	0	0
						0	0	0
						0	0	0
						0	0	0
						0	0	0
						0	0	0
						0	0	0
						0	0	0
						0	0	0
						0	0	0
						0	0	0
						0	0	0
						0	0	0
						0	0	0
						0	0	0
						0	0	0
						0	0	0
						0	0	0
						0	0	0
						0	0	0
						0	0	0
						0	0	0
						0	0	0
						0	0	0
						0	0	0
						0	0	0
						0	0	0
						0	0	0
						0	0	0
						0	0	0
						0	0	0
						0	0	0
						0	0	0
						0	0	0
[truncated: 71 more rows]

## Sheet: Appendix C
Appendix C Peak information and results from NIST library search to the soil sample measured by GCxGC-HRTofMS by NCI mode.
Peak ID	Compound Name	Peak I (min)	Peak II (sec)	Library CAS#	Library Formula	F	Cl	Br	Library Match Factor	Library Molecular Weight	Library NIST ID	Library Probability	Library Reverse Match Factor
263	Urea, 1-(4-chlorophenyl)-3-(2,3-difluorobenzoyl)-	41.4246	2.13481	131802-53-4	C14H9ClF2N2O2	2	1	0	884	310	190213	47.55	915
795	5-(2-Chloro-1,1,2-trifluoro-2-trifluoromethoxy-ethylsulfanyl)-quinolin-8-ol	43.2913	1.56128	0-00-0	C12H6ClF6NO2S	6	1	0	862	377	301192	44.38	909
32	N,N-Bis(2-chloroethyl)-p-toluenesulfonamide	21.2913	3.40932	42137-88-2	C11H15Cl2NO2S	0	2	0	849	295	244951	58.15	893
26	Chroman-4-one, 2,3-dehydro-7-hydroxy-2-methyl-3-(2-pyridyl)-	31.5579	0.159314	65047-28-1	C15H11NO3	0	0	0	846	253	-1	23.47	919
598	1-Cyano-4-diphenyl(tert-butyl)silyloxybenzene	45.4246	3.69608	0-00-0	C23H23NOSi	0	0	0	833	357	-1	65.57	847
292	2,3,5-Trichloro-6-hydroxypyridine, dimethyl(tert-butyl)silyl ether	16.6913	2.45344	0-00-0	C11H16Cl3NOSi	0	3	0	825	311	-1	85.79	892
251	2-Chlorobenzoic acid, 4-methoxyphenyl ester	22.3579	3.02697	0-00-0	C14H11ClO3	0	1	0	822	262	237938	26.22	956
19	trans-1,2-Bis(trimethoxysilyl)ethylene	22.8913	3.50491	0-00-0	C8H20O6Si2	0	0	0	814	268	-1	93.55	865
310	Dibenz[a,j]anthracene	36.9579	3.02697	224-41-9	C22H14	0	0	0	809	278	-1	23.11	831
282	Tetrachloroterephthalonitrile	15.0246	1.97549	1897-41-2	C8Cl4N2	0	4	0	806	264	-1	63.55	850
245	2-Adamantylamine, N-(tert-butyldimethylsilyl)-	16.1579	2.54902	0-00-0	C16H31NSi	0	0	0	800	265	-1	47.71	829
137	Benzo[2,1-b:3,4-b']bisbenzofuran	28.7579	3.88726	222-23-1	C18H10O2	0	0	0	797	258	-1	23.25	842
615	Dibenzo[fg,op]naphthacene	44.8246	2.86765	192-51-8	C24H14	0	0	0	793	302	-1	46.68	814
652	Chromium, pentamethylcyclopentadienyl-竅ｿ-5-indenyl-	45.0246	3.34559	0-00-0	C19H22Cr	0	0	0	790	302	-1	65.88	807
145	2-Naphthalenecarboxylic acid, 1-[[(2-methylphenyl)imino]phenylmethoxy]-, methyl ester	14.6246	2.42157	50495-90-4	C26H21NO3	0	0	0	789	395	195235	70.65	812
225	Isophthalic acid, di(2-methylprop-2-en-1-yl) ester	18.7579	3.79167	0-00-0	C16H18O4	0	0	0	785	274	-1	35.13	840
24	Chroman-4-one, 2,3-dehydro-7-hydroxy-2-methyl-3-(2-pyridyl)-	31.5579	4.1103	65047-28-1	C15H11NO3	0	0	0	779	253	-1	45.62	879
589	[1,1'-Biphenyl]-3,3'-diol, 4,4'-dichloro-	16.3579	2.29412	53905-37-6	C12H8Cl2O2	0	2	0	778	254	-1	74.7	855
670	[1,1'-Biphenyl]-3,3'-dicarboxaldehyde, 6,6'-dihydroxy-5,5'-dimethoxy-	45.0913	2.89951	2092-49-1	C16H14O6	0	0	0	777	302	-1	36.99	788
453	1,2,4-Triazolo[4,3-a]pyridine, 3-phenyl-	13.8913	2.42157	778-65-4	C12H9N3	0	0	0	774	195	284743	39.4	831
367	l-Valine, n-pentafluoropropionyl-, isobutyl ester	20.9579	3.72795	0-00-0	C12H18F5NO3	5	0	0	772	319	-1	35.74	825
401	Benzo[f]naphtho[2,1-c]cinnoline	35.9579	1.84804	188-55-6	C20H12N2	0	0	0	770	280	-1	58.38	824
568	Benzimidazo[2,1-a]isoquinoline	21.4246	3.72795	239-44-1	C15H10N2	0	0	0	769	218	-1	51.09	879
801	Terephthalic acid, 3,4-dichlorophenyl undecyl ester	42.1579	3.56863	0-00-0	C25H30Cl2O4	0	2	0	769	464	-1	33.55	802
376	(2R,4aS,5S,8aS)-2,5-Dipentyldecahydroquinoline	16.1579	2.70834	220024-74-8	C19H37N	0	0	0	767	279	-1	50.92	786
48	Benzoic acid, 5-chloro-2-[[(2-chlorophenyl)imino]phenylmethoxy]-, methyl ester	15.0913	2.64461	77745-37-0	C21H15Cl2NO3	0	2	0	766	399	-1	73.68	808
296	Benzoic acid, 5-chloro-2-[[(2-chlorophenyl)imino]phenylmethoxy]-, methyl ester	15.3579	2.61275	77745-37-0	C21H15Cl2NO3	0	2	0	766	399	-1	40.13	814
578	Chromium, pentamethylcyclopentadienyl-竅ｿ-5-indenyl-	44.3579	1.84804	0-00-0	C19H22Cr	0	0	0	766	302	-1	50.24	800
12	Benzoyl chloride, (2,4,6-trichlorophenyl)hydrazone	23.4246	2.58089	25939-05-3	C13H8Cl4N2	0	4	0	762	332	70609	55.51	838
318	Benzimidazo[2,1-a]isoquinoline	20.6246	3.63236	239-44-1	C15H10N2	0	0	0	761	218	-1	84.11	947
703	4H-3,1-Benzothiazine, 2-(4-bromophenyl)-4-propyl-	44.3579	2.7402	0-00-0	C17H16BrNS	0	0	1	761	345	-1	78.71	783
204	1-Ethyl-1-nonyloxy-1-silacylopentane	26.6246	4.07844	0-00-0	C15H32OSi	0	0	0	760	256	-1	45.1	840
574	Dibenzo[fg,op]naphthacene	44.2913	1.78432	192-51-8	C24H14	0	0	0	758	302	-1	24.19	817
437	1,5-Diphenyl-2H-1,2,4-triazoline-3-thione	31.3579	0.127451	5055-74-3	C14H11N3S	0	0	0	754	253	-1	37.94	813
716	Benzoic acid, 3,4-dimethoxy-, 4-[ethyl[2-(4-methoxyphenyl)-1-methylethyl]amino]butyl ester	40.4246	2.13481	3625-06-07	C25H35NO5	0	0	0	752	429	-1	74.19	808
701	4H-3,1-Benzothiazine, 2-(4-bromophenyl)-4-propyl-	44.2913	2.64461	0-00-0	C17H16BrNS	0	0	1	751	345	-1	64	758
220	Naphthalene, 1,3,5,7-tetrachloro-	15.4913	2.07108	53555-64-9	C10H4Cl4	0	4	0	750	264	-1	30.68	825
309	2,3,5-Trichloro-6-hydroxypyridine, dimethyl(tert-butyl)silyl ether	16.8913	2.64461	0-00-0	C11H16Cl3NOSi	0	3	0	745	311	-1	77.65	863
516	Benzoic acid, 4-heptyl-, 4-cyanophenyl ester	18.9579	3.75981	38690-76-5	C21H23NO2	0	0	0	744	321	-1	30.98	880
18	2-(1,4,7,10,13-Pentaoxa-16-aza-cyclooctadec-16-yl)-acetamide	37.3579	3.05883	307331-35-7	C14H28N2O6	0	0	0	743	320	-1	42.42	804
515	2-Amino-4-(2-cyclohexyl-ethyl)-7-methyl-5-oxo-4H,5H-pyrano[4,3-b]pyran-3-carbonitrile	20.3579	3.98285	0-00-0	C18H22N2O3	0	0	0	740	314	-1	33.83	879
16	Benzoic acid, 5-chloro-2-[[(2-chlorophenyl)imino]phenylmethoxy]-, methyl ester	15.5579	2.61275	77745-37-0	C21H15Cl2NO3	0	2	0	738	399	-1	78.46	797
452	(2S,4aS,5S,8aS)-2-Pentyl-5-propyldecahydroquinoline	13.2913	1.84804	0-00-0	C17H33N	0	0	0	737	251	99325	21.27	807
210	trans-1,2-Bis(trimethoxysilyl)ethylene	23.0246	3.44118	0-00-0	C8H20O6Si2	0	0	0	736	268	-1	80.64	792
765	Dibenzo[fg,op]naphthacene	41.8913	3.69608	192-51-8	C24H14	0	0	0	736	302	-1	29.37	762
2	1,2,3,4-Tetrachloro-5-trifluoromethylbenzene	11.9579	1.3701	0-00-0	C7HCl4F3	3	4	0	735	282	-1	73.56	737
374	Benzo[f]naphtho[2,1-c]cinnoline	36.4246	2.10294	188-55-6	C20H12N2	0	0	0	734	280	-1	43.43	763
304	(2R,4aS,5S,8aS)-2,5-Dipentyldecahydroquinoline	17.1579	2.89951	220024-74-8	C19H37N	0	0	0	732	279	-1	65.52	804
351	Acetophenone, 2-[5-(p-chlorophenyl)-3-phenyl-2-isoxazolin-5-yl]-	23.2246	2.86765	21326-94-3	C23H18ClNO2	0	1	0	730	375	-1	32.45	774
228	9H-Xanthen-9-one, 2,7-dichloro-1-hydroxy-3,6-dimethoxy-8-methyl-	44.2246	3.98285	22346-58-3	C16H12Cl2O5	0	2	0	730	354	-1	75.03	786
368	2-(4-Phenylphenyl)-benzofuran	30.6913	3.8554	65246-49-3	C20H14O	0	0	0	727	270	-1	40.76	823
672	Fumaric acid, di(2,2-dichloroethyl) ester	13.5579	2.03922	0-00-0	C8H8Cl4O4	0	4	0	726	308	215766	43.68	925
548	(2S,4aS,5S,8aS)-2-Pentyl-5-propyldecahydroquinoline	13.6913	1.75245	0-00-0	C17H33N	0	0	0	726	251	99325	35.51	795
290	Benzene, 1-bromo-3-(4-chlorophenoxy)-	23.1579	3.02697	0-00-0	C12H8BrClO	0	1	1	725	282	-1	75.3	784
659	Dimethoxymethyl-hydroxy-triphenyl phosphide	38.0913	0.254902	0-00-0	C21H23O3P	0	0	0	725	354	-1	69.55	820
36	1-Methyl-2,5-dipropyldecahydroquinoline	13.8246	2.16667	1159498-73-3	C16H31N	0	0	0	723	237	216492	44.4	784
191	(2R,4aS,5S,8aS)-2,5-Dipentyldecahydroquinoline	16.4246	2.70834	220024-74-8	C19H37N	0	0	0	723	279	-1	29.91	762
545	3-Methoxybenzylamine, N,N-dinonyl-	37.0246	2.77206	0-00-0	C26H47NO	0	0	0	723	389	-1	65.67	811
45	1-Methyl-2,5-dipropyldecahydroquinoline	14.8913	2.61275	1159498-73-3	C16H31N	0	0	0	722	237	216492	46.64	794
34	1-Methyl-2,5-dipropyldecahydroquinoline	14.4246	2.35785	1159498-73-3	C16H31N	0	0	0	721	237	216492	41.18	791
227	2,2,6-Trimethyl-2H,5H-pyrano[3,2-c]quinolin-5-one	25.2246	3.72795	50333-13-6	C15H15NO2	0	0	0	720	241	-1	73.31	827
234	(2R,4aS,5S,8aS)-2,5-Dipentyldecahydroquinoline	16.6246	2.70834	220024-74-8	C19H37N	0	0	0	718	279	-1	24.29	760
200	Benzoic acid, 5-chloro-2-[[(2-chlorophenyl)imino]phenylmethoxy]-, methyl ester	16.9579	3.28187	77745-37-0	C21H15Cl2NO3	0	2	0	718	399	-1	62.03	794
20	Chromium,(竅ｿ<7>-cycloheptatrienylium)(竅ｿ<5>-2,4-cyclopentadien-1-yl)-	16.5579	3.34559	12093-81-1	C12H12Cr	0	0	0	717	208	-1	51.52	756
641	Ethanone, 2-(4,5-dihydro-3,5-diphenyl-5-isoxazolyl)-1-phenyl-	19.0913	2.96324	19363-81-6	C23H19NO2	0	0	0	717	341	-1	20.95	783
291	1-Morpholinedithiocarboxylic acid, 3,5-dichloro-2-trichloromethylpyrid-4-yl ester	33.6913	2.86765	0-00-0	C11H9Cl5N2OS2	0	5	0	717	424	287051	94.3	834
519	2-Fluorobenzylamine, N-heptyl-N-octyl-	18.9579	2.70834	0-00-0	C22H38FN	1	0	0	709	335	-1	79.98	793
566	2-Amino-4-(2-cyclohexyl-ethyl)-7-methyl-5-oxo-4H,5H-pyrano[4,3-b]pyran-3-carbonitrile	19.4246	3.88726	0-00-0	C18H22N2O3	0	0	0	706	314	-1	26.48	859
237	Phthalic acid, 3,5-dimethylphenyl 4-formylphenyl ester	32.7579	0.509805	0-00-0	C23H18O5	0	0	0	705	374	-1	24.03	855
796	3-Methoxybenzylamine, N,N-diundecyl-	43.1579	0.700982	0-00-0	C30H55NO	0	0	0	705	445	-1	67.21	834
134	2-Adamantylamine, N-(tert-butyldimethylsilyl)-	15.2246	2.35785	0-00-0	C16H31NSi	0	0	0	704	265	-1	28.48	743
389	Ethylamine, N,N-dihexyl-2-(2-thiophenyl)-	17.6913	4.23775	0-00-0	C18H33NS	0	0	0	703	295	17521	35.49	839
10	4-Chlorobenzenesulfonamide, N-tert.-butyldimethylsilyl-	19.2246	3.18628	0-00-0	C12H20ClNO2SSi	0	1	0	703	305	-1	52.2	746
623	Silane, diethyldipentyloxy-	23.6246	3.82354	0-00-0	C14H32O2Si	0	0	0	703	260	-1	14.57	778
347	10,10-Dichloro-9-oxa-10-sila-9,10-dihydrophenanthrene	23.6246	2.86765	20470-98-8	C12H8Cl2OSi	0	2	0	702	266	-1	92.95	846
465	9H-Xanthen-9-one, 2,7-dichloro-1-hydroxy-3,6-dimethoxy-8-methyl-	40.8913	0.605393	22346-58-3	C16H12Cl2O5	0	2	0	701	354	-1	66.48	755
214	1,2-Ethanediamine, N,N,N',N'-tetrakis(2-methoxyethyl)-1,2-diphenyl-, (R*,S*)-	16.4246	2.4853	122687-93-8	C26H40N2O4	0	0	0	700	444	-1	34.82	738
170	3-Chloro-8,9,10,11-tetrahydro-8-[phenylmethyl]-7H-pyrido[3',4'-4,5]	17.5579	2.86765	0-00-0	C21H18ClN3	0	1	0	700	347	-1	18.57	774
511	3-Methoxybenzylamine, N,N-didecyl-	39.5579	0.414216	0-00-0	C28H51NO	0	0	0	700	417	-1	65.79	836
4	Pyridine, 2-(2-phenylethenyl)-	12.4913	2.03922	714-08-9	C13H11N	0	0	0	699	181	312307	26.44	757
671	Thiazolo[4,5-f]quinoline, 2,7-dimethyl-	13.0246	1.625	3119-48-0	C12H10N2S	0	0	0	699	214	-1	13.09	779
59	3-Pyridinol, 6-methyl-2-(methylthio)-	18.2913	3.15442	23003-25-0	C7H9NOS	0	0	0	698	155	224647	79.67	743
27	1,3-Diphenyl-4H-1,2,4-triazoline-5-thione	31.5579	0.286765	5055-73-2	C14H11N3S	0	0	0	698	253	-1	24.79	767
332	Pyridine-3-carboxamide, 4-methoxy-N-(3,5-dichlorophenyl)-	25.4246	2.96324	289504-70-7	C13H10Cl2N2O2	0	2	0	696	296	-1	68.01	739
338	[1,1'-Biphenyl]-4-ol, 3,4',5-trichloro-	25.8246	3.37746	4400-06-0	C12H7Cl3O	0	3	0	696	272	-1	61.81	753
161	1,1'-Biphenyl, 2,2',3,3',4,4',5,5',6-nonachloro-	31.6246	2.7402	40186-72-9	C12HCl9	0	9	0	695	460	-1	45.22	708
418	Terephthalic acid, pentyl phenyl ester	15.0913	1.30637	0-00-0	C19H20O4	0	0	0	694	312	-1	4.88	802
602	Phthalic acid, 3,5-dimethylphenyl 4-formylphenyl ester	32.0246	0.318628	0-00-0	C23H18O5	0	0	0	694	374	-1	24.31	795
14	Butanoic acid, 2-(pentafluoropropionylamino)-, isopropyl ester, D-	18.0246	3.66422	0-00-0	C10H14F5NO3	5	0	0	692	291	-1	23.26	753
657	Boron, [2-[[dimethyl(1-methyl-1-butenyl)silyl]thio]benzenethiolato(2-)]ethyl-, (t-4)-	37.6913	3.69608	127855-40-7	C15H23BS2Si	0	0	0	692	306	142685	46.73	711
435	(2S,4aS,5S,8aS)-2-Pentyl-5-propyldecahydroquinoline	13.2246	1.94363	0-00-0	C17H33N	0	0	0	691	251	99325	27.9	839
192	Chromium,(竅ｿ<7>-cycloheptatrienylium)(竅ｿ<5>-2,4-cyclopentadien-1-yl)-	15.9579	2.51716	12093-81-1	C12H12Cr	0	0	0	689	208	-1	25.12	770
646	2-Hydroxy-3-(thiophen-2-yl)methyl-5-methoxy-1,4-benzoquinone	21.3579	2.67648	115686-04-9	C12H10O4S	0	0	0	689	250	-1	43.21	804
803	2,3-Dihydro-3,5-bis(3-methoxyphenyl)-1H-inden-1-one	45.8913	0.700982	357941-11-8	C23H20O3	0	0	0	688	344	-1	86.28	735
229	Acetophenone, 2-[5-(p-chlorophenyl)-3-phenyl-2-isoxazolin-5-yl]-	22.2246	2.86765	21326-94-3	C23H18ClNO2	0	1	0	687	375	-1	41.26	766
713	Methane, oxybis[chloro-	16.2246	2.29412	542-88-1	C2H4Cl2O	0	2	0	685	114	273630	48.12	865
569	2-Fluorobenzylamine, N,N-diheptyl	20.2246	3.40932	0-00-0	C21H36FN	1	0	0	685	321	-1	44.27	809
248	1-Ethyl-1-nonyloxy-1-silacylopentane	25.1579	3.91912	0-00-0	C15H32OSi	0	0	0	685	256	-1	58.06	830
31	3,10B-Dihydrofluoranthene	18.4246	3.56863	37980-07-7	C16H12	0	0	0	684	204	-1	40.1	827
11	1,4-Pentadiyn-3-one, 1,5-bis(4-chlorophenyl)-	26.0913	3.21814	34793-65-2	C17H8Cl2O	0	2	0	683	298	-1	63.81	721
267	Phenanthrene, 2-phenyl-	32.8913	0.700982	4325-77-3	C20H14	0	0	0	683	254	-1	22.84	783
685	[1,3]Benzimidazo[2',1':2,3]thiazolo[4,5-b]quinoxaline	38.8913	0.828433	0-00-0	C15H8N4S	0	0	0	683	276	-1	38.6	723
786	9H-Xanthen-9-one, 2,7-dichloro-1-hydroxy-3,6-dimethoxy-8-methyl-	43.9579	3.56863	22346-58-3	C16H12Cl2O5	0	2	0	683	354	-1	60.21	697
461	Methane, oxybis[chloro-	14.0246	1.94363	542-88-1	C2H4Cl2O	0	2	0	682	114	273630	48.71	869
477	Pentafluorobenzoic acid, 2,3,4,6-tetrachlorophenyl ester	14.0246	2.42157	0-00-0	C13HCl4F5O2	5	4	0	681	424	28168	13.69	789
182	(2R,4aS,5S,8aS)-2,5-Dipentyldecahydroquinoline	14.9579	2.35785	220024-74-8	C19H37N	0	0	0	680	279	-1	17.74	708
166	1,1,3,3-Tetrachloro-1,3-disila-2-oxaphenalane	32.2913	2.9951	54321-29-8	C10H6Cl4OSi2	0	4	0	680	338	-1	65.71	746
207	Benzoic acid, 5-chloro-2-[[(2-chlorophenyl)imino]phenylmethoxy]-, methyl ester	16.8913	3.34559	77745-37-0	C21H15Cl2NO3	0	2	0	679	399	-1	67.74	819
724	Chroman-4-one, 2,3-dehydro-7-hydroxy-2-methyl-3-(2-pyridyl)-	31.6246	2.03922	65047-28-1	C15H11NO3	0	0	0	679	253	-1	24.04	778
254	Benzimidazo[2,1-a]isoquinoline	9.09127	0.414216	239-44-1	C15H10N2	0	0	0	678	218	-1	27.59	862
13	9-Chloro-1-fluoro-12H-[1,3]benzothiazolo[2,3-b]quinazolin-12-one	30.9579	3.47305	0-00-0	C14H6ClFN2OS	1	1	0	678	304	-1	75.09	789
181	Ethylamine, N,N-dioctyl-2-phenylthio	31.2246	0.159314	0-00-0	C24H43NS	0	0	0	678	377	-1	33.4	865
9	N-(1-Naphthylmethylene)aniline	24.4246	3.79167	890-50-6	C17H13N	0	0	0	677	231	-1	63.88	713
3	1,1,3,3-Tetrachloro-1,3-disila-2-oxaphenalane	33.4246	3.37746	54321-29-8	C10H6Cl4OSi2	0	4	0	677	338	-1	74.11	726
764	3-Methoxybenzylamine, N,N-didecyl-	39.9579	0.892158	0-00-0	C28H51NO	0	0	0	677	417	-1	58.52	826
481	L-Valine, N-(3-chloro-2-fluorobenzoyl)-, pentadecyl ester	18.0246	3.15442	0-00-0	C27H43ClFNO3	1	1	0	676	483	-1	16.51	778
287	Benzoic acid, 3-methoxy-, eicosyl ester	9.35793	0.860296	56954-77-9	C28H48O3	0	0	0	675	432	300253	39.59	815
586	2,2'-(m-Phenylene)dithiophene	19.9579	3.15442	104500-00-7	C14H10S2	0	0	0	674	242	-1	40.17	743
29	1,3-Diamino-8,9-dichloro-5,6-dihydrobenzo[f]quinazoline	24.9579	3.09069	37436-48-9	C12H10Cl2N4	0	2	0	673	280	-1	71.6	706
40	Quinoline, 2-(tribromomethyl)-	18.6246	2.4853	613-53-6	C10H6Br3N	0	0	3	672	377	-1	67.97	710
283	1,1'-Biphenyl, 2,2',3,3',4,4',5,5',6-nonachloro-	29.4913	2.58089	40186-72-9	C12HCl9	0	9	0	672	460	-1	43.44	684
279	1-Ethyl-1-nonyloxy-1-silacylopentane	26.0913	4.01471	0-00-0	C15H32OSi	0	0	0	671	256	-1	59.06	855
423	Naphthalene, octachloro-	34.5579	3.53677	2234-13-1	C10Cl8	0	8	0	670	400	-1	96.14	810
262	Benzeneethanamine, ﾎｱ-methyl-N-[(pentafluorophenyl)methylene]-	16.5579	2.54902	38771-49-2	C16H12F5N	5	0	0	669	313	-1	22.27	741
286	trans-1,2-Bis(trimethoxysilyl)ethylene	22.5579	3.37746	0-00-0	C8H20O6Si2	0	0	0	667	268	-1	75.88	825
276	2,2'-(m-Phenylene)dithiophene	20.6913	3.15442	104500-00-7	C14H10S2	0	0	0	666	242	-1	55.57	772
600	1,2-Dihydro-3,6-diphenyl-S-tetrazine	21.0913	3.37746	14478-73-0	C14H12N4	0	0	0	666	236	-1	23.36	772
153	2-Amino-3-benzoyl-4,5-dimethylthiophene	25.6246	3.75981	42024-93-1	C13H13NOS	0	0	0	666	231	-1	20.48	743
209	(2E)-3-(2,6-Dichlorophenyl)-2-((4-fluorophenyl)sulfonyl)-2-propenenitrile	40.1579	1.14706	0-00-0	C15H8Cl2FNO2S	1	2	0	666	355	-1	36.24	712
552	2-(6,8-Dichloro-3-formyl-4-oxochroman-2-yl)malononitrile	30.3579	0.0637256	0-00-0	C13H6Cl2N2O3	0	2	0	665	308	-1	24.42	734
328	1H-Benzotriazole, 4-amino-1-methyl-	8.35793	0.605393	27799-82-2	C7H8N4	0	0	0	664	148	196148	19.67	851
208	[1,1'-Biphenyl]-4-ol, 3,4',5-trichloro-	25.1579	3.37746	4400-06-0	C12H7Cl3O	0	3	0	664	272	-1	67.9	747
579	3-Methoxybenzylamine, N,N-dinonyl-	36.9579	2.61275	0-00-0	C26H47NO	0	0	0	664	389	-1	40.04	743
643	9H-Xanthen-9-one, 2,7-dichloro-1-hydroxy-3,6-dimethoxy-8-methyl-	41.0913	1.05147	22346-58-3	C16H12Cl2O5	0	2	0	664	354	-1	53.14	724
56	9-Chloro-1-fluoro-12H-[1,3]benzothiazolo[2,3-b]quinazolin-12-one	31.1579	3.44118	0-00-0	C14H6ClFN2OS	1	1	0	663	304	-1	70.61	770
634	9H-Xanthen-9-one, 2,7-dichloro-1-hydroxy-3,6-dimethoxy-8-methyl-	41.8246	1.59314	22346-58-3	C16H12Cl2O5	0	2	0	662	354	-1	41.36	693
386	Benzenepropanoic acid, ﾃ・[(4-bromophenyl)amino]-ﾎｱ-hydroxy-, ethyl ester	23.6246	3.09069	0-00-0	C17H18BrNO3	0	0	1	661	363	-1	43.65	757
187	[1,1'-Biphenyl]-4-ol, 3,4',5-trichloro-	25.6246	3.53677	4400-06-0	C12H7Cl3O	0	3	0	661	272	-1	43.45	695
53	[1,1'-Biphenyl]-2-ol, 3,5-dichloro-	21.8246	3.69608	5335-24-0	C12H8Cl2O	0	2	0	660	238	-1	13.18	673
249	3-Chloro-8,9,10,11-tetrahydro-8-[phenylmethyl]-7H-pyrido[3',4'-4,5]	16.8246	2.77206	0-00-0	C21H18ClN3	0	1	0	658	347	-1	48.83	774
7	1,4-Pentadiyn-3-one, 1,5-bis(4-chlorophenyl)-	27.0913	3.40932	34793-65-2	C17H8Cl2O	0	2	0	658	298	-1	55.81	701
469	9-Chloro-1-fluoro-12H-[1,3]benzothiazolo[2,3-b]quinazolin-12-one	28.7579	2.67648	0-00-0	C14H6ClFN2OS	1	1	0	658	304	-1	86.9	789
742	1,2-Dihydroindeno[1,2,3-cd]pyrene	38.0246	3.95099	120362-68-7	C22H14	0	0	0	658	278	-1	34.55	678
791	p-Sulfanilylbenzenesulfonamide	40.5579	1.625	0-00-0	C12H12N2O4S2	0	0	0	657	312	-1	22.14	689
738	Phthalic acid, monoamide, N,N'-diethyl-N,N'-diphenyl-	31.6246	2.29412	0-00-0	C24H24N2O2	0	0	0	656	372	-1	40.74	832
265	Pyridine, pentachloro-	9.69127	0.764707	2176-62-7	C5Cl5N	0	5	0	655	249	-1	48.95	717
768	1,2,3,7,8-Pentachlorodibenzodioxin	42.0913	2.03922	40321-76-4	C12H3Cl5O2	0	5	0	654	354	-1	35.03	676
390	1,2-Benzenediol, 3,4,5,6-tetrachloro-	21.2246	3.72795	1198-55-6	C6H2Cl4O2	0	4	0	653	246	-1	49.67	699
744	10H-Phenoxaphosphine, 2-fluoro-10-hydroxy-8-methyl-, 10-oxide	23.1579	2.64461	37041-12-6	C13H10FO3P	1	0	0	653	264	-1	36.97	830
151	1,1,3,3-Tetrachloro-1,3-disila-2-oxaphenalane	33.8913	3.6005	54321-29-8	C10H6Cl4OSi2	0	4	0	651	338	-1	76.71	728
496	Acetophenone, 2-[5-(p-chlorophenyl)-3-phenyl-2-isoxazolin-5-yl]-	22.0246	2.86765	21326-94-3	C23H18ClNO2	0	1	0	650	375	-1	39.16	740
325	Benzeneethanamine, ﾎｱ-methyl-N-[(pentafluorophenyl)methylene]-	18.2913	2.80393	38771-49-2	C16H12F5N	5	0	0	649	313	-1	23.54	746
584	4-Thiazoleethanol, 2-(p-chlorophenyl)-ﾎｱ,ﾎｱ-dimethyl-	15.6246	2.38971	33313-14-3	C13H14ClNOS	0	1	0	648	267	-1	26.88	701
159	Quinoline, 2-(tribromomethyl)-	24.1579	2.83579	613-53-6	C10H6Br3N	0	0	3	648	377	-1	63.99	716
471	[1,1'-Biphenyl]-4-ol, 3,4',5-trichloro-	26.2246	3.47305	4400-06-0	C12H7Cl3O	0	3	0	648	272	-1	63.51	758
478	6-Chloro-2-methyl-1H-imidazo[2,1-c][1,4]benzoxazine #	13.4913	1.91177	0-00-0	C11H9ClN2O	0	1	0	645	220	-1	61.36	685
739	Dibenzo[fg,op]naphthacene	41.6246	3.6005	192-51-8	C24H14	0	0	0	644	302	-1	60.59	811
530	2-Chlorophenethyl alcohol, tert-butyldimethylsilyl ether	16.8913	3.02697	0-00-0	C14H23ClOSi	0	1	0	643	270	267254	41.38	759
155	Quinoline, 2-(tribromomethyl)-	24.2246	2.77206	613-53-6	C10H6Br3N	0	0	3	643	377	-1	66.82	711
521	Quinoline, 2-(phenylthio)-	22.1579	3.37746	22190-12-1	C15H11NS	0	0	0	642	237	-1	43.13	747
442	Thiophen-2-methylamine, N,N-dinonyl-	24.5579	3.40932	0-00-0	C23H43NS	0	0	0	642	365	-1	28.75	725
250	4-Phenyldibenzofuran	27.2913	3.56863	0-00-0	C18H12O	0	0	0	642	244	-1	35.74	783
416	1H-Isoindole-1,3(2H)-dione, 2-(2-chlorophenyl)-	17.2913	2.61275	22698-95-9	C14H8ClNO2	0	1	0	641	257	-1	28.8	774
537	Phthalic acid, 3,5-dimethylphenyl 4-formylphenyl ester	32.3579	0.350491	0-00-0	C23H18O5	0	0	0	640	374	-1	56.61	869
633	l-Leucine, N-methyl-N-(2-methoxyethoxycarbonyl)-, pentyl ester	18.9579	3.6005	0-00-0	C16H31NO5	0	0	0	639	317	-1	24.61	769
655	4-Chlorobenzenesulfonamide, N-tert.-butyldimethylsilyl-	18.9579	3.18628	0-00-0	C12H20ClNO2SSi	0	1	0	638	305	-1	20.74	699
396	Benzene, 1-bromo-3-(4-chlorophenoxy)-	22.8246	3.15442	0-00-0	C12H8BrClO	0	1	1	638	282	-1	51.72	753
6	1,1,3,3-Tetrachloro-1,3-disila-2-oxaphenalane	35.1579	0.700982	54321-29-8	C10H6Cl4OSi2	0	4	0	638	338	-1	73.55	714
407	1,2,3,7,8-Pentachlorodibenzodioxin	33.8246	3.37746	40321-76-4	C12H3Cl5O2	0	5	0	637	354	-1	47.59	763
22	Phenol, 3-phenyl-2',3',4',5'-tetrachloro-	17.4913	2.19853	67651-37-0	C12H6Cl4O	0	4	0	636	306	-1	65.33	780
649	Chroman-4-one, 2,3-dehydro-7-hydroxy-2-methyl-3-(2-pyridyl)-	31.6246	1.81618	65047-28-1	C15H11NO3	0	0	0	636	253	-1	16.71	782
444	1,4-Dichloro-6-methylphenazine	21.7579	3.05883	29453-83-6	C13H8Cl2N2	0	2	0	633	262	-1	49.11	660
222	2,2'-(m-Phenylene)dithiophene	20.4246	3.09069	104500-00-7	C14H10S2	0	0	0	632	242	-1	40.11	713
51	1,1,3,3-Tetrachloro-1,3-disila-2-oxaphenalane	33.0913	3.34559	54321-29-8	C10H6Cl4OSi2	0	4	0	632	338	-1	72.61	724
391	Benzimidazo[2,1-a]isoquinoline	19.9579	3.63236	239-44-1	C15H10N2	0	0	0	631	218	-1	59.94	884
271	2-Methyl-9-chloro-acridine	26.2246	3.88726	16492-09-4	C14H10ClN	0	1	0	631	227	-1	34.14	688
380	Benzo[b]thiophene, 2-(2-naphthalenyl)-	28.9579	3.63236	17164-77-1	C18H12S	0	0	0	630	260	-1	38.07	713
656	2,3-Dichlorophenazine	19.0246	3.37746	3265-11-0	C12H6Cl2N2	0	2	0	628	248	-1	42.46	758
663	2,6-Difluoro-3-methylbenzoic acid, 3-methylphenyl ester	19.9579	0.509805	0-00-0	C15H12F2O2	2	0	0	628	262	216565	11.51	836
695	Succinic acid, di(3,5-dichlorophenyl) ester	24.4913	3.12255	0-00-0	C16H10Cl4O4	0	4	0	628	406	-1	33.33	777
644	1-Methyl-1-(p-chlorophenyl)tetrachlorocyclotriphosphazene	40.9579	3.82354	87048-76-8	C7H7Cl5N3P3	0	5	0	628	401	-1	92.29	662
312	L-Valine, N-(3-chloro-2-fluorobenzoyl)-, undecyl ester	19.5579	3.56863	0-00-0	C23H35ClFNO3	1	1	0	627	427	-1	16.39	768
295	1,1'-Biphenyl, 3,3',5,5'-tetrachloro-	26.6246	2.7402	33284-52-5	C12H6Cl4	0	4	0	627	290	-1	11.9	680
468	2-((1S,3aS,5aS,6S,9aR)-6-((Z)-Pent-2-en-4-yn-1-yl)dodecahydropyrrolo[1,2-a]quinolin-1-yl)ethanol	19.8246	3.15442	105309-20-4	C19H29NO	0	0	0	625	287	-1	55.42	659
57	Propan-1-ol, 2-(6-chloro-4-hexylamino-1,3,5-triazin-2-yl)amino-2-methyl-	26.8913	3.28187	0-00-0	C13H24ClN5O	0	1	0	625	301	-1	23.3	670
650	Pyrimidine, 4,6-dichloro-2-(methylthio)-5-phenyl-	27.1579	1.27451	64415-11-8	C11H8Cl2N2S	0	2	0	625	270	-1	61.38	665
399	1-Formyl-2,6-dimethoxy-10-methyl-anthracene	35.6913	1.52941	110038-62-5	C18H16O3	0	0	0	625	280	-1	18.57	739
749	1-Methyl-1-(p-methylphenyl)tetrachlorocyclotriphosphazene	39.0246	2.2304	87048-78-0	C8H10Cl4N3P3	0	4	0	625	381	-1	84.82	652
604	Benzene, 1,2,4-tribromo-	22.2913	2.51716	615-54-3	C6H3Br3	0	0	3	624	312	-1	80.46	796
62	N-(1-Naphthylmethylene)aniline	25.0246	3.79167	890-50-6	C17H13N	0	0	0	624	231	-1	29.92	723
215	Pyridine, 3-methyl-2,6-diphenyl-	26.5579	3.50491	28489-52-3	C18H15N	0	0	0	623	245	-1	20.61	767
689	1,3,7,8-Tetrachlorodibenzo-p-dioxin	40.7579	2.16667	50585-46-1	C12H4Cl4O2	0	4	0	623	320	-1	24.85	699
635	2-Fluorobenzylamine, N,N-diheptyl	19.0913	2.7402	0-00-0	C21H36FN	1	0	0	622	321	-1	35.14	808
253	1,9-Dichlorophenazine	19.8246	3.66422	6479-79-4	C12H6Cl2N2	0	2	0	622	248	-1	26.48	667
498	2,3-Dichlorophenazine	22.4246	3.95099	3265-11-0	C12H6Cl2N2	0	2	0	622	248	-1	20.66	716
529	2,3-Dichlorophenazine	19.7579	3.47305	3265-11-0	C12H6Cl2N2	0	2	0	621	248	-1	25.79	707
762	6-Styrylphenanthridine	35.7579	1.87991	28318-15-2	C21H15N	0	0	0	621	281	-1	40.81	671
381	1-Butyl-1-iodotetrachlorocyclotriphosphazene	23.6246	2.13481	77589-33-4	C4H9Cl4IN3P3	0	4	0	619	459	-1	72.68	746
183	Pyrimidine, 4,6-dichloro-2-(methylthio)-5-phenyl-	28.0913	3.56863	64415-11-8	C11H8Cl2N2S	0	2	0	619	270	-1	55.49	690
44	Carbonic acid, 2,2,2-trichloroethyl 4-benzyloxyphenyl ester	38.3579	2.54902	0-00-0	C16H13Cl3O4	0	3	0	619	374	153807	35.43	950
91	1,4-Pentadiyn-3-one, 1,5-bis(4-chlorophenyl)-	26.4913	3.15442	34793-65-2	C17H8Cl2O	0	2	0	618	298	-1	51.6	706
160	Benzonitrile, pentachloro-	12.6913	1.68873	20925-85-3	C7Cl5N	0	5	0	617	273	-1	77.48	646
473	(5R,8R,8aS)-5,8-Dipropyloctahydroindolizine	14.0246	2.80393	320727-21-7	C14H27N	0	0	0	617	209	276901	39.55	870
430	2,3,3',4,4',5,5',6-Octachloro-1,1'-biphenyl	30.3579	2.67648	74472-53-0	C12H2Cl8	0	8	0	617	426	-1	28.79	685
239	Anthracene, 9-(1,1-dimethylethyl)-9,10-dihydro-	13.2246	2.2304	13387-48-9	C18H20	0	0	0	615	236	254258	11.21	671
483	5-Methyl-1-(4-methylphenyl)-1H-benzimidazole 3-oxide #	23.3579	3.8554	959058-51-6	C15H14N2O	0	0	0	614	238	-1	23.55	829
146	1,1,3,3-Tetrachloro-1,3-disila-2-oxaphenalane	32.2913	3.12255	54321-29-8	C10H6Cl4OSi2	0	4	0	614	338	-1	65.81	719
662	10H-Phenoxaphosphine, 2-fluoro-10-hydroxy-8-methyl-, 10-oxide	22.4913	2.61275	37041-12-6	C13H10FO3P	1	0	0	613	264	-1	28.55	829
259	Acetophenone, 2-[5-(p-chlorophenyl)-3-phenyl-2-isoxazolin-5-yl]-	22.7579	2.89951	21326-94-3	C23H18ClNO2	0	1	0	613	375	-1	30.56	720
614	3-Methoxybenzylamine, N,N-dinonyl-	39.0913	1.05147	0-00-0	C26H47NO	0	0	0	613	389	-1	41.27	738
612	Silane, diethylbutoxyhexyloxy-	23.5579	3.95099	0-00-0	C14H32O2Si	0	0	0	612	260	-1	16.71	797
405	1H-Pyrrolo[2,3-b]pyridine, 3-bromo-2-phenyl-	25.3579	3.34559	23616-58-2	C13H9BrN2	0	0	1	612	272	-1	44.6	773
172	1,1,3,3-Tetrachloro-1,3-disila-2-oxaphenalane	35.0246	0.382354	54321-29-8	C10H6Cl4OSi2	0	4	0	612	338	-1	74.82	734
451	Benzene, (2,4-cyclopentadien-1-ylidenemethyl)-	9.69127	1.01961	7338-50-3	C12H10	0	0	0	611	154	141880	31.37	783
704	Dimethyl-dithiocarbamic acid 2,3,6-trichloro-5-cyano-pyridin-4-yl ester	25.8246	2.70834	154355-34-7	C9H6Cl3N3S2	0	3	0	611	325	62498	33.96	693
121	1,2-Dimethylbenzimidazole	8.55793	0.541668	2876-08-06	C9H10N2	0	0	0	610	146	64984	24.02	735
741	2-Phenazinecarbonitrile, 7-amino-	22.0913	3.88726	18450-22-1	C13H8N4	0	0	0	609	220	-1	30.34	831
280	2,2-Dichloro-3-trichlorosilyl-1-oxa-2-sila-1,2-dihydronaphthalene	31.8246	3.09069	73063-01-1	C8H5Cl5OSi2	0	5	0	609	348	-1	57.27	686
767	ﾎｱ-Mono-n-butylaminomethyl-2,6-di[p-chlorophenyl]-4-pyridinemethanol	34.6246	3.88726	51144-39-9	C23H24Cl2N2O	0	2	0	609	414	-1	21.02	797
164	Benzo[c]thiophene, 1,3-diphenyl-	34.7579	0.637256	16587-39-6	C20H14S	0	0	0	609	286	-1	51.53	650
235	10H-Phenoxaphosphine, 2-chloro-8-fluoro-10-hydroxy-, 10-oxide	29.2246	3.25001	37041-11-5	C12H7ClFO3P	1	1	0	608	284	-1	59.01	839
446	1-Morpholinedithiocarboxylic acid, 3,5-dichloro-2-trichloromethylpyrid-4-yl ester	33.0246	2.70834	0-00-0	C11H9Cl5N2OS2	0	5	0	608	424	287051	91.44	748
355	1,1,3,3-Tetrachloro-1,3-disila-2-oxaphenalane	34.1579	3.69608	54321-29-8	C10H6Cl4OSi2	0	4	0	607	338	-1	38.42	712
294	2-Methyl-9-chloro-acridine	25.4246	3.79167	16492-09-4	C14H10ClN	0	1	0	606	227	-1	11.32	658
397	2-Ethyl-2-phenyl-1,3-benzodioxole	11.3579	1.14706	56484-51-6	C15H14O2	0	0	0	605	226	274196	60.48	866
456	Ethanone, 2-(4,5-dihydro-3,5-diphenyl-5-isoxazolyl)-1-phenyl-	18.8913	2.93138	19363-81-6	C23H19NO2	0	0	0	603	341	-1	22.72	727
268	4H-3,1-Benzoxazine, 6-chloro-2-(2-chlorophenyl)-4-ethyl-	24.3579	2.80393	0-00-0	C16H13Cl2NO	0	2	0	603	305	-1	31.63	670
86	1,4-Pentadiyn-3-one, 1,5-bis(4-chlorophenyl)-	26.8246	3.34559	34793-65-2	C17H8Cl2O	0	2	0	602	298	-1	46.23	699
278	1,1'-Biphenyl, 2,2',3,3',4,4',5,5',6-nonachloro-	29.8246	2.61275	40186-72-9	C12HCl9	0	9	0	602	460	-1	43.09	697
640	1-Methyl-1-(p-methoxyphenyl)tetrachlorocyclotriphosphazene	38.9579	2.03922	87048-79-1	C8H10Cl4N3OP3	0	4	0	602	397	-1	78.82	647
428	4-Pyrimidinethiol, 5-(4-chlorophenyl)-	16.0913	3.31373	0-00-0	C10H7ClN2S	0	1	0	601	222	-1	35.25	659
364	Benzo[1,2-b:5,4-b']bisbenzofuran	28.7579	3.44118	241-36-1	C18H10O2	0	0	0	601	258	-1	21.24	830
30	9-Chloro-1-fluoro-12H-[1,3]benzothiazolo[2,3-b]quinazolin-12-one	30.1579	3.21814	0-00-0	C14H6ClFN2OS	1	1	0	601	304	-1	46.5	774
194	6-Chloro-2-methyl-1-phenylbenzimidazol	19.3579	2.9951	51011-13-3	C14H11ClN2	0	1	0	599	242	-1	38.86	698
441	9-Chloro-1-fluoro-12H-[1,3]benzothiazolo[2,3-b]quinazolin-12-one	27.1579	2.70834	0-00-0	C14H6ClFN2OS	1	1	0	599	304	-1	75.4	815
413	4,4'-Isopropylidene-bis(2-chlorophenol)	27.6913	2.58089	79-98-1	C15H14Cl2O2	0	2	0	599	296	-1	63.95	834
431	7-methoxy-4'-hydroxyisoflavone	32.8913	4.01471	486-63-5	C16H12O4	0	0	0	599	268	-1	49.7	760
715	2,3,4,5,6-Pentachloroaniline	35.2913	3.50491	527-20-8	C6H2Cl5N	0	5	0	599	263	-1	69.49	647
343	Dimethoxymethyl-hydroxy-triphenyl phosphide	36.6246	2.70834	0-00-0	C21H23O3P	0	0	0	599	354	-1	38.35	757
778	4-Thiazoleethanol, 2-(p-chlorophenyl)-ﾎｱ,ﾎｱ-dimethyl-	14.7579	2.03922	33313-14-3	C13H14ClNOS	0	1	0	598	267	-1	23.65	665
558	Phenol, 4-phenyl-2',3',5',6'-tetrachloro-	16.2246	2.03922	67651-34-7	C12H6Cl4O	0	4	0	598	306	-1	76.98	675
525	4-Chlorobenzenesulfonamide, N-tert.-butyldimethylsilyl-	20.8246	3.56863	0-00-0	C12H20ClNO2SSi	0	1	0	598	305	-1	21.52	673
246	4-Trichlorosilyl-9,9-dichloro-9-silafluorene	34.4246	3.25001	58263-55-1	C12H7Cl5Si2	0	5	0	598	382	-1	43.44	643
274	Naphtho(2,1,8-def)quinoline	19.6246	3.98285	313-80-4	C15H9N	0	0	0	597	203	-1	25.26	718
115	9-Chloro-1-fluoro-12H-[1,3]benzothiazolo[2,3-b]quinazolin-12-one	30.5579	3.40932	0-00-0	C14H6ClFN2OS	1	1	0	597	304	-1	42.76	762
455	Butane sultam, N-(3-benzoyloxy-2-butyl)-	9.15793	0.828433	0-00-0	C15H21NO4S	0	0	0	596	311	17558	49.66	775
270	Dimethyl-dithiocarbamic acid 2,3,6-trichloro-5-cyano-pyridin-4-yl ester	26.3579	2.7402	154355-34-7	C9H6Cl3N3S2	0	3	0	596	325	62498	16.14	679
35	Dibenzoselenophene, octafluoro-	30.0913	2.7402	16012-85-4	C12F8Se	8	0	0	596	376	-1	26.14	619
224	1,1,3,3-Tetrachloro-1,3-disila-2-oxaphenalane	32.4246	3.21814	54321-29-8	C10H6Cl4OSi2	0	4	0	596	338	-1	59.48	702
275	Quinoline, 2-(tribromomethyl)-	25.2246	2.9951	613-53-6	C10H6Br3N	0	0	3	594	377	-1	61.6	708
43	9-Chloro-1-fluoro-12H-[1,3]benzothiazolo[2,3-b]quinazolin-12-one	29.6913	3.18628	0-00-0	C14H6ClFN2OS	1	1	0	593	304	-1	56.01	773
777	D,L-Homocystine, N,N'-bis(tert-butyldimethylsilyl)-, bis(tert-butyldimethylsilyl) ester	45.2246	0.605393	0-00-0	C32H72N2O4S2Si4	0	0	0	593	724	-1	28.95	615
269	4H-3,1-Benzoxazine, 6-chloro-2-(2-chlorophenyl)-4-ethyl-	23.3579	3.12255	0-00-0	C16H13Cl2NO	0	2	0	592	305	-1	32.24	668
217	Benzene, 1,2,4-tribromo-	28.1579	2.93138	615-54-3	C6H3Br3	0	0	3	592	312	-1	67.45	744
205	1,1,3,3-Tetrachloro-1,3-disila-2-oxaphenalane	34.6913	4.20589	54321-29-8	C10H6Cl4OSi2	0	4	0	592	338	-1	66.89	701
71	2,3-Dichlorophenazine	18.4913	3.09069	3265-11-0	C12H6Cl2N2	0	2	0	590	248	-1	17.93	712
491	2,3,5,6-Tetrachloroiodobenzene	30.9579	2.96324	32770-82-4	C6HCl4I	0	4	0	590	340	-1	64.66	780
301	Quinoline, 2-(tribromomethyl)-	19.6246	2.83579	613-53-6	C10H6Br3N	0	0	3	589	377	-1	52.99	676
241	9-Chloro-1-fluoro-12H-[1,3]benzothiazolo[2,3-b]quinazolin-12-one	29.0913	3.02697	0-00-0	C14H6ClFN2OS	1	1	0	589	304	-1	62.34	740
490	4-Chlorobenzylamine, N,N-diheptyl-	23.7579	3.37746	0-00-0	C21H36ClN	0	1	0	588	337	-1	33.12	712
354	4H-3,1-Benzoxazine, 6-chloro-2-(2-chlorophenyl)-4-ethyl-	24.5579	2.83579	0-00-0	C16H13Cl2NO	0	2	0	588	305	-1	61.39	699
334	Benzene, 1-bromo-3-(4-chlorophenoxy)-	23.4913	3.18628	0-00-0	C12H8BrClO	0	1	1	586	282	-1	57.16	722
184	1,4-Pentadiyn-3-one, 1,5-bis(4-chlorophenyl)-	26.6246	3.28187	34793-65-2	C17H8Cl2O	0	2	0	585	298	-1	17.34	646
369	Naphtho[2,1-b]thiophene, 2-phenyl-	29.0246	3.69608	16587-38-5	C18H12S	0	0	0	585	260	-1	19.93	633
800	Conanine, (5ﾎｱ)-	45.4913	0.254902	468-33-7	C22H37N	0	0	0	585	315	-1	24.97	798
197	Silanamine, N-[bis(trimethylsilyl)ethenylidene]-1,1,1-trimethyl-	20.0913	3.05883	7351-44-2	C11H27NSi3	0	0	0	584	257	-1	41.01	647
541	11H-Benzo[a]fluorene	20.9579	3.40932	238-84-6	C17H12	0	0	0	582	216	-1	24.91	655
324	3,5-Methanobenzofuran-7a(2H)-carboxylic acid, 6,7,8-trichloro-3,3a,4,5-tetrahydro-2-oxo-, methyl ester	26.3579	2.58089	75420-32-5	C11H9Cl3O4	0	3	0	582	310	-1	34.63	666
730	(Bis-butoxycarbonylmethyl-amino)-acetic acid, butyl ester	28.7579	0.350491	0-00-0	C18H33NO6	0	0	0	582	359	-1	38.31	729
320	Acetic acid, 8-acetyl-2,3,-dihydro-1,4-benzodioxin-5-yl ester	13.5579	2.38971	0-00-0	C12H12O5	0	0	0	581	236	255808	35.5	664
754	9-Cyanophenanthrene	20.6246	0.191177	2510-55-6	C15H9N	0	0	0	581	203	-1	13.57	747
258	1,4-Dibromro-2,3,5,6-tetrachlorobenzene	29.2246	2.61275	0-00-0	C6Br2Cl4	0	4	2	580	370	-1	54.92	714
639	2,4,6-Tribromo-3-methylphenyl acetate	46.0913	1.81618	0-00-0	C9H7Br3O2	0	0	3	580	384	-1	25.3	612
686	2,4,6-Tribromo-3-methylphenyl acetate	46.9579	2.89951	0-00-0	C9H7Br3O2	0	0	3	580	384	-1	43.4	631
272	4,4'3'-Trichlorodiphenylsulfide	22.0913	3.15442	0-00-0	C12H7Cl3S	0	3	0	578	288	-1	33.95	658
690	Stephabyssine	17.7579	3.12255	36871-84-8	C18H21NO5	0	0	0	577	331	-1	57.4	767
260	Ethanone, 2-(4,5-dihydro-3,5-diphenyl-5-isoxazolyl)-1-phenyl-	19.2913	3.6005	19363-81-6	C23H19NO2	0	0	0	577	341	-1	42.3	767
233	10H-Phenoxaphosphine, 2-fluoro-10-hydroxy-8-methyl-, 10-oxide	28.4913	3.53677	37041-12-6	C13H10FO3P	1	0	0	576	264	-1	56.8	859
240	4H-3,1-Benzoxazine, 6-chloro-2-(2-chlorophenyl)-4-ethyl-	23.7579	2.89951	0-00-0	C16H13Cl2NO	0	2	0	575	305	-1	16.16	633
21	1,2-Dichloro-2-phenyl-1-(4-chloroethynyl)phenylethene	31.7579	3.79167	0-00-0	C16H9Cl3	0	3	0	575	306	-1	63.36	611
336	2,2',5,5'-Tetrachlorobenzidine	38.1579	2.9951	15721-02-5	C12H8Cl4N2	0	4	0	575	320	-1	20.2	616
432	Acetophenone, 2-[5-(p-chlorophenyl)-3-phenyl-2-isoxazolin-5-yl]-	21.0246	2.86765	21326-94-3	C23H18ClNO2	0	1	0	573	375	-1	44.07	786
193	10H-Phenothiaphosphine, 2,7-dichloro-10-hydroxy-, 10-oxide	26.7579	2.96324	55125-04-7	C12H7Cl2O2PS	0	2	0	573	316	-1	37.83	616
594	Dibenzofuran, octachloro-	47.2246	0.605393	39001-02-0	C12Cl8O	0	8	0	573	440	-1	90.89	619
628	Methyl 2-ethyl-1,2,3,4-tetrahydro-ﾎｱ-(methoxycarbonyl)-ﾃ・carboline-1-butanoate	9.95793	0.700982	0-00-0	C20H26N2O4	0	0	0	572	358	158040	36.43	830
244	Digermane, hexaphenyl-	29.4913	2.83579	2816-39-9	C36H30Ge2	0	0	0	572	610	-1	40.13	714
255	9-Chloro-1-fluoro-12H-[1,3]benzothiazolo[2,3-b]quinazolin-12-one	30.6913	3.50491	0-00-0	C14H6ClFN2OS	1	1	0	572	304	-1	43.29	755
256	Morphinan, 14-hydroxy-3-methoxy-17-cyclobutylmethyl-	36.2913	2.07108	0-00-0	C22H31NO2	0	0	0	572	341	-1	33.64	799
467	1-Butyl-1-iodotetrachlorocyclotriphosphazene	23.3579	2.16667	77589-33-4	C4H9Cl4IN3P3	0	4	0	570	459	-1	36.82	701
707	Silane, diethyldipentyloxy-	23.7579	3.75981	0-00-0	C14H32O2Si	0	0	0	570	260	-1	14.53	753
323	Tetrabromocatechol	36.2913	0.254902	488-47-1	C6H2Br4O2	0	0	4	570	422	-1	42.67	637
317	Benzenemethanamine, ﾎｱ-2,5,7-octatrienyl-N-propyl-	27.2246	1.78432	57368-49-7	C18H25N	0	0	0	569	255	124414	19.75	761
583	Tetrabromocatechol	39.9579	3.18628	488-47-1	C6H2Br4O2	0	0	4	569	422	-1	85.73	626
450	Ethanone, 1,1'-(2,4,6-trihydroxy-1,3-phenylene)bis-	13.4246	2.16667	2161-86-6	C10H10O5	0	0	0	568	210	278405	23.83	643
17	3,6-Dibromobenzo[e]pyrene	32.7579	2.83579	77508-03-3	C20H10Br2	0	0	2	568	408	-1	70.25	777
438	1-Methyl-1-(p-methoxyphenyl)tetrachlorocyclotriphosphazene	36.9579	0.477942	87048-79-1	C8H10Cl4N3OP3	0	4	0	568	397	-1	80.56	655
414	2-Fluorobenzylamine, N,N-diheptyl	18.0246	2.70834	0-00-0	C21H36FN	1	0	0	567	321	-1	30.36	626
15	Chromone, 3,5-dibromo-6-hydroxy-2-methyl-	28.2913	2.86765	30095-77-3	C10H6Br2O3	0	0	2	567	332	-1	57.58	770
420	1,4-Dibromro-2,3,5,6-tetrachlorobenzene	29.0913	2.58089	0-00-0	C6Br2Cl4	0	4	2	567	370	-1	65.93	714
388	1,4-Dibromro-2,3,5,6-tetrachlorobenzene	36.3579	0.414216	0-00-0	C6Br2Cl4	0	4	2	567	370	-1	46.93	674
464	Propan-1-ol, 2-(6-chloro-4-hexylamino-1,3,5-triazin-2-yl)amino-2-methyl-	23.6913	2.67648	0-00-0	C13H24ClN5O	0	1	0	563	301	-1	14.14	719
410	Benzenethiol, pentachloro-	25.0246	3.37746	133-49-3	C6HCl5S	0	5	0	563	280	-1	52.78	608
714	1,1'-Biphenyl, 2,2',3,4,4',5,6,6'-octachloro-	30.4913	2.64461	74472-52-9	C12H2Cl8	0	8	0	563	426	-1	48.33	692
345	1,4-Pentadiyn-3-one, 1,5-bis(4-chlorophenyl)-	31.5579	3.6005	34793-65-2	C17H8Cl2O	0	2	0	563	298	-1	61.2	757
226	N-[4-Bromo-2-(2-chlorobenzoyl)phenyl]-3,4,5-trimethoxibenzamide	41.0913	3.34559	0-00-0	C23H19BrClNO5	0	1	1	563	503	241853	72.05	860
316	Quinoline, 2-(tribromomethyl)-	19.5579	2.7402	613-53-6	C10H6Br3N	0	0	3	562	377	-1	45.5	667
400	1-Butyl-1-iodotetrachlorocyclotriphosphazene	23.4913	2.16667	77589-33-4	C4H9Cl4IN3P3	0	4	0	562	459	-1	52.88	712
350	7H-Indeno[2,1-a]anthracen-7-one	36.5579	2.35785	27582-45-2	C21H12O	0	0	0	562	280	-1	13.82	721
575	1,4-Dibromro-2,3,5,6-tetrachlorobenzene	37.8913	1.87991	0-00-0	C6Br2Cl4	0	4	2	562	370	-1	83.7	721
408	Quinaldic acid, 1,2,3,4-tetrahydro-8-hydroxy-4-oxo-, L-	8.89127	0.732844	4886-42-4	C10H9NO4	0	0	0	561	207	285863	11.3	729
570	Phenol, 4,4'-(1-methylethylidene)bis[2,6-dichloro-	34.7579	3.37746	79-95-8	C15H12Cl4O2	0	4	0	561	364	-1	44.98	570
539	Ethyl 3-[p-chlorophenyl]-8-[[p-diethylsulfamoyl]phenethyl]pyrido[2,3-b]pyrazine-6-carbamate	41.4246	3.02697	19270-41-8	C28H31ClN6O4S	0	1	0	561	582	-1	18.68	680
383	1,4-Dibromro-2,3,5,6-tetrachlorobenzene	38.2246	2.45344	0-00-0	C6Br2Cl4	0	4	2	560	370	-1	55.99	675
760	1,5-Diformyl-2,6-dimethoxy-9-methyl-anthracene	38.7579	0.318628	110038-61-4	C19H16O4	0	0	0	560	308	-1	37.12	727
395	1,2-Dibromo-3,5-bis-trifluoromethylbenzene	37.5579	2.13481	0-00-0	C8H2Br2F6	6	0	2	559	370	-1	53.06	664
25	Dinaphtho[2,1-b:1',2'-d]thiophene	21.5579	2.89951	194-65-0	C20H12S	0	0	0	558	284	-1	20.76	637
763	6-Amino-4-phenyl-1H-quinazolin-2-one	23.2246	3.56863	0-00-0	C14H11N3O	0	0	0	558	237	-1	44.45	742
266	Benzene, 1-bromo-3-(4-chlorophenoxy)-	23.2913	3.31373	0-00-0	C12H8BrClO	0	1	1	557	282	-1	41.83	696
434	1H-Pyrrolo[2,3-b]pyridine, 3-bromo-2-phenyl-	25.2913	3.25001	23616-58-2	C13H9BrN2	0	0	1	557	272	-1	55.68	771
613	2,2'-Biphenylylenephosphoric acid	30.6246	0.446079	35227-84-0	C12H9O4P	0	0	0	557	248	-1	51.28	854
213	2,2-Dichloro-3-trichlorosilyl-1-oxa-2-sila-1,2-dihydronaphthalene	31.4913	2.9951	73063-01-1	C8H5Cl5OSi2	0	5	0	556	348	-1	27.51	663
102	1,1,3,3-Tetrachloro-1,3-disila-2-oxaphenalane	37.1579	1.46569	54321-29-8	C10H6Cl4OSi2	0	4	0	556	338	-1	65.08	741
365	1,4-Dibromro-2,3,5,6-tetrachlorobenzene	36.9579	1.21079	0-00-0	C6Br2Cl4	0	4	2	554	370	-1	49.55	666
674	1H-Pyrrolo[2,3-b]pyridine, 4-methyl-2-phenyl-	8.49127	0.318628	23688-50-8	C14H12N2	0	0	0	553	208	-1	13.71	752
174	Digermane, hexaphenyl-	28.5579	2.70834	2816-39-9	C36H30Ge2	0	0	0	553	610	-1	42.94	746
185	9,9'-Biphenanthrene	29.2246	2.80393	20532-03-0	C28H18	0	0	0	553	354	-1	10.08	584
157	Silane, diethyl(2,3,6-trichlorophenoxy)undecyloxy-	36.4246	3.88726	0-00-0	C21H35Cl3O2Si	0	3	0	553	452	-1	40.97	730
331	1,3-Benzenediol, o-acryloyl-o'-dichloroacetyl-	13.9579	1.59314	0-00-0	C11H8Cl2O4	0	2	0	551	274	196359	49.72	733
523	Carbonic acid, monoamide, N-benzyl-N-phenethyl-, 2,2,2-trichloroethyl ester	27.3579	2.93138	0-00-0	C18H18Cl3NO2	0	3	0	551	385	191876	41.77	694
188	Benzene, 1,2,4-tribromo-	28.7579	3.02697	615-54-3	C6H3Br3	0	0	3	551	312	-1	60.14	752
590	Methanone, (2,6-dimethyl-4-morpholyl)(9H-xanthen-9-yl)-	11.0913	1.24265	312598-98-4	C20H21NO3	0	0	0	550	323	72537	11.88	688
140	4H-1,3-Benzodioxin, 2,4-diphenyl-	12.0246	1.97549	56182-53-7	C20H16O2	0	0	0	550	288	234384	31.42	800
682	Dibenzo[de,st]pentacene	34.8246	3.63236	14147-38-7	C28H16	0	0	0	550	352	-1	13.49	663
561	2,3,7,8-Tetrachlorodibenzo-p-dioxin	38.6246	3.6005	1746-01-6	C12H4Cl4O2	0	4	0	550	320	-1	28.82	735
[truncated: 1,735 more rows]

## Sheet: Appendix D
Appendix D Peak information and results from NIST library search to the data extracted with original software "CBEx"from soil sample measured by GCxGC-HRTofMS by NCI mode.
[truncated: 2,070 more rows]
